# Supplementary material for: Further investigation of the characteristics and biological function of Eimeria tenella apical membrane antigen 1
Source: Parasite. 2020 Dec 11;27:70. doi: 10.1051/parasite/2020068 (PMC7731912; doi:10.1051/parasite/2020068)
Supplement: Supplementary file 1 — Table S1. Detailed list of proteins of DF-1 cells transfected transiently with EtAMA1. Detailed list of 163 proteins differentially expressed in DF-1 cells transfected transiently with EtAMA1. [file parasite-27-70-s1.zip]

Archive with 1 entries (1 files):
- parasite200099-1-olm/Additional file -1.xlsx
