# Supplementary material for: Further investigation of the characteristics and biological function of Eimeria tenella apical membrane antigen 1
Source: Parasite. 2020 Dec 11;27:70. doi: 10.1051/parasite/2020068 (PMC7731912; doi:10.1051/parasite/2020068)
Supplement: Supplementary file 1 — Table S1. Detailed list of proteins of DF-1 cells transfected transiently with EtAMA1. Detailed list of 163 proteins differentially expressed in DF-1 cells transfected transiently with EtAMA1. [file parasite-27-70-s1.zip › parasite200099-1-olm/Additional file -1.xlsx]

## Sheet: protein information full table
		Details list of proteins of DF-1 cells transfected transiently with EtAMA1 protein
Accession	Protein names	Gene names	Description	Score	Coverage	# Proteins	# Unique Peptides	# Peptides	# PSMs	Control-1/ref	Control-2/ref	Control-3/ref	Experiment-1/ref	Experiment-2/ref	Experiment-3/ref	Ratio（Experiment/Control）	Pvalue（Experiment/Control）	# AAs	MW [kDa]	calc. pI
P14105	Myosin-9 (Cellular myosin heavy chain, type A) (Myosin heavy chain 9) (Myosin heavy chain, non-muscle IIa) (Non-muscle myosin heavy chain A) (NMMHC-A) (Non-muscle myosin heavy chain IIa) (NMMHC II-a) (NMMHC-IIA)	MYH9	Myosin-9 OS=Gallus gallus OX=9031 GN=MYH9 PE=2 SV=1 - [MYH9_CHICK]	4526.66	38.23	9	83	99	360	0.97345	0.972308	0.98564	1.02041	1.02009	1.03012	1.04749	0.000999203	1959	226.363	5.56689
F1NJ08	Vimentin	VIM	Vimentin OS=Gallus gallus OX=9031 GN=VIM PE=3 SV=1 - [F1NJ08_CHICK]	4446.74	59.78	29	20	35	303	1.01195	1.02301	1.01092	0.968446	0.987559	0.993002	0.968194	0.0183259	460	53.1827	5.21143
P60706	Actin, cytoplasmic 1 (Beta-actin) [Cleaved into: Actin, cytoplasmic 1, N-terminally processed]	ACTB	Actin, cytoplasmic 1 OS=Gallus gallus OX=9031 GN=ACTB PE=1 SV=1 - [ACTB_CHICK]	4325.79	46.67	27	5	20	235	1.05656	1.04964	0.995175	0.990793	0.99177	0.949377	0.945366	0.0775364	375	41.7097	5.47803
Q90WF1	Filamin		Filamin OS=Gallus gallus OX=9031 PE=2 SV=1 - [Q90WF1_CHICK]	3819.42	32.18	3	58	84	238	0.96991	0.988307	0.961232	1.01806	1.03772	1.03309	1.05803	0.00474565	2610	272.78	6.354
A0A1I7Q414	Actin, alpha skeletal muscle	ACTA1	Actin, alpha skeletal muscle OS=Gallus gallus OX=9031 GN=ACTA1 PE=3 SV=1 - [A0A1I7Q414_CHICK]	3386.41	43.58	20	2	18	187	0.971102	0.959735	0.907824	1.00545	1.06765	0.995188	1.08089	0.0624447	374	41.5898	5.46533
A0A1D5NV17	Uncharacterized protein	ACTBL2L	Uncharacterized protein OS=Gallus gallus OX=9031 GN=ACTBL2 PE=3 SV=1 - [A0A1D5NV17_CHICK]	3221.33	32.89	5	1	13	169	0.98482	1.44466	0.923143	0.895983	0.912268	0.835808	0.788654	0.228241	377	41.9867	5.31299
P13648	Lamin-A	LMNA	Lamin-A OS=Gallus gallus OX=9031 GN=LMNA PE=2 SV=1 - [LMNA_CHICK]	3130.94	52.66	1	40	42	175	0.974801	0.99302	0.997868	0.997414	1.01232	1.02474	1.02319	0.0958849	657	73.1204	6.94678
Q8JG64	Protein disulfide-isomerase A3 (EC 5.3.4.1) (Endoplasmic reticulum resident protein 57) (ER protein 57) (ERp57) (Glucose-regulated thiol oxidoreductase 58 kDa protein)	PDIA3 ERP57 GRP58	Protein disulfide-isomerase A3 OS=Gallus gallus OX=9031 GN=PDIA3 PE=2 SV=1 - [PDIA3_CHICK]	3071.04	47.72	1	31	31	204	1.00365	1.01389	0.992001	0.986665	1.00014	1.00579	0.99437	0.542515	505	56.1465	6.02393
A0A1D5NYG3	Uncharacterized protein	FLNB	Filamin B OS=Gallus gallus OX=9031 GN=FLNB PE=4 SV=1 - [A0A1D5NYG3_CHICK]	2690.55	31	7	80	86	231	0.968774	0.972154	0.962498	1.02122	1.03741	1.03925	1.06697	0.000530721	2652	283.803	5.69385
A0A1D5P5R0	Heat shock protein HSP 90-alpha	HSP90AA1	Heat shock protein HSP 90-alpha OS=Gallus gallus OX=9031 GN=HSP90AA1 PE=3 SV=1 - [A0A1D5P5R0_CHICK]	2474.47	37.69	10	25	35	175	1.01957	1.04013	1.00802	0.976399	0.988535	0.985883	0.961892	0.0180854	719	83.0101	5.12256
Q6B344	Annexin	ANXA6	Annexin OS=Gallus gallus OX=9031 GN=ANXA6 PE=2 SV=1 - [Q6B344_CHICK]	2338.55	45.09	5	34	34	146	1.01392	1.02127	1.01327	0.976485	0.980045	0.993294	0.967645	0.00454561	672	75.1794	5.8208
F1NWP3	Heat shock cognate 71 kDa protein	HSPA8	Heat shock cognate 71 kDa protein OS=Gallus gallus OX=9031 GN=HSPA8 PE=3 SV=1 - [F1NWP3_CHICK]	2269.8	39.78	7	16	28	142	1.00601	0.999701	1.01277	0.999721	0.989685	1.00526	0.992114	0.251035	646	70.8272	5.51611
F1NW43	Pyruvate kinase (EC 2.7.1.40)	PKM	Pyruvate kinase OS=Gallus gallus OX=9031 GN=PKM PE=3 SV=2 - [F1NW43_CHICK]	2084.77	48.87	3	7	28	141	1.01391	1.01009	0.998947	0.980857	0.993025	1.0011	0.984135	0.096883	530	57.8368	7.86963
F1P360	Cytoskeleton associated protein 4		Cytoskeleton associated protein 4 OS=Gallus gallus OX=9031 PE=4 SV=4 - [F1P360_CHICK]	1897.52	40.08	13	26	26	112	1.00555	1.00859	1.00817	0.986885	0.996698	0.99621	0.985933	0.013126	499	56.788	5.03369
A0A1D5PPN9	Endoplasmin	HSP90B1	Endoplasmin OS=Gallus gallus OX=9031 GN=HSP90B1 PE=3 SV=1 - [A0A1D5PPN9_CHICK]	1874.53	29.06	6	28	29	148	1.01609	1.01211	0.987349	0.98863	1.00333	0.994967	0.990506	0.391702	795	91.499	4.89404
Q789A6	Nonmuscle myosin heavy chain	MYH10	Nonmuscle myosin heavy chain OS=Gallus gallus OX=9031 GN=MYH10 PE=2 SV=1 - [Q789A6_CHICK]	1842.28	27.68	11	50	65	153	1.00049	0.997667	1.00455	0.994318	0.990194	1.00503	0.995614	0.416676	1976	228.897	5.50342
E1C2S1	Talin-1	TLN1	Talin-1 OS=Gallus gallus OX=9031 GN=TLN1 PE=4 SV=2 - [E1C2S1_CHICK]	1816.39	23.49	6	54	58	112	0.987354	0.996951	0.994991	0.99689	1.01087	1.00787	1.0122	0.0787603	2541	271.748	6.22705
P17153	Annexin A5 (Anchorin CII) (Annexin V) (Annexin-5) (Calphobindin I) (CBP-I) (Endonexin II) (Lipocortin V) (Placental anticoagulant protein I) (PAP-I) (Thromboplastin inhibitor) (Vascular anticoagulant-alpha) (VAC-alpha)	ANXA5 ANX5	Annexin A5 OS=Gallus gallus OX=9031 GN=ANXA5 PE=1 SV=2 - [ANXA5_CHICK]	1806.77	49.84	4	20	20	105	0.999458	0.988259	1.00083	0.997572	8	1.00552	3.34714	0.372916	321	36.1756	5.8208
R4GM10	Fructose-bisphosphate aldolase (EC 4.1.2.13)	ALDOC	Fructose-bisphosphate aldolase OS=Gallus gallus OX=9031 GN=ALDOC PE=3 SV=1 - [R4GM10_CHICK]	1770.95	46.98	3	20	22	113	0.996589	0.997407	0.996454	0.992686	0.999703	1.01119	1.00439	0.463311	364	39.336	6.63916
F1NKL4	Dynein cytoplasmic 1 heavy chain 1	DYNC1H1	Dynein cytoplasmic 1 heavy chain 1 OS=Gallus gallus OX=9031 GN=DYNC1H1 PE=4 SV=3 - [F1NKL4_CHICK]	1768.23	18.98	5	99	99	214	0.993462	1.01226	1.01041	0.988716	0.98891	0.994616	0.985449	0.0805196	4652	532.841	6.3667
A0A1D5NT62	Vimentin	VIM	Vimentin OS=Gallus gallus OX=9031 GN=VIM PE=3 SV=1 - [A0A1D5NT62_CHICK]	1764.75	58.37	12	1	15	127	0.922498	1.0033	1.07912	1.0532	0.947515	1.00015	0.99865	0.981409	209	24.23	4.89404
A0A1D5PS29	Elongation factor 2	EEF2	Elongation factor 2 OS=Gallus gallus OX=9031 GN=EEF2 PE=4 SV=1 - [A0A1D5PS29_CHICK]	1730.15	29.95	12	29	30	142	1.02031	1.02743	1.01339	0.983305	0.987792	0.984956	0.965673	0.0011931	858	95.2989	6.82959
A0A1D5P9V0	Pyruvate kinase (EC 2.7.1.40)	PKM	Pyruvate kinase OS=Gallus gallus OX=9031 GN=PKM PE=3 SV=1 - [A0A1D5P9V0_CHICK]	1671.98	42.45	1	1	22	109	1.02479	0.980406	0.979333	1.04403	1.02324	0.955482	1.01281	0.698912	523	57.3084	8.26514
P12003	Vinculin (Metavinculin)	VCL VINC1	Vinculin OS=Gallus gallus OX=9031 GN=VCL PE=1 SV=4 - [VINC_CHICK]	1659	41.06	4	53	53	139	0.994209	0.98835	1.00663	0.999424	1.00289	1.0093	1.0075	0.288771	1135	124.482	5.57959
E1BRC1	Uncharacterized protein	CD99	CD99 molecule (Xg blood group) OS=Gallus gallus OX=9031 GN=CD99 PE=4 SV=1 - [E1BRC1_CHICK]	1641.13	42.05	1	5	5	40	0.98087	1.00163	0.997039	1.00592	0.988661	1.02874	1.0147	0.331006	176	18.187	4.99561
Q5ZME1	Heterogeneous nuclear ribonucleoprotein A2/B1	HNRNPA2B1 RCJMB04_2g17	Heterogeneous nuclear ribonucleoprotein A2/B1 OS=Gallus gallus OX=9031 GN=HNRNPA2B1 PE=2 SV=1 - [Q5ZME1_CHICK]	1632.54	46.42	1	13	17	92	0.966887	0.969803	0.968491	1.02375	1.03547	1.03502	1.06508	8.82512e-05	349	36.9624	8.646
Q90593	Endoplasmic reticulum chaperone BiP (EC 3.6.4.10) (78 kDa glucose-regulated protein) (GRP-78) (Binding-immunoglobulin protein) (BiP) (Heat shock protein 70 family protein 5) (HSP70 family protein 5) (Heat shock protein family A member 5) (Immunoglobulin heavy chain-binding protein)	HSPA5 GRP78	Endoplasmic reticulum chaperone BiP OS=Gallus gallus OX=9031 GN=HSPA5 PE=1 SV=1 - [BIP_CHICK]	1625.15	43.56	2	30	32	131	1.00595	0.998884	1.02122	0.98213	0.993619	0.994614	0.981595	0.073833	652	71.9743	5.22412
Q7SX63	Heat shock protein 70 (Heat shock protein Hsp70)	HSP70 hsp70 HSPA2	Heat shock protein 70 OS=Gallus gallus OX=9031 GN=HSP70 PE=3 SV=1 - [Q7SX63_CHICK]	1557.02	37.7	14	16	28	113	0.889693	0.899618	0.894936	1.1024	1.11722	1.11138	1.24095	1.98405e-06	634	69.8698	5.85889
Q5ZKC9	14-3-3 protein zeta	YWHAZ RCJMB04_11l21	14-3-3 protein zeta OS=Gallus gallus OX=9031 GN=YWHAZ PE=2 SV=1 - [1433Z_CHICK]	1530.1	42.45	11	8	14	82	1.0006	1.01755	1.00024	0.986337	0.996187	0.999989	0.988112	0.163244	245	27.7577	4.79248
A0A1D5PKC8	Uncharacterized protein	MSN	Moesin OS=Gallus gallus OX=9031 GN=MSN PE=4 SV=1 - [A0A1D5PKC8_CHICK]	1526.93	43.62	5	31	41	161	0.978976	0.981332	0.98465	1.01265	1.03401	1.02793	1.04402	0.00275545	580	68.3281	6.3667
A0A1D5PIL5	14-3-3 protein theta	YWHAQ	14-3-3 protein theta OS=Gallus gallus OX=9031 GN=YWHAQ PE=3 SV=1 - [A0A1D5PIL5_CHICK]	1503.3	44.49	7	7	13	84	1.01827	1.04069	1.00172	0.95228	0.983544	0.993957	0.957233	0.0608471	236	27.1876	5.33838
P09244	Tubulin beta-7 chain (Tubulin beta 4')		Tubulin beta-7 chain OS=Gallus gallus OX=9031 PE=2 SV=1 - [TBB7_CHICK]	1497.67	27.25	11	6	13	90	1.01657	1.00421	1.01719	0.999249	0.980738	1.00246	0.981725	0.0812619	444	49.639	4.89404
A0A182C5X0	W-linked valosin containing protein		W-linked valosin containing protein OS=Gallus gallus gallus OX=208526 PE=3 SV=1 - [A0A182C5X0_CHICK]	1477.13	27.17	9	26	26	91	0.991192	0.987495	1.00769	1.00527	1.01051	1.00594	1.01183	0.140548	806	89.2547	5.26221
E1BTT8	L-lactate dehydrogenase (EC 1.1.1.27)	LDHA	L-lactate dehydrogenase OS=Gallus gallus OX=9031 GN=LDHA PE=3 SV=2 - [E1BTT8_CHICK]	1437.94	41.27	4	15	16	99	1.04565	1.05005	1.02818	0.945174	0.955491	0.95971	0.915648	0.000382454	332	36.4792	7.89893
A0A1D5PQR2	Uncharacterized protein		Uncharacterized protein OS=Gallus gallus OX=9031 PE=4 SV=1 - [A0A1D5PQR2_CHICK]	1373.67	35.85	3	46	47	186	0.980588	0.988008	0.97817	1.0314	1.02002	1.0139	1.04023	0.00262026	1841	193.843	6.44287
A0A1D5PIZ8	IQ motif containing GTPase activating protein 1	IQGAP3	IQ motif containing GTPase activating protein 1 OS=Gallus gallus OX=9031 GN=IQGAP1 PE=4 SV=1 - [A0A1D5PIZ8_CHICK]	1360.16	23.1	2	37	41	100	1.00321	1.00424	1.01296	0.989231	1.0045	1.00401	0.992494	0.268684	1658	189.507	6.44287
F1NJT4	Fibronectin	FN1	Fibronectin OS=Gallus gallus OX=9031 GN=FN1 PE=4 SV=3 - [F1NJT4_CHICK]	1353	17.98	5	41	41	116	0.987369	0.994329	0.977676	1.00509	1.01576	1.01409	1.02554	0.0126238	2480	272.265	6.22705
Q5ZLQ6	14-3-3 protein beta/alpha	YWHAB RCJMB04_5d11	14-3-3 protein beta/alpha OS=Gallus gallus OX=9031 GN=YWHAB PE=2 SV=1 - [1433B_CHICK]	1267.13	38.93	4	4	11	73	1.02728	1.01218	0.972265	0.977927	1.00369	0.977531	0.982539	0.398275	244	27.8898	4.83057
P17785	Annexin A2 (Annexin II) (Annexin-2) (Calpactin I heavy chain) (Calpactin-1 heavy chain) (Chromobindin-8) (Lipocortin II) (Placental anticoagulant protein IV) (PAP-IV) (Protein I) (p36)	ANXA2 ANX2	Annexin A2 OS=Gallus gallus OX=9031 GN=ANXA2 PE=1 SV=2 - [ANXA2_CHICK]	1246.33	56.34	3	25	25	120	1.00865	1.01202	0.983211	1.00526	0.994173	1.00214	0.999234	0.940587	339	38.6159	7.32764
A0A1D5PGD5	Collagen alpha-3(VI) chain	COL6A3	Collagen alpha-3(VI) chain OS=Gallus gallus OX=9031 GN=COL6A3 PE=4 SV=1 - [A0A1D5PGD5_CHICK]	1234.1	14.96	3	47	47	96	1.01491	1.01208	0.998962	0.980946	0.992095	1.00517	0.984225	0.136334	3128	338.68	6.65381
Q90576	450 kDa protein (Fragment)		450 kDa protein (Fragment) OS=Gallus gallus OX=9031 PE=2 SV=1 - [Q90576_CHICK]	1219.39	43.87	1	1	18	62	0.991994	0.994998	0.97483	1.02596	0.994063	1.01715	1.02544	0.0922725	465	47.4017	5.75732
F1NP51	Lamin-B2	LMNB2	Lamin-B2 OS=Gallus gallus OX=9031 GN=LMNB2 PE=3 SV=2 - [F1NP51_CHICK]	1200.44	35.33	2	22	24	67	0.982725	0.993478	0.990545	0.999541	1.01279	1.0116	1.01927	0.0229794	600	67.9105	5.2749
P00356	Glyceraldehyde-3-phosphate dehydrogenase (GAPDH) (EC 1.2.1.12) (Peptidyl-cysteine S-nitrosylase GAPDH) (EC 2.6.99.-)	GAPDH GAPD	Glyceraldehyde-3-phosphate dehydrogenase OS=Gallus gallus OX=9031 GN=GAPDH PE=2 SV=3 - [G3P_CHICK]	1199.86	42.04	8	11	14	100	1.00914	1.00112	0.986735	1.00902	1.01104	0.98453	1.00253	0.825433	333	35.6813	8.54346
F1NZJ2	Uncharacterized protein	HK1	Hexokinase 1 OS=Gallus gallus OX=9031 GN=HK1 PE=3 SV=3 - [F1NZJ2_CHICK]	1168.82	25.77	2	2	23	86	1.01801	1.02447	1.02121	0.979357	0.989632	0.9612	0.956425	0.00641105	780	86.9303	6.82959
Q8AYP8	Hexokinase1	HK1	Hexokinase1 OS=Gallus gallus OX=9031 GN=HK1 PE=2 SV=1 - [Q8AYP8_CHICK]	1163.23	23.45	1	2	24	85	0.981253	0.979729	1.01028	0.987749	1.01601	1.07074	1.03474	0.260994	917	102.649	6.7417
F1P0K1	Uncharacterized protein	RRBP1	Ribosome binding protein 1 OS=Gallus gallus OX=9031 GN=RRBP1 PE=4 SV=2 - [F1P0K1_CHICK]	1148.22	32.2	11	32	32	66	1.02092	1.02217	1.04789	0.965266	0.978621	0.977674	0.945193	0.00447752	997	111.904	5.31299
D0EKR3	Peptidyl-prolyl cis-trans isomerase (PPIase) (EC 5.2.1.8)	PPIA	Peptidyl-prolyl cis-trans isomerase OS=Gallus gallus OX=9031 GN=PPIA PE=2 SV=1 - [D0EKR3_CHICK]	1121.28	40	2	6	8	63	0.974628	0.973841	0.984091	1.02292	1.02171	1.03016	1.0485	0.000357122	165	17.7987	8.08936
A0A1D5PB50	Uncharacterized protein	LASP1	LIM and SH3 protein 1 OS=Gallus gallus OX=9031 GN=LASP1 PE=4 SV=1 - [A0A1D5PB50_CHICK]	1114.39	59.69	3	17	17	74	0.968304	0.978573	0.972555	1.01432	1.03582	1.02542	1.05348	0.00164099	258	29.6172	8.30908
A0A1D5PHC5	Heat shock cognate protein HSP 90-beta	HSP90AB1	Heat shock cognate protein HSP 90-beta OS=Gallus gallus OX=9031 GN=HSP90AB1 PE=3 SV=1 - [A0A1D5PHC5_CHICK]	1110.79	24.78	5	10	21	86	1.00824	0.973667	0.968855	1.0293	0.99719	1.02301	1.03346	0.106042	694	79.9688	5.33838
F1NW23	Clathrin heavy chain	CLTC	Clathrin heavy chain OS=Gallus gallus OX=9031 GN=CLTC PE=3 SV=2 - [F1NW23_CHICK]	1110.08	18.45	7	14	31	84	1.00159	1.01319	0.98477	0.993104	0.9989	1.00284	0.998431	0.865958	1675	191.489	5.74463
A0A1D5PU77	ATP synthase subunit beta (EC 7.1.2.2)	ATP5F1B	ATP synthase subunit beta OS=Gallus gallus OX=9031 GN=ATP5B PE=3 SV=1 - [A0A1D5PU77_CHICK]	1076.02	26.27	6	11	11	52	1.00195	1.00478	0.989088	1.01968	0.992347	1.00568	1.0073	0.474521	533	56.5937	5.65576
Q5ZI39	Uncharacterized protein	RCJMB04_30j1	Uncharacterized protein OS=Gallus gallus OX=9031 GN=RCJMB04_30j1 PE=2 SV=1 - [Q5ZI39_CHICK]	1062.2	30.73	7	21	21	68	0.997061	0.985504	0.986297	0.999607	1.0204	1.0152	1.02235	0.0384044	628	70.7793	5.74463
Q5ZMT0	14-3-3 protein epsilon (14-3-3E)	YWHAE RCJMB04_1e8	14-3-3 protein epsilon OS=Gallus gallus OX=9031 GN=YWHAE PE=1 SV=1 - [1433E_CHICK]	1031.4	43.14	6	8	11	65	1.00763	1.00848	0.983616	1.00633	1.00128	1.02009	1.00933	0.399586	255	29.1554	4.7417
P09102	Protein disulfide-isomerase (PDI) (EC 5.3.4.1) (Cellular thyroid hormone-binding protein) (Prolyl 4-hydroxylase subunit beta) (Retina cognin) (R-cognin)	P4HB PDI PDIA1	Protein disulfide-isomerase OS=Gallus gallus OX=9031 GN=P4HB PE=1 SV=3 - [PDIA1_CHICK]	1030.4	32.43	6	19	20	96	0.977314	0.972585	0.979011	1.01891	1.0213	1.03039	1.04838	0.000291878	515	57.374	4.80518
A0A175KE65	ATP synthase subunit alpha		ATP synthase subunit alpha OS=Gallus gallus gallus OX=208526 PE=3 SV=1 - [A0A175KE65_CHICK]	1024.61	33.45	12	3	22	76	0.986947	0.964401	1.01429	0.991393	1.01188	1.00471	1.01428	0.417402	553	59.8617	9.12939
A0A182C637	ATP synthase subunit alpha		ATP synthase subunit alpha OS=Gallus gallus gallus OX=208526 PE=3 SV=1 - [A0A182C637_CHICK]	1007.88	33.45	12	3	22	72	1.03415	0.979859	1.00769	1.0294	0.979623	0.98954	0.992346	0.741907	553	59.9906	8.96826
A0A1D5NZ30	Nucleolin	NCL	Nucleolin OS=Gallus gallus OX=9031 GN=NCL PE=4 SV=1 - [A0A1D5NZ30_CHICK]	1003.55	29.67	2	26	26	68	0.975416	0.975767	0.982709	1.01957	1.02207	1.03071	1.04719	0.000363875	691	75.3543	4.91943
F1NMY1	14-3-3 protein gamma	YWHAG	14-3-3 protein gamma OS=Gallus gallus OX=9031 GN=YWHAG PE=3 SV=3 - [F1NMY1_CHICK]	992.14	46.15	5	7	13	70	1.01073	1.01494	1.01928	0.977706	0.996178	1.00829	0.97938	0.085907	247	28.2849	4.89404
P09653	Tubulin beta-5 chain (Beta-tubulin class-V)		Tubulin beta-5 chain OS=Gallus gallus OX=9031 PE=3 SV=1 - [TBB5_CHICK]	968.168	27.8	4	6	13	62	1.03923	1.00608	1.05541	0.982367	0.980823	0.959424	0.942561	0.0219071	446	49.9391	4.88135
P08284	Histone H1.01		Histone H1.01 OS=Gallus gallus OX=9031 PE=1 SV=2 - [H101_CHICK]	962.793	36.07	1	1	11	62	0.958306	0.964623	0.955405	1.06499	1.03639	1.02949	1.08774	0.0016799	219	22.0311	11.1655
F1NME1	Uncharacterized protein	HIST1H111R	Uncharacterized protein OS=Gallus gallus OX=9031 GN=HIST1H111L PE=3 SV=1 - [F1NME1_CHICK]	962.663	39.27	3	3	12	66	0.900001	0.892014	0.943458	1.11142	1.09056	1.08096	1.20013	0.000572809	219	21.8181	11.019
A0A1D5PZJ4	T-complex protein 1 subunit theta	CCT8	T-complex protein 1 subunit theta OS=Gallus gallus OX=9031 GN=CCT8 PE=3 SV=1 - [A0A1D5PZJ4_CHICK]	954.435	32.55	8	20	20	66	0.998243	1.005	0.99717	0.985237	1.00621	1.0074	0.999477	0.948429	553	60.2157	5.68115
Q6EE32	Calreticulin (Fragment)		Calreticulin (Fragment) OS=Gallus gallus OX=9031 PE=2 SV=1 - [Q6EE32_CHICK]	947.371	26.24	4	18	18	94	0.977744	0.990178	0.9756	1.01591	1.02451	1.03676	1.04541	0.0041591	404	46.8513	4.55127
A0A1D5PSI3	Heterogeneous nuclear ribonucleoprotein K	HNRNPK	Heterogeneous nuclear ribonucleoprotein K OS=Gallus gallus OX=9031 GN=HNRNPK PE=4 SV=1 - [A0A1D5PSI3_CHICK]	945.146	31.92	11	15	15	56	1.01546	1.01692	0.999163	0.983729	0.988239	1.00325	0.981419	0.0838229	426	47.1877	7.07861
F1NPA9	Uncharacterized protein	RPS3	Ribosomal protein S3 OS=Gallus gallus OX=9031 GN=RPS3 PE=3 SV=2 - [F1NPA9_CHICK]	939.97	62.14	7	2	16	64	1.02978	0.942172	1.0077	0.963084	0.959479	1.08809	1.01041	0.845728	243	26.7024	9.65674
Q5ZKM2	Elongation factor 1-alpha	RCJMB04_10b5	Elongation factor 1-alpha OS=Gallus gallus OX=9031 GN=RCJMB04_10b5 PE=2 SV=1 - [Q5ZKM2_CHICK]	926.455	24.46	24	15	15	89	1.00048	1.03035	0.996227	0.986735	0.990073	0.974298	0.974908	0.0976996	462	50.1071	9.01221
A0A1D5P5G1	Uncharacterized protein	HNRNPA1	Uncharacterized protein OS=Gallus gallus OX=9031 GN=HNRNPA1 PE=4 SV=1 - [A0A1D5P5G1_CHICK]	921.236	45.35	4	9	14	51	0.973097	1.05249	0.882034	0.971879	1.04846	1.05299	1.05699	0.378504	344	36.0232	9.48096
A0A1L1RVU7	Uncharacterized protein	TPM3	Tropomyosin 3 OS=Gallus gallus OX=9031 GN=TPM3 PE=3 SV=1 - [A0A1L1RVU7_CHICK]	901.794	65.32	6	13	24	71	0.931785	0.942353	0.93529	1.05189	1.06674	1.0742	1.13647	6.09767e-05	248	29.0049	4.80518
Q5ZJC1	Uncharacterized protein	RCJMB04_19g1	Uncharacterized protein OS=Gallus gallus OX=9031 GN=RCJMB04_19g1 PE=2 SV=1 - [Q5ZJC1_CHICK]	884.421	56.56	4	1	15	59	1.12891	1.09076	0.925791	0.973246	0.982365	0.902027	0.908497	0.227153	244	26.8475	9.65674
Q5ZKJ2	Tyrosine 3-monooxygenase/tryptophan 5-monooxygenase activation protein eta	YWHAH RCJMB04_10g10	Tyrosine 3-monooxygenase/tryptophan 5-monooxygenase activation protein eta OS=Gallus gallus OX=9031 GN=YWHAH PE=2 SV=1 - [Q5ZKJ2_CHICK]	881.056	41.7	4	6	11	57	0.993616	1.01603	0.995707	0.998791	0.996642	1.01067	1.00025	0.977641	247	28.3241	4.89404
P0CB50	Peroxiredoxin-1 (EC 1.11.1.15)	PRDX1	Peroxiredoxin-1 OS=Gallus gallus OX=9031 GN=PRDX1 PE=1 SV=1 - [PRDX1_CHICK]	880.015	37.69	2	10	11	65	1.02842	1.01905	1.0328	0.97993	0.983166	0.970753	0.952466	0.000891498	199	22.3005	8.104
F1NCZ2	Rab GDP dissociation inhibitor	GDI2	Rab GDP dissociation inhibitor OS=Gallus gallus OX=9031 GN=GDI2 PE=3 SV=2 - [F1NCZ2_CHICK]	878.889	28.79	6	12	12	50	1.02391	1.04862	1.02043	0.950823	0.966421	0.974047	0.9348	0.00387943	448	50.6816	5.43994
P23614	Brain acid soluble protein 1 homolog (23 kDa cortical cytoskeleton-associated protein) (CAP-23)	BASP1	Brain acid soluble protein 1 homolog OS=Gallus gallus OX=9031 GN=BASP1 PE=2 SV=4 - [BASP1_CHICK]	868.131	81.97	2	26	26	85	0.991803	0.97977	1.00492	1.00481	1.03043	1.01335	1.02422	0.08325	244	25.4233	4.67822
P13731	Serpin H1 (47 kDa heat shock protein) (Collagen-binding protein) (Colligin)	SERPINH1 HSP47	Serpin H1 OS=Gallus gallus OX=9031 GN=SERPINH1 PE=1 SV=2 - [SERPH_CHICK]	864.447	31.6	1	12	12	56	0.991649	1.02241	1.01386	0.993564	1.00957	1.00229	0.992573	0.505794	405	45.6535	8.71924
Q5ZMG9	T-complex 1	TCP1 RCJMB04_2b5	T-complex 1 OS=Gallus gallus OX=9031 GN=TCP1 PE=2 SV=1 - [Q5ZMG9_CHICK]	843.773	24.01	5	15	15	47	1.01459	1.03411	1.01167	0.984462	0.987642	0.99226	0.968629	0.0123943	558	60.4286	5.88428
A0A1D5P9P3	Alpha-actinin-1	ACTN1	Alpha-actinin-1 OS=Gallus gallus OX=9031 GN=ACTN1 PE=4 SV=1 - [A0A1D5P9P3_CHICK]	843.597	25.54	9	1	22	63	1.0291	1.02387	1.0066	0.990221	0.964072	0.989501	0.962159	0.024432	885	102.362	5.5542
Q98906	Microtubule-associated protein (Fragment)	MAP4	Microtubule-associated protein (Fragment) OS=Gallus gallus OX=9031 GN=MAP4 PE=2 SV=1 - [Q98906_CHICK]	838.663	29.53	2	16	23	60	1.00169	1.01012	0.967223	1.02162	1.03068	1.01647	1.03012	0.095423	928	96.3883	5.77002
P02552	Tubulin alpha-1 chain [Cleaved into: Detyrosinated tubulin alpha-1 chain] (Fragment)		Tubulin alpha-1 chain (Fragment) OS=Gallus gallus OX=9031 PE=1 SV=1 - [TBA1_CHICK]	833.904	27.67	12	3	14	61	1.03035	1.00989	1.03322	0.988392	0.978127	0.932668	0.943296	0.0355918	412	45.8716	5.08447
P05094	Alpha-actinin-1 (Alpha-actinin cytoskeletal isoform) (F-actin cross-linking protein) (Non-muscle alpha-actinin-1)	ACTN1	Alpha-actinin-1 OS=Gallus gallus OX=9031 GN=ACTN1 PE=1 SV=3 - [ACTN1_CHICK]	830.666	25.53	10	1	22	63	0.904338	0.925652	0.816258	1.13789	1.11426	1.11294	1.27165	0.00224514	893	103.097	5.37646
O93510	Gelsolin (Actin-depolymerizing factor) (ADF) (Brevin) (Homogenin)	GSN	Gelsolin OS=Gallus gallus OX=9031 GN=GSN PE=2 SV=1 - [GELS_CHICK]	828.324	20.69	1	1	18	79	0.953113	0.955888	0.970103	1.0425	1.04325	1.02827	1.08159	0.000399648	778	85.7782	6.31592
A0A1L1RVM8	Uncharacterized protein	VDAC2	Voltage dependent anion channel 2 OS=Gallus gallus OX=9031 GN=VDAC2 PE=4 SV=1 - [A0A1L1RVM8_CHICK]	821.718	36	6	8	10	47	0.952615	0.949915	0.94856	1.02101	1.06233	1.05275	1.09996	0.0016292	275	29.3488	8.54346
A0A1D5PH32	Gelsolin	GSN	Gelsolin OS=Gallus gallus OX=9031 GN=GSN PE=4 SV=1 - [A0A1D5PH32_CHICK]	818.515	21.51	4	1	18	76	0.966076	0.972852	1.02569	1.04133	1.01528	0.9798	1.02422	0.408498	744	82.4113	6.18896
F1NPJ2	Uncharacterized protein	HISTH1	Uncharacterized protein OS=Gallus gallus OX=9031 GN=LOC427882 PE=3 SV=3 - [F1NPJ2_CHICK]	812.92	33.03	2	1	10	55	0.920959	0.918768	0.909363	1.07828	1.10219	1.08281	1.18704	3.02022e-05	218	21.9001	11.0337
F1NW97	Tubulin alpha chain	TUBA4B	Tubulin alpha chain OS=Gallus gallus OX=9031 GN=TUBA4B PE=3 SV=3 - [F1NW97_CHICK]	805.24	25.45	2	3	14	57	1.06918	1.06097	1.0637	0.987522	0.974362	0.895748	0.894732	0.0175744	448	49.9624	5.05908
A0A1D5PYG0	Uncharacterized protein		Uncharacterized protein OS=Gallus gallus OX=9031 PE=4 SV=1 - [A0A1D5PYG0_CHICK]	800.462	20.04	2	9	9	29	0.970304	0.96222	0.946213	1.02084	1.02406	1.02548	1.06657	0.00089675	549	55.5519	8.38232
A0A1D5P6Q5	Fatty acid synthase	FASN	Fatty acid synthase OS=Gallus gallus OX=9031 GN=FASN PE=4 SV=1 - [A0A1D5P6Q5_CHICK]	792.345	12.06	5	30	30	53	1.0291	1.04376	1.03726	0.954519	0.956446	0.96471	0.924618	0.000120179	2512	274.6	6.34131
Q5F3J8	Uncharacterized protein	RCJMB04_15d24	Uncharacterized protein OS=Gallus gallus OX=9031 GN=RCJMB04_15d24 PE=2 SV=1 - [Q5F3J8_CHICK]	789.346	32.27	1	1	29	66	0.937435	1.07472	0.960073	0.966444	1.0039	1.05841	1.01902	0.72638	843	94.7524	5.40186
R4GJU7	Matrix remodeling associated 7	MXRA7	Matrix remodeling associated 7 OS=Gallus gallus OX=9031 GN=MXRA7 PE=4 SV=3 - [R4GJU7_CHICK]	787.155	41.49	1	11	11	42	0.989154	1.00684	0.980911	1.00745	1.00429	1.03399	1.02312	0.131632	241	26.8729	4.38623
F1NZ78	Alpha-enolase	ENO1	Alpha-enolase OS=Gallus gallus OX=9031 GN=ENO1 PE=3 SV=3 - [F1NZ78_CHICK]	784.45	27.42	15	15	15	83	1.02635	1.01171	1.0203	0.977644	0.985422	0.976302	0.961094	0.00148511	434	47.2764	6.80029
E1BW21	Myoferlin		Myoferlin OS=Gallus gallus OX=9031 GN=MYOF PE=4 SV=3 - [E1BW21_CHICK]	763.155	17.9	3	35	36	73	0.963995	0.958604	0.96413	1.04152	1.0427	1.04958	1.08559	1.19826e-05	2078	236.011	5.87158
Q5ZL72	60 kDa heat shock protein, mitochondrial (EC 3.6.4.9) (60 kDa chaperonin) (Chaperonin 60) (CPN60) (Heat shock protein 60) (HSP-60) (Hsp60)	HSPD1 HSP60 RCJMB04_7g5	60 kDa heat shock protein, mitochondrial OS=Gallus gallus OX=9031 GN=HSPD1 PE=1 SV=1 - [CH60_CHICK]	757.043	26.88	1	18	18	71	1.01029	1.00945	1.01491	0.98427	0.992156	0.982247	0.974967	0.00186726	573	60.9344	5.87158
Q5ZK10	NSFL1 cofactor p47 (p97 cofactor p47)	NSFL1C RCJMB04_13o20	NSFL1 cofactor p47 OS=Gallus gallus OX=9031 GN=NSFL1C PE=2 SV=1 - [NSF1C_CHICK]	755.95	36.31	2	12	12	27	0.997864	1.00425	0.984901	0.999646	0.995266	1.00503	1.00433	0.534726	369	40.6164	5.14795
F1NIM4	Peptidylprolyl isomerase (EC 5.2.1.8)	FKBP4	Peptidylprolyl isomerase OS=Gallus gallus OX=9031 GN=FKBP4 PE=4 SV=1 - [F1NIM4_CHICK]	755.647	33.94	4	16	16	42	1.00285	1.02036	1.02238	0.987915	0.985549	0.993704	0.97425	0.0171503	442	50.4135	5.68115
A0A1D5PC92	Histone H2B	HIST1H2B5L	Histone H2B OS=Gallus gallus OX=9031 GN=HIST1H2B5L PE=3 SV=1 - [A0A1D5PC92_CHICK]	750.711	38.1	7	6	6	52	0.972075	1.00241	0.889779	1.04378	1.04476	1.03865	1.09179	0.060019	126	13.9195	10.2427
A0A1D5PRQ5	Testin	TES	Testin OS=Gallus gallus OX=9031 GN=TES PE=4 SV=1 - [A0A1D5PRQ5_CHICK]	748.63	46.51	2	21	21	50	0.999061	1.00629	0.974652	1.011	1.02309	1.0206	1.02507	0.0721716	415	47.1144	7.48877
F1P555	Splicing factor proline and glutamine rich	SFPQ	Splicing factor proline and glutamine rich OS=Gallus gallus OX=9031 GN=SFPQ PE=4 SV=3 - [F1P555_CHICK]	748.239	27.2	4	19	19	42	0.958601	0.969781	0.970141	1.03258	1.02729	1.04546	1.07135	0.000472936	647	69.4891	9.51025
F1NZ86	Stress-70 protein, mitochondrial	HSPA9	Stress-70 protein, mitochondrial OS=Gallus gallus OX=9031 GN=HSPA9 PE=3 SV=1 - [F1NZ86_CHICK]	744.486	30.07	4	27	28	84	1.00861	1.00303	1.01851	0.984048	1.00372	0.998557	0.985539	0.12066	675	73.1168	6.43018
Q02391	Golgi apparatus protein 1 (Cysteine-rich fibroblast growth factor receptor)	GLG1 CFR	Golgi apparatus protein 1 OS=Gallus gallus OX=9031 GN=GLG1 PE=1 SV=1 - [GSLG1_CHICK]	743.537	16.37	2	23	23	45	1.02816	1.03351	1.039	0.967638	0.967717	0.973721	0.938207	6.75811e-05	1142	129.625	6.85889
F1NU17	Phosphoglycerate kinase (EC 2.7.2.3)	PGK1	Phosphoglycerate kinase OS=Gallus gallus OX=9031 GN=PGK1 PE=3 SV=1 - [F1NU17_CHICK]	738.935	46.04	4	22	22	89	1.00442	0.99148	0.990747	0.995477	1.00057	0.996152	1.00186	0.714769	417	44.6382	8.11865
A0A1D5NYB2	Polyadenylate-binding protein (PABP)	PABPC1	Polyadenylate-binding protein OS=Gallus gallus OX=9031 GN=PABPC1 PE=3 SV=1 - [A0A1D5NYB2_CHICK]	738.798	25.83	9	20	20	50	0.980652	0.981037	1.00175	1.00884	1.01797	1.01614	1.02683	0.0241973	635	70.5039	9.49561
F1NC26	Uncharacterized protein	HSPA4L	Heat shock protein family A (Hsp70) member 4 like OS=Gallus gallus OX=9031 GN=HSPA4L PE=3 SV=2 - [F1NC26_CHICK]	735.039	32.74	1	2	30	69	1.01078	1.01762	1.00057	0.988313	0.9693	0.993348	0.974248	0.0423474	843	94.6755	5.51611
A0A1L1RVS2	Fatty acid-binding protein, brain	FABP7	Fatty acid-binding protein, brain OS=Gallus gallus OX=9031 GN=FABP7 PE=3 SV=1 - [A0A1L1RVS2_CHICK]	733.726	72.81	14	10	10	45	0.993153	0.984373	0.984535	0.996543	1.01045	1.03747	1.02782	0.090365	114	12.9004	5.56689
A0A1D5PSE5	ATP-citrate synthase (EC 2.3.3.8) (ATP-citrate (pro-S-)-lyase) (Citrate cleavage enzyme)	ACLY	ATP-citrate synthase OS=Gallus gallus OX=9031 GN=ACLY PE=3 SV=1 - [A0A1D5PSE5_CHICK]	729.927	23.89	3	1	29	62	0.994391	0.943664	0.981549	1.03493	1.04898	1.00471	1.05789	0.0483953	1101	121.072	7.72314
A0A1D5PNB4	Integrin beta	ITGB1	Integrin beta OS=Gallus gallus OX=9031 GN=ITGB1 PE=3 SV=1 - [A0A1D5PNB4_CHICK]	728.988	20.1	4	17	17	51	0.924763	0.949076	0.961242	1.04715	1.0429	1.069	1.11427	0.00129816	801	88.342	5.2749
Q5ZK20	Protein disulfide-isomerase A4 (EC 5.3.4.1)	RCJMB04_13l7	Protein disulfide-isomerase A4 OS=Gallus gallus OX=9031 GN=RCJMB04_13l7 PE=2 SV=1 - [Q5ZK20_CHICK]	728.394	39.07	4	33	33	74	0.995501	1.01228	0.992308	0.988983	1.00953	0.995878	0.998101	0.836946	627	70.9429	5.09717
A0A1D5PEM4	Myosin light polypeptide 6	MYL6	Myosin light polypeptide 6 OS=Gallus gallus OX=9031 GN=MYL6 PE=4 SV=2 - [A0A1D5PEM4_CHICK]	726.747	50.99	11	6	8	47	0.947453	0.944031	0.933141	1.06095	1.07043	1.06928	1.13313	1.82287e-05	151	16.9591	4.52588
F1P269	ATP-citrate synthase (EC 2.3.3.8) (ATP-citrate (pro-S-)-lyase) (Citrate cleavage enzyme)	ACLY	ATP-citrate synthase OS=Gallus gallus OX=9031 GN=ACLY PE=3 SV=2 - [F1P269_CHICK]	724.649	23.65	2	1	29	64	0.959958	0.996878	0.990774	1.0473	1.02342	1.01251	1.04601	0.0423053	1091	120.066	7.62061
A0A1D5NXR2	Uncharacterized protein	BCAP31	Uncharacterized protein OS=Gallus gallus OX=9031 GN=BCAP31 PE=4 SV=1 - [A0A1D5NXR2_CHICK]	709.207	45	2	18	18	45	0.961004	0.941325	0.984994	1.03774	1.04625	1.05608	1.08754	0.00354032	240	27.2116	9.5249
P02457	Collagen alpha-1(I) chain (Alpha-1 type I collagen)	COL1A1	Collagen alpha-1(I) chain OS=Gallus gallus OX=9031 GN=COL1A1 PE=1 SV=3 - [CO1A1_CHICK]	689.593	22.3	7	16	25	46	1.04522	1.03024	1.05983	0.954712	0.961666	0.95629	0.916238	0.000572982	1453	137.67	5.61768
Q90611	72 kDa type IV collagenase (EC 3.4.24.24) (72 kDa gelatinase) (Gelatinase A) (Matrix metalloproteinase-2) (MMP-2)	MMP2	72 kDa type IV collagenase OS=Gallus gallus OX=9031 GN=MMP2 PE=1 SV=1 - [MMP2_CHICK]	682.194	20.21	2	12	12	30	1.0268	1.06709	0.991075	0.958465	0.96352	0.974649	0.938949	0.0491281	663	74.8932	5.49072
P62801	Histone H4	H4-I; H4-II; H4-III; H4-IV; H4-V; H4-VI; H4-VII	Histone H4 OS=Gallus gallus OX=9031 GN=H4-I PE=1 SV=2 - [H4_CHICK]	680.707	59.22	3	7	7	52	0.992729	0.996172	0.962717	1.02355	1.03159	0.983515	1.02949	0.187541	103	11.3604	11.356
R4GMB6	Farnesyl pyrophosphate synthase	FDPS	Farnesyl pyrophosphate synthase OS=Gallus gallus OX=9031 GN=FDPS PE=3 SV=2 - [R4GMB6_CHICK]	677.069	26.84	3	9	11	40	1.02224	1.01927	0.97388	0.972466	0.999553	0.999434	0.985429	0.462813	354	40.4245	5.8208
F1N9S7	Annexin	ANXA1	Annexin OS=Gallus gallus OX=9031 GN=ANXA1 PE=3 SV=1 - [F1N9S7_CHICK]	663.559	36.26	3	12	13	40	0.957525	0.971248	0.964311	1.02599	1.01295	1.04124	1.06467	0.00235778	342	38.5319	7.44482
Z4YJB8	Destrin	DSTN	Destrin OS=Gallus gallus OX=9031 GN=DSTN PE=3 SV=2 - [Z4YJB8_CHICK]	658.619	50.3	2	2	11	58	0.984635	1.01144	1.00332	1.00459	1.02575	0.996091	1.00901	0.489781	165	18.5195	7.91357
A0A1D5PDF1	Glutathione S-transferase (EC 2.5.1.18)		Glutathione S-transferase OS=Gallus gallus OX=9031 PE=3 SV=1 - [A0A1D5PDF1_CHICK]	658.383	40.18	1	7	9	45	1.01899	0.997493	0.987499	0.976804	0.994492	1.0281	0.998475	0.935314	219	25.4328	7.29834
R4GH26	Peptidylprolyl isomerase (EC 5.2.1.8)	FKBP10	Peptidylprolyl isomerase OS=Gallus gallus OX=9031 GN=FKBP10 PE=4 SV=1 - [R4GH26_CHICK]	657.424	33.69	2	19	20	57	0.983637	1.00343	0.993899	1.00416	1.00415	1.01312	1.01357	0.104709	564	62.3142	5.43994
P00940	Triosephosphate isomerase (TIM) (EC 5.3.1.1) (Methylglyoxal synthase) (EC 4.2.3.3) (Triose-phosphate isomerase)	TPI1	Triosephosphate isomerase OS=Gallus gallus OX=9031 GN=TPI1 PE=1 SV=2 - [TPIS_CHICK]	655.359	41.53	3	10	10	54	1.02382	1.02483	0.994785	0.98092	0.99147	0.969422	0.966609	0.0446516	248	26.6038	7.1958
R9PXN1	Eukaryotic initiation factor 4A-II	EIF4A2	Eukaryotic initiation factor 4A-II OS=Gallus gallus OX=9031 GN=EIF4A2 PE=3 SV=2 - [R9PXN1_CHICK]	655.06	39.78	8	9	14	37	1.0327	1.03841	1.04571	0.955849	0.974407	0.948471	0.923609	0.000761203	362	41.2332	5.64307
E1BZE6	Heterogeneous nuclear ribonucleoprotein A3	HNRNPA3	Heterogeneous nuclear ribonucleoprotein A3 OS=Gallus gallus OX=9031 GN=HNRNPA3 PE=4 SV=3 - [E1BZE6_CHICK]	654.976	28.04	4	8	11	37	0.946043	1.02553	0.924368	0.987968	1.03094	1.03941	1.05607	0.193086	378	39.5166	8.86572
A0A1D5P6I5	Eukaryotic translation initiation factor 4 gamma 1	EIF4G1	Eukaryotic translation initiation factor 4 gamma 1 OS=Gallus gallus OX=9031 GN=EIF4G1 PE=4 SV=1 - [A0A1D5P6I5_CHICK]	649.567	17.5	4	22	28	57	0.988022	0.985919	1.00036	0.999078	1.01193	0.999394	1.01214	0.123387	1629	180.083	5.31299
A0A1L1RS03	L-lactate dehydrogenase (EC 1.1.1.27)	LDHB	L-lactate dehydrogenase OS=Gallus gallus OX=9031 GN=LDHB PE=3 SV=1 - [A0A1L1RS03_CHICK]	645.27	28.31	7	9	10	42	1.02594	1.01692	1.00567	0.966615	0.982229	0.96556	0.956002	0.00494765	272	30.1207	7.79639
Q5ZKP8	Lysine--tRNA ligase (EC 6.1.1.6) (Lysyl-tRNA synthetase)	RCJMB04_9m1	Lysine--tRNA ligase OS=Gallus gallus OX=9031 GN=RCJMB04_9m1 PE=2 SV=1 - [Q5ZKP8_CHICK]	637.241	28.98	7	20	20	54	0.996215	1.00518	1.00905	0.988022	1.00143	1.00454	0.994531	0.435283	590	67.8742	6.29053
Q8UWC5	Nuclear protein matrin 3	MATR3	Nuclear protein matrin 3 OS=Gallus gallus OX=9031 GN=MATR3 PE=2 SV=1 - [Q8UWC5_CHICK]	634.042	25.28	2	25	25	59	0.980092	0.987901	0.983264	1.00488	1.01153	1.00706	1.02447	0.00129847	902	100.651	6.15088
P79781	Ubiquitin-40S ribosomal protein S27a (Ubiquitin carboxyl extension protein 80) [Cleaved into: Ubiquitin; 40S ribosomal protein S27a]	RPS27A UBA80	Ubiquitin-40S ribosomal protein S27a OS=Gallus gallus OX=9031 GN=RPS27A PE=2 SV=3 - [RS27A_CHICK]	633.298	44.23	15	3	7	44	0.941763	0.95827	0.921251	1.08339	1.05947	1.05704	1.1342	0.000752794	156	17.9675	9.64209
P07583	Beta-galactoside-binding lectin (14 kDa lectin) (C-14) (Galectin CG-1B)	CG-1B	Beta-galactoside-binding lectin OS=Gallus gallus OX=9031 PE=1 SV=2 - [LEG4_CHICK]	627.612	34.07	1	6	6	77	0.977405	1.03779	0.953737	0.958269	1.00291	0.99686	0.99633	0.905296	135	15.0535	7.09326
F1P179	Uncharacterized protein	EPRS	Glutamyl-prolyl-tRNA synthetase OS=Gallus gallus OX=9031 GN=EPRS PE=3 SV=1 - [F1P179_CHICK]	621.078	16.36	6	27	28	54	0.986853	1.00347	1.00666	0.992959	0.997626	1.00556	0.999719	0.970557	1601	179.751	7.73779
A0A1D5P2D9	T-complex protein 1 subunit gamma	CCT3	T-complex protein 1 subunit gamma OS=Gallus gallus OX=9031 GN=CCT3 PE=3 SV=1 - [A0A1D5P2D9_CHICK]	620.645	40.77	2	22	23	64	1.00323	1.00066	1.00994	0.998057	1.00567	0.988786	0.992931	0.274415	547	60.6365	7.09326
F7B5K7	Uncharacterized protein	HNRNPM	Heterogeneous nuclear ribonucleoprotein M OS=Gallus gallus OX=9031 GN=HNRNPM PE=4 SV=1 - [F7B5K7_CHICK]	620.092	27.93	3	22	22	53	0.999277	0.994889	0.986734	1.00851	1.00937	1.03413	1.02385	0.061022	709	76.0264	8.80713
A0A1D5PNS5	Uncharacterized protein	MYL12B	Uncharacterized protein OS=Gallus gallus OX=9031 GN=LOC770011 PE=4 SV=1 - [A0A1D5PNS5_CHICK]	619.711	33.72	6	6	6	40	0.939158	0.941832	0.969782	1.0361	1.04501	1.0616	1.10241	0.00138894	172	19.8705	4.80518
A0A1D5NVL7	Tropomyosin alpha-1 chain	TPM1	Tropomyosin alpha-1 chain OS=Gallus gallus OX=9031 GN=TPM1 PE=3 SV=1 - [A0A1D5NVL7_CHICK]	617.364	49.28	13	4	18	66	0.926717	0.895158	0.924305	1.09004	1.10672	1.102	1.20122	8.26619e-05	278	32.1685	4.77979
F1NK38	T-complex protein 1 subunit eta (TCP-1-eta) (CCT-eta)	CCT7	T-complex protein 1 subunit eta OS=Gallus gallus OX=9031 GN=CCT7 PE=3 SV=3 - [F1NK38_CHICK]	611.68	26.84	7	16	16	48	1.00196	1.01022	1.0185	0.990861	0.972923	0.992852	0.97557	0.0358492	544	59.4208	6.31592
G8HUH5	Beta-actin (Fragment)	Bact	Beta-actin (Fragment) OS=Gallus gallus OX=9031 GN=Bact PE=2 SV=1 - [G8HUH5_CHICK]	611.45	51.65	1	1	6	37	0.835668	1.11297	0.93767	1.18017	0.785011	1.10827	1.06484	0.691231	91	10.5083	6.13818
E1BYQ6	Translocated promoter region, nuclear basket protein	TPR	Translocated promoter region, nuclear basket protein OS=Gallus gallus OX=9031 GN=TPR PE=4 SV=3 - [E1BYQ6_CHICK]	610.323	13.12	3	30	31	50	0.997396	1.00386	1.02089	0.98594	0.983821	1.0025	0.983492	0.143747	2454	276.752	5.09717
Q5ZJ56	60S ribosomal protein L7	RPL7 RCJMB04_20k1	60S ribosomal protein L7 OS=Gallus gallus OX=9031 GN=RPL7 PE=2 SV=1 - [RL7_CHICK]	610.308	39.43	4	11	12	48	0.942049	0.994581	0.913637	1.04676	1.06496	1.03635	1.10448	0.016838	246	28.7621	10.8286
F1NGP9	Uncharacterized protein	HSPE1	Heat shock protein family E (Hsp10) member 1 OS=Gallus gallus OX=9031 GN=HSPE1 PE=3 SV=3 - [F1NGP9_CHICK]	609.305	70.59	4	9	9	70	1.00982	1.01106	1.00097	0.998937	0.995026	0.983836	0.985421	0.0566463	102	11.194	8.08936
F1NQW8	Serine/arginine-rich-splicing factor 1	SRSF1	Serine/arginine-rich-splicing factor 1 OS=Gallus gallus OX=9031 GN=SRSF1 PE=4 SV=2 - [F1NQW8_CHICK]	604.601	38.71	4	11	11	37	0.988609	1.01275	0.949245	1.02379	1.036	1.01696	1.04275	0.0952067	248	27.7749	10.3599
A0A1D5PDE6	Myristoylated alanine-rich C-kinase substrate	MARCKS	Myristoylated alanine-rich C-kinase substrate OS=Gallus gallus OX=9031 GN=MARCKS PE=4 SV=1 - [A0A1D5PDE6_CHICK]	603.984	46.62	2	11	11	39	0.962778	0.949679	0.944934	1.05042	1.05716	1.02923	1.09779	0.000729	281	27.6269	4.39893
E1BVT3	Malate dehydrogenase (EC 1.1.1.37)	MDH2	Malate dehydrogenase OS=Gallus gallus OX=9031 GN=MDH2 PE=3 SV=2 - [E1BVT3_CHICK]	600.225	32.19	5	11	11	39	0.996669	1.00573	1.00405	0.996403	1.00671	1.01327	1.0033	0.588868	351	36.9445	8.55811
E1BQM1	Uncharacterized protein	CRELD2	Cysteine rich with EGF like domains 2 OS=Gallus gallus OX=9031 GN=CRELD2 PE=4 SV=2 - [E1BQM1_CHICK]	599.271	27.82	2	11	11	26	0.966888	0.962999	1.00173	1.01489	1.00833	1.04397	1.04625	0.0517873	363	39.4104	4.88135
Q5F424	Chaperonin containing TCP1 subunit 2	CCT2 RCJMB04_3m3	Chaperonin containing TCP1 subunit 2 OS=Gallus gallus OX=9031 GN=CCT2 PE=2 SV=1 - [Q5F424_CHICK]	598.439	30.09	3	21	21	57	1.01967	1.00599	1.02907	0.989449	0.981128	0.9752	0.964332	0.00993645	535	57.3951	6.27783
E1C016	Coatomer subunit beta'	COPB2	Coatomer subunit beta' OS=Gallus gallus OX=9031 GN=COPB2 PE=3 SV=1 - [E1C016_CHICK]	594.931	21.47	3	20	20	43	0.975162	0.993046	0.967878	0.998733	1.00534	1.0381	1.03613	0.0685581	913	103.08	5.23682
A0A1D5NYM1	ATP-dependent 6-phosphofructokinase (ATP-PFK) (Phosphofructokinase) (EC 2.7.1.11) (Phosphohexokinase)	PFKP	ATP-dependent 6-phosphofructokinase OS=Gallus gallus OX=9031 GN=PFKP PE=3 SV=1 - [A0A1D5NYM1_CHICK]	592.849	20.48	9	17	17	44	1.00051	1.0085	1.00576	0.982737	1.00213	1.01032	0.993504	0.485649	786	86.1597	7.38623
A0A1D5PLK4	Collagen alpha-2(VI) chain	COL6A2	Collagen alpha-2(VI) chain OS=Gallus gallus OX=9031 GN=COL6A2 PE=4 SV=1 - [A0A1D5PLK4_CHICK]	591.456	16.88	2	20	20	48	1.05688	1.04568	1.04755	0.942468	0.939215	0.952103	0.899584	3.48011e-05	1001	107.366	5.88428
O57613	Paranemin		Paranemin OS=Gallus gallus OX=9031 PE=2 SV=2 - [O57613_CHICK]	587.307	14.02	5	22	22	42	0.968345	0.981269	0.983562	1.01214	1.00478	1.04385	1.0435	0.029935	1748	193.066	4.23389
F1P1A5	Transketolase	TKTL1	Transketolase OS=Gallus gallus OX=9031 GN=TKT PE=4 SV=2 - [F1P1A5_CHICK]	568.643	24.72	2	14	14	44	1.0001	0.976449	0.987456	1.0173	1.02211	0.997222	1.0245	0.0772323	627	68.4109	7.51807
Q5F411	T-complex protein 1 subunit epsilon (TCP-1-epsilon) (CCT-epsilon)	CCT5 RCJMB04_3n20	Chaperonin containing TCP1 subunit 5 OS=Gallus gallus OX=9031 GN=CCT5 PE=2 SV=1 - [Q5F411_CHICK]	566.465	36.6	3	22	23	53	1.00232	0.995593	0.990515	0.996327	1.00217	1.0184	1.00952	0.271049	541	59.6769	5.74463
P18359	Destrin (Actin-depolymerizing factor) (ADF)	DSTN DSN RCJMB04_5f14	Destrin OS=Gallus gallus OX=9031 GN=DSTN PE=1 SV=3 - [DEST_CHICK]	560.241	50.3	2	1	10	39	0.983146	0.993501	1.24658	0.858703	0.993038	0.925344	0.861586	0.190535	165	18.5205	7.59131
A0A1D5PDK5	Transgelin 2		Transgelin 2 OS=Gallus gallus OX=9031 PE=4 SV=2 - [A0A1D5PDK5_CHICK]	559.143	38.15	2	9	10	38	1.00047	0.990997	0.98206	1.0103	1.02838	1.01613	1.02734	0.0227476	249	27.2156	9.64209
A0A1D5NYX6	Cytochrome b5	CYB5A	Cytochrome b5 OS=Gallus gallus OX=9031 GN=CYB5A PE=3 SV=1 - [A0A1D5NYX6_CHICK]	558.853	28.57	2	2	2	11	1.00883	1.07304	0.88518	0.986278	0.979678	1.04224	1.01387	0.826445	119	13.4256	5.07178
Q5ZJZ2	Ribosomal protein L3	RPL3 RCJMB04_14e22	Ribosomal protein L3 OS=Gallus gallus OX=9031 GN=RPL3 PE=2 SV=1 - [Q5ZJZ2_CHICK]	555.973	30.52	10	15	15	51	0.922559	0.928877	0.923916	1.07822	1.07986	1.06468	1.16121	8.64979e-06	403	46.0567	10.1987
A0A1L1RYN8	Uncharacterized protein	HNRNPH3	Heterogeneous nuclear ribonucleoprotein H3 OS=Gallus gallus OX=9031 GN=HNRNPH3 PE=4 SV=1 - [A0A1L1RYN8_CHICK]	554.067	20.87	2	5	7	30	0.993593	1.03078	0.949162	0.995001	1.01657	1.02831	1.02231	0.435179	321	34.6481	6.75635
A0A1D5P650	Clathrin heavy chain	CLTCL1	Clathrin heavy chain OS=Gallus gallus OX=9031 GN=SLC25A1 PE=3 SV=1 - [A0A1D5P650_CHICK]	551.651	13.01	9	9	26	57	1.00416	0.998638	0.994766	0.993836	1.01069	0.998025	1.00167	0.786827	1921	218.748	6.29053
P98157	Low-density lipoprotein receptor-related protein 1 (LRP-1) (Alpha-2-macroglobulin receptor) (A2MR)	LRP1	Low-density lipoprotein receptor-related protein 1 OS=Gallus gallus OX=9031 GN=LRP1 PE=2 SV=1 - [LRP1_CHICK]	550.311	8.36	3	34	34	50	1.01414	1.01275	1.0123	0.977177	0.991466	0.998009	0.976134	0.0173215	4543	506.8	5.24951
F1NU55	Uncharacterized protein	CTTN	Cortactin OS=Gallus gallus OX=9031 GN=CTTN PE=4 SV=2 - [F1NU55_CHICK]	549.209	42.27	3	25	25	52	0.975073	0.987386	0.980672	1.00026	1.02728	1.03449	1.0404	0.0227655	563	63.2394	5.45264
A0A1D5PZ51	Uncharacterized protein	DPYSL3	Dihydropyrimidinase like 3 OS=Gallus gallus OX=9031 GN=DPYSL3 PE=4 SV=1 - [A0A1D5PZ51_CHICK]	549.023	22.84	6	13	16	44	1.00857	1.03923	0.999014	0.981713	0.976105	0.991807	0.968102	0.0669528	753	81.2065	9.11475
F1NAM2	Lamin-B1	LMNB1	Lamin-B1 OS=Gallus gallus OX=9031 GN=LMNB1 PE=3 SV=3 - [F1NAM2_CHICK]	546.461	26.03	2	16	16	38	1.00354	1.03064	1.00293	0.968752	0.988692	1.02578	0.982258	0.399038	584	66.4797	5.17334
A0A1D5NWQ8	Histone H2A	H2AFV	Histone H2A OS=Gallus gallus OX=9031 GN=H2AFV PE=3 SV=1 - [A0A1D5NWQ8_CHICK]	540.779	31.5	8	2	4	41	0.981108	1.00364	0.973481	1.0057	1.04869	1.00038	1.03263	0.144465	127	13.3695	10.5796
A0A1D5P5A8	F-actin-capping protein subunit beta	CAPZB	F-actin-capping protein subunit beta isoforms 1 and 2 OS=Gallus gallus OX=9031 GN=CAPZB PE=4 SV=1 - [A0A1D5P5A8_CHICK]	537.783	36.7	3	3	10	29	0.988017	0.984008	0.965551	1.05081	1.0107	1.00958	1.04545	0.0431051	267	29.9891	8.01611
A0A1L1RNC5	Nuclease-sensitive element-binding protein 1	YBX1	Nuclease-sensitive element-binding protein 1 OS=Gallus gallus OX=9031 GN=YBX1 PE=4 SV=1 - [A0A1L1RNC5_CHICK]	536.15	51.72	12	7	10	31	0.99469	0.963396	0.967357	1.00511	1.02601	1.06747	1.05919	0.0500799	261	30.3179	9.94971
A0A1D5PFY6	La ribonucleoprotein domain family member 1	LARP1	La ribonucleoprotein domain family member 1 OS=Gallus gallus OX=9031 GN=LARP1 PE=4 SV=1 - [A0A1D5PFY6_CHICK]	533.182	11.25	1	11	11	21	0.994886	0.987379	0.998564	0.984163	0.988987	1.03253	1.00834	0.62629	1049	119.076	8.73389
P24802	Procollagen-lysine,2-oxoglutarate 5-dioxygenase 1 (EC 1.14.11.4) (Lysyl hydroxylase 1) (LH1)	PLOD1 PLOD	Procollagen-lysine,2-oxoglutarate 5-dioxygenase 1 OS=Gallus gallus OX=9031 GN=PLOD1 PE=1 SV=1 - [PLOD1_CHICK]	531.632	20	2	16	16	44	1.02907	1.06396	1.03434	0.9516	0.97653	0.955789	0.922153	0.00366627	730	84.2649	6.7417
A0A1L1S0B1	Uncharacterized protein	RPSAP58	40S ribosomal protein SA OS=Gallus gallus OX=9031 GN=RPSA PE=3 SV=1 - [A0A1L1S0B1_CHICK]	531.49	24.9	10	7	8	30	0.989891	0.974845	0.983129	1.02086	1.01765	1.02412	1.03893	0.00127518	257	28.6574	4.98291
Q5ZIZ0	6-phosphogluconate dehydrogenase, decarboxylating (EC 1.1.1.44)	PGD RCJMB04_22k15	6-phosphogluconate dehydrogenase, decarboxylating OS=Gallus gallus OX=9031 GN=PGD PE=2 SV=1 - [Q5ZIZ0_CHICK]	529.053	28.16	3	12	12	32	1.02887	1.01667	1.02819	0.964595	0.973542	0.991611	0.953158	0.00566822	483	53.2581	6.97607
Q5ZLN1	Phosphoglycerate mutase 1 (EC 5.4.2.11) (EC 5.4.2.4) (BPG-dependent PGAM 1)	PGAM1 RCJMB04_5g20	Phosphoglycerate mutase 1 OS=Gallus gallus OX=9031 GN=PGAM1 PE=1 SV=3 - [PGAM1_CHICK]	524.972	25.98	2	7	7	41	1.00641	1.00086	1.01091	0.992151	1.0031	0.97053	0.982642	0.155731	254	28.8799	7.48877
A0A1L1RNY8	Histone H2A	H2AFX	Histone H2A OS=Gallus gallus OX=9031 GN=H2AFX PE=3 SV=1 - [A0A1L1RNY8_CHICK]	523.197	38.46	7	3	8	49	0.977626	0.995763	0.912682	1.02311	1.0671	1.05649	1.09031	0.0380592	143	15.0704	10.7554
A0A1D5PLD6	Uncharacterized protein	CALM1	Calmodulin OS=Gallus gallus OX=9031 GN=CALM1 PE=4 SV=1 - [A0A1D5PLD6_CHICK]	522.802	53.19	12	11	11	39	0.948431	0.929792	0.932831	1.07732	1.07519	1.07085	1.14667	2.26839e-05	141	15.9825	4.41162
A0A1L1RTY4	Dolichyl-diphosphooligosaccharide--protein glycosyltransferase subunit 1	RPN1	Dolichyl-diphosphooligosaccharide--protein glycosyltransferase subunit 1 OS=Gallus gallus OX=9031 GN=RPN1 PE=3 SV=1 - [A0A1L1RTY4_CHICK]	521.9	29.12	5	21	21	50	0.989244	0.993071	0.987105	1.00599	1.01989	1.0209	1.02605	0.00728191	601	67.6352	6.75635
Q5ZLG6	Annexin	RCJMB04_6f1	Annexin OS=Gallus gallus OX=9031 GN=RCJMB04_6f1 PE=2 SV=1 - [Q5ZLG6_CHICK]	518.653	25.36	2	10	10	27	0.987221	1.00996	0.973116	0.993087	1.0131	1.03054	1.02237	0.219883	347	38.6126	8.104
F1NK96	Protein disulfide isomerase family A member 6	PDIA6	Protein disulfide isomerase family A member 6 OS=Gallus gallus OX=9031 GN=PDIA6 PE=3 SV=1 - [F1NK96_CHICK]	516.108	23.94	3	15	15	45	0.990349	0.998523	0.990276	1.00257	0.996016	1.00894	1.00952	0.110402	447	48.7574	5.18604
P18302	Drebrin (Developmentally-regulated brain protein)	DBN1	Drebrin OS=Gallus gallus OX=9031 GN=DBN1 PE=2 SV=4 - [DREB_CHICK]	514.437	24.69	2	1	18	35	0.989049	1.02169	0.959077	1.02446	1.01108	1.06214	1.04306	0.146165	652	71.4913	4.51318
F1NU79	Uncharacterized protein	PSMC5	Proteasome 26S subunit, ATPase 5 OS=Gallus gallus OX=9031 GN=PSMC5 PE=3 SV=2 - [F1NU79_CHICK]	513.671	39.17	4	12	14	32	1.01305	1.0141	1.00711	0.985512	1.00174	0.993986	0.982527	0.0267602	411	46.1432	7.54736
Q90734	Alpha-actinin-4 (Non-muscle alpha-actinin 4)	ACTN4	Alpha-actinin-4 OS=Gallus gallus OX=9031 GN=ACTN4 PE=1 SV=1 - [ACTN4_CHICK]	512.633	23.45	4	14	20	47	1.01879	1.00878	0.980653	1.01069	0.999636	1.01347	1.00518	0.691687	904	104.142	5.26221
Q5ZIY8	Ribonuclease/angiogenin inhibitor 1	RNH1 RCJMB04_22k18	Ribonuclease/angiogenin inhibitor 1 OS=Gallus gallus OX=9031 GN=RNH1 PE=1 SV=1 - [Q5ZIY8_CHICK]	511.531	30.26	2	12	12	52	1.0224	1.05506	1.04926	0.957026	0.958065	0.973272	0.923767	0.00219054	456	49.8308	5.021
A0A1L1RW44	Uncharacterized protein	HNRNPH2	Heterogeneous nuclear ribonucleoprotein H OS=Gallus gallus OX=9031 GN=HNRNPH1 PE=4 SV=1 - [A0A1L1RW44_CHICK]	510.756	17.72	12	6	8	24	1.00316	1.02971	1.03144	0.964824	0.985429	0.987903	0.958831	0.0229715	491	53.5423	5.94775
F1NGB1	Uncharacterized protein	NUCB2	Nucleobindin 2 OS=Gallus gallus OX=9031 GN=NUCB2 PE=4 SV=1 - [F1NGB1_CHICK]	508.717	43.52	2	19	19	40	0.982858	0.963475	0.998799	1.01685	1.03373	1.0114	1.03968	0.0333522	455	53.804	5.14795
F1NTC8	Uncharacterized protein	PDLIM5	PDZ and LIM domain 5 OS=Gallus gallus OX=9031 GN=PDLIM5 PE=4 SV=1 - [F1NTC8_CHICK]	506.079	28.57	3	13	13	36	0.93908	0.945413	0.914065	1.06073	1.08796	1.07159	1.1507	0.000347156	595	64.0504	7.92822
A0A1D5PQN0	Uncharacterized protein	CTNNB1	Catenin beta 1 OS=Gallus gallus OX=9031 GN=CTNNB1 PE=4 SV=1 - [A0A1D5PQN0_CHICK]	505.639	18.27	7	11	13	29	1.01719	1.00546	1.00098	0.973303	0.975312	0.998102	0.974561	0.0511049	717	78.4802	6.32861
A0A1D5P6P0	Glyceraldehyde-3-phosphate dehydrogenase	GAPDH	Glyceraldehyde-3-phosphate dehydrogenase OS=Gallus gallus OX=9031 GN=GAPDH PE=4 SV=1 - [A0A1D5P6P0_CHICK]	505.554	41.07	1	1	4	27	0.929837	1.00111	0.923049	1.05409	1.04162	1.05987	1.10567	0.0170166	112	11.7751	8.32373
D5M8S3	Prohibitin transcript variant 2	PHB	Prohibitin transcript variant 2 OS=Gallus gallus OX=9031 GN=PHB PE=2 SV=1 - [D5M8S3_CHICK]	504.979	31.62	3	9	9	29	0.990206	0.991521	0.998229	0.996779	1.02047	1.02283	1.02018	0.0821655	272	29.8739	5.75732
Q71SG1	Collapsin response mediator protein-2B	CRMP2B	Collapsin response mediator protein-2B OS=Gallus gallus OX=9031 GN=CRMP2B PE=2 SV=1 - [Q71SG1_CHICK]	502.604	27.27	7	11	14	35	1.02312	1.02714	1.02022	0.998192	0.968053	0.961623	0.953556	0.0142389	572	62.2196	6.49365
P14315	F-actin-capping protein subunit beta isoforms 1 and 2 (Beta-actinin subunit II) (CapZ 36/32) (CapZ B1 and B2)	CAPZB	F-actin-capping protein subunit beta isoforms 1 and 2 OS=Gallus gallus OX=9031 GN=CAPZB PE=1 SV=3 - [CAPZB_CHICK]	500.569	32.85	2	1	8	23	0.993405	0.97345	1.02385	1.02954	1.00955	0.976802	1.00842	0.71277	277	31.3448	5.59229
A0A1D5PCG2	Uncharacterized protein	SEPT7	Septin-7 OS=Gallus gallus OX=9031 GN=SEPT7 PE=3 SV=1 - [A0A1D5PCG2_CHICK]	498	27.64	4	13	14	33	0.999174	1.00796	1.01083	1.00032	0.997759	0.996019	0.992091	0.099348	416	48.544	8.63135
A0A1D5P0G4	Sodium/potassium-transporting ATPase subunit alpha (EC 3.6.3.-)	ATP1A1	Sodium/potassium-transporting ATPase subunit alpha OS=Gallus gallus OX=9031 GN=ATP1A1 PE=3 SV=1 - [A0A1D5P0G4_CHICK]	494.989	15.31	13	8	16	35	0.967894	0.955523	0.979389	1.03723	1.01493	1.02677	1.06068	0.00339176	1019	112.259	5.52881
Q5ZLG7	Uncharacterized protein	SLC25A6 RCJMB04_6e4	Uncharacterized protein OS=Gallus gallus OX=9031 GN=SLC25A6 PE=2 SV=1 - [Q5ZLG7_CHICK]	494.461	24.5	13	9	9	37	1.00067	0.968853	0.963123	1.04881	1.02898	0.995415	1.04793	0.0738805	298	32.7271	9.71533
Q9YGW6	Ezrin	EZR	Ezrin OS=Gallus gallus OX=9031 GN=EZR PE=2 SV=1 - [Q9YGW6_CHICK]	490.079	28.21	1	13	22	63	0.965225	0.974438	0.980976	1.02838	1.02104	1.03307	1.05542	0.000721449	585	69.3239	6.20166
A0A1D5P4R2	Prolyl 4-hydroxylase subunit alpha-1	P4HA1	Prolyl 4-hydroxylase subunit alpha-1 OS=Gallus gallus OX=9031 GN=P4HA1 PE=4 SV=2 - [A0A1D5P4R2_CHICK]	489.833	30.04	4	2	17	45	1.03008	1.02562	1.06109	0.951901	0.971986	0.974761	0.93001	0.00540971	536	61.5518	5.74463
A0A1D5PY92	40S ribosomal protein S3a	RPS3A	40S ribosomal protein S3a OS=Gallus gallus OX=9031 GN=RPS3A PE=3 SV=1 - [A0A1D5PY92_CHICK]	488.702	45.08	7	15	15	48	0.981467	0.980623	0.970897	1.00334	1.0239	1.03419	1.04379	0.0114967	264	29.8477	9.71533
F1P0J8	Thrombospondin-1 precursor	THBS1	Thrombospondin-1 precursor OS=Gallus gallus OX=9031 GN=THBS1 PE=4 SV=3 - [F1P0J8_CHICK]	488.177	13.67	1	17	17	33	0.911496	0.914879	0.896333	1.1042	1.10393	1.09974	1.21492	4.93346e-06	1178	129.788	4.91943
Q90631	Kinectin	KTN1	Kinectin OS=Gallus gallus OX=9031 GN=KTN1 PE=1 SV=1 - [KTN1_CHICK]	487.391	22.65	3	35	36	63	0.99874	0.99096	0.999663	1.0045	1.0127	1.00887	1.01228	0.0282019	1364	155.881	5.89697
A0A1L1RKY9	Caldesmon	CALD1	Caldesmon OS=Gallus gallus OX=9031 GN=CALD1 PE=4 SV=1 - [A0A1L1RKY9_CHICK]	484.889	37.91	4	3	17	34	1.03975	0.969056	1.04668	1.00439	0.954619	1.03215	0.97895	0.558188	517	58.828	8.44092
Q6EE59	Ribosomal protein L4 (Fragment)		Ribosomal protein L4 (Fragment) OS=Gallus gallus OX=9031 PE=2 SV=1 - [Q6EE59_CHICK]	483.978	38.93	14	12	12	34	0.971482	0.929001	0.945981	1.06329	1.04881	1.05642	1.11314	0.00118484	280	31.7541	10.9751
P12957	Caldesmon (CDM)	CALD1 CAD	Caldesmon OS=Gallus gallus OX=9031 GN=CALD1 PE=1 SV=2 - [CALD1_CHICK]	483.826	23.74	1	1	15	30	1.02206	1.04724	1.06887	0.905463	0.959397	0.992654	0.910567	0.0313658	771	88.6943	5.5542
H9L3K0	Tropomyosin 3 alpha isoform	TPM3	Tropomyosin 3 OS=Gallus gallus OX=9031 GN=TPM3 PE=2 SV=3 - [H9L3K0_CHICK]	483.173	45.42	5	2	17	60	0.920022	0.92039	0.944111	1.04486	1.06619	1.08935	1.14935	0.000785332	284	32.7987	4.71631
F1NYA2	Uncharacterized protein	EIF4H	Eukaryotic translation initiation factor 4H OS=Gallus gallus OX=9031 GN=EIF4H PE=4 SV=2 - [F1NYA2_CHICK]	481.178	28.74	3	8	8	25	1.00117	0.991202	0.969435	1.02541	1.00009	0.999064	1.02119	0.175635	254	27.6187	8.07471
P41125	60S ribosomal protein L13 (Breast basic conserved protein 1)	RPL13 BBC1	60S ribosomal protein L13 OS=Gallus gallus OX=9031 GN=RPL13 PE=2 SV=2 - [RL13_CHICK]	481.034	48.82	5	13	13	43	0.943942	0.941125	0.948025	1.05961	1.05687	1.056	1.1198	9.8479e-07	211	24.3806	11.7515
E1C3A1	Kinesin-like protein	KIF5B	Kinesin-like protein OS=Gallus gallus OX=9031 GN=KIF5B PE=3 SV=1 - [E1C3A1_CHICK]	480.861	26.29	4	20	27	42	1.0191	1.01676	1.0048	0.996098	0.994405	0.974408	0.975088	0.0376888	966	110.074	6.44287
F1P3C8	Uncharacterized protein	DYNC1I2	Dynein cytoplasmic 1 intermediate chain 2 OS=Gallus gallus OX=9031 GN=DYNC1I2 PE=4 SV=2 - [F1P3C8_CHICK]	480.209	17.73	4	11	11	28	0.974091	0.974498	1.00542	0.999603	1.00729	1.0216	1.02522	0.111854	609	68.2446	5.22412
Q9W744	DEAD-box RNA helicase (DEAD-box helicase 5)	DDX5	DEAD-box RNA helicase OS=Gallus gallus OX=9031 GN=DDX5 PE=2 SV=1 - [Q9W744_CHICK]	478.694	22.69	6	7	16	34	0.980347	0.988035	1.0095	0.990363	1.02535	1.018	1.01875	0.247821	595	66.6946	8.76318
Q5F3T2	Septin 9	SEPT9 RCJMB04_7k22	Septin 9 OS=Gallus gallus OX=9031 GN=SEPT9 PE=2 SV=1 - [Q5F3T2_CHICK]	477.896	23.8	1	16	16	32	0.989731	0.979421	0.994084	0.99669	1.01019	1.01348	1.01928	0.047374	584	65.4828	8.29443
E1BX02	26S proteasome non-ATPase regulatory subunit 2	PSMD2	26S proteasome non-ATPase regulatory subunit 2 OS=Gallus gallus OX=9031 GN=PSMD2 PE=3 SV=2 - [E1BX02_CHICK]	477.115	23.79	3	21	21	42	1.00835	1.00249	0.975448	1.00154	1.00464	1.00041	1.0068	0.543847	908	99.9506	5.26221
Q90WD0	Actin-related protein 3 (Actin-like protein 3)	ACTR3 ARP3	Actin-related protein 3 OS=Gallus gallus OX=9031 GN=ACTR3 PE=2 SV=1 - [ARP3_CHICK]	475.075	29.67	2	13	13	36	0.995352	1.01962	0.994734	0.977255	1.00117	1.00634	0.99171	0.530964	418	47.3911	5.88428
F1P5J5	Uncharacterized protein	AARS	Alanyl-tRNA synthetase, cytoplasmic OS=Gallus gallus OX=9031 GN=AARS PE=3 SV=3 - [F1P5J5_CHICK]	473.497	21.59	6	24	24	50	1.02106	1.00386	1.02941	0.983565	0.982427	0.974586	0.962758	0.00917556	968	106.902	5.80811
A0A1D5PMT8	Ribosomal protein lateral stalk subunit P2	RPLP2	Ribosomal protein lateral stalk subunit P2 OS=Gallus gallus OX=9031 GN=RPLP2 PE=3 SV=1 - [A0A1D5PMT8_CHICK]	473.066	44.35	4	5	5	16	0.955907	0.990692	0.983232	1.0142	1.0246	1.03333	1.04857	0.0164603	115	11.8349	4.48779
E1C2I9	Leucyl-tRNA synthetase	LARS	Leucyl-tRNA synthetase OS=Gallus gallus OX=9031 GN=LARS PE=3 SV=1 - [E1C2I9_CHICK]	472.957	13.08	1	18	18	31	0.998059	1.02536	1.00452	0.982726	0.979067	1.01044	0.981605	0.222954	1177	134.189	6.93213
A0A1D5PNE4	60S ribosomal protein L7a	RPL7A	60S ribosomal protein L7a OS=Gallus gallus OX=9031 PE=4 SV=1 - [A0A1D5PNE4_CHICK]	469.886	39.62	11	13	13	33	0.956257	0.939983	0.959599	1.07857	1.05938	1.0377	1.11199	0.00130285	260	29.3115	10.4771
F1NB52	Coatomer subunit gamma	COPG1	Coatomer subunit gamma OS=Gallus gallus OX=9031 GN=COPG1 PE=3 SV=1 - [F1NB52_CHICK]	469.408	17.39	5	13	16	37	1.01877	1.03986	1.0161	0.977454	0.975358	0.987208	0.956187	0.00578835	874	97.5495	5.45264
E1C8W4	Ubiquitin carboxyl-terminal hydrolase (EC 3.4.19.12)	USP5	Ubiquitinyl hydrolase 1 OS=Gallus gallus OX=9031 GN=USP5 PE=3 SV=3 - [E1C8W4_CHICK]	467.669	15.09	3	13	13	28	0.992023	1.03449	1.01983	0.970716	0.981174	1.00572	0.970874	0.14206	855	95.631	5.10986
A0A1D5P4E9	Uncharacterized protein	FAM129A	Protein Niban OS=Gallus gallus OX=9031 GN=FAM129A PE=4 SV=1 - [A0A1D5P4E9_CHICK]	467.491	16.79	3	17	17	40	1.02807	1.04327	1.03106	0.954324	0.967689	0.978987	0.935082	0.00139631	965	108.418	5.40186
Q6KDZ1	Basement membrane-specific heparan sulfate proteoglycan core protein	HSPG	Basement membrane-specific heparan sulfate proteoglycan core protein OS=Gallus gallus OX=9031 GN=HSPG PE=2 SV=1 - [Q6KDZ1_CHICK]	466.82	7.3	3	1	23	32	0.89974	1.05458	0.831544	1.1285	1.01592	1.06383	1.15162	0.128333	4071	432.57	6.25244
A0A1D5PI87	Uncharacterized protein	HSD17B10	Uncharacterized protein OS=Gallus gallus OX=9031 GN=HSD17B10 PE=3 SV=1 - [A0A1D5PI87_CHICK]	466.71	30	6	8	8	34	0.979533	1.01689	0.99242	0.983533	0.988914	1.02272	1.00211	0.904235	260	27.1545	8.80713
F1NGU3	Leucine rich pentatricopeptide repeat containing	LRPPRC	Leucine rich pentatricopeptide repeat containing OS=Gallus gallus OX=9031 GN=LRPPRC PE=4 SV=2 - [F1NGU3_CHICK]	458.111	16.56	5	24	24	43	1.01002	1.02174	1.02886	0.974162	0.984541	0.979227	0.959912	0.00283282	1371	155.528	7.00537
A0A1L1RR71	Delta-1-pyrroline-5-carboxylate synthase [Includes: Glutamate 5-kinase (GK) (EC 2.7.2.11) (Gamma-glutamyl kinase); Gamma-glutamyl phosphate reductase (GPR) (EC 1.2.1.41) (Glutamate-5-semialdehyde dehydrogenase) (Glutamyl-gamma-semialdehyde dehydrogenase)]	ALDH18A1	Delta-1-pyrroline-5-carboxylate synthase OS=Gallus gallus OX=9031 GN=ALDH18A1 PE=3 SV=1 - [A0A1L1RR71_CHICK]	457.027	19.57	6	17	17	34	1.00706	1.0435	1.00072	0.980156	0.982198	0.994857	0.96917	0.0902368	797	87.3325	7.03467
H9L3L2	Coatomer subunit alpha	COPA	Coatomer subunit alpha OS=Gallus gallus OX=9031 GN=COPA PE=4 SV=2 - [H9L3L2_CHICK]	454.062	19.85	3	26	26	54	0.992814	1.0149	1.00657	0.998078	1.00279	0.981253	0.989328	0.307446	1224	138.434	7.59131
A0A1D5PAH2	Poly(rC) binding protein 2	LOC426023	Uncharacterized protein OS=Gallus gallus OX=9031 GN=LOC426023 PE=4 SV=1 - [A0A1D5PAH2_CHICK]	452.925	26.91	3	2	7	30	0.996839	1.00315	0.994591	0.992237	0.998178	0.980401	0.992064	0.245062	301	31.9856	8.36768
F1NEQ6	Proteasome subunit alpha type (EC 3.4.25.1)	PSMA6	Proteasome subunit alpha type OS=Gallus gallus OX=9031 GN=PSMA6 PE=3 SV=2 - [F1NEQ6_CHICK]	452.036	28.46	1	7	7	23	1.00413	1.02229	1.01367	0.9864	0.996197	0.978682	0.974073	0.0227135	246	27.4528	6.55127
A0A1D5Q032	Adenylyl cyclase-associated protein	CAP1	Adenylyl cyclase-associated protein OS=Gallus gallus OX=9031 PE=3 SV=1 - [A0A1D5Q032_CHICK]	451.911	21.2	3	10	10	25	0.989234	0.99931	1.00839	1.00479	0.989589	1.00781	1.00175	0.835251	552	59.061	8.06006
F1NV93	Peptidyl-prolyl cis-trans isomerase (PPIase) (EC 5.2.1.8)	PPIB	Peptidyl-prolyl cis-trans isomerase OS=Gallus gallus OX=9031 GN=PPIB PE=3 SV=3 - [F1NV93_CHICK]	451.011	41.75	6	10	10	38	0.982514	0.982731	0.982954	1.00019	1.00087	1.01884	1.02432	0.0173309	194	21.1731	9.18799
A0A1D5PE33	Uncharacterized protein	RAB1A	RAB1A, member RAS oncogene family OS=Gallus gallus OX=9031 GN=RAB1A PE=4 SV=1 - [A0A1D5PE33_CHICK]	450.739	45.37	19	8	12	33	1.01258	1.02407	0.972934	0.999189	1.00503	1.00718	1.00061	0.970763	205	22.6934	6.21436
Q91005	Alpha tropomyosin of brain	alpha-fTM	Alpha tropomyosin of brain OS=Gallus gallus OX=9031 GN=alpha-fTM PE=3 SV=1 - [Q91005_CHICK]	450.223	42.04	6	1	14	46	0.924876	0.991164	0.988097	1.00515	1.05495	1.04207	1.06819	0.0657688	245	28.4175	4.67822
A0A1D6UPT3	Uncharacterized protein	ZCCHC13	Cellular nucleic acid-binding protein OS=Gallus gallus OX=9031 GN=CNBP PE=4 SV=1 - [A0A1D6UPT3_CHICK]	446.717	67.42	3	1	8	26	0.976915	1.01271	0.927536	0.985554	1.02753	1.06466	1.05505	0.186783	132	14.5743	6.59521
A0A1D5PD32	DEAD-box helicase 17	DDX17	DEAD-box helicase 17 OS=Gallus gallus OX=9031 GN=DDX17 PE=3 SV=1 - [A0A1D5PD32_CHICK]	444.002	23.97	3	6	15	30	1.00608	1.01273	0.980466	1.01982	0.988627	0.994227	1.00113	0.938225	655	72.9953	8.6167
F1NSP8	Heterogeneous nuclear ribonucleoprotein U	HNRNPU	Heterogeneous nuclear ribonucleoprotein U OS=Gallus gallus OX=9031 GN=HNRNPU PE=4 SV=3 - [F1NSP8_CHICK]	443.371	18.05	2	17	17	41	0.960605	0.952522	0.983036	1.03117	1.03635	1.04176	1.07359	0.00179728	842	91.5534	5.93506
A0A1L1RJ18	Nucleophosmin	NPM1	Nucleophosmin OS=Gallus gallus OX=9031 GN=NPM1 PE=4 SV=1 - [A0A1L1RJ18_CHICK]	442.88	25.09	5	8	8	37	0.981982	0.973335	0.973593	1.03482	1.02623	1.00177	1.04572	0.0123124	283	31.3844	4.729
E1BY52	Prolyl 4-hydroxylase subunit alpha-1	P4HA1	Prolyl 4-hydroxylase subunit alpha-1 OS=Gallus gallus OX=9031 GN=P4HA1 PE=4 SV=2 - [E1BY52_CHICK]	441.849	30.04	2	1	16	41	0.792928	0.851753	1.07502	1.0679	0.961533	1.25927	1.20922	0.196033	536	61.5388	5.75732
Q9YHD2	Nuclear calmodulin-binding protein (Fragment)	URP	Nuclear calmodulin-binding protein (Fragment) OS=Gallus gallus OX=9031 GN=URP PE=2 SV=1 - [Q9YHD2_CHICK]	440.135	17.57	1	14	14	39	0.965792	1.00258	0.952166	1.0255	1.05073	1.03909	1.06669	0.0178327	757	84.1273	4.71631
Q9PTD6	Ribosomal protein S6 (Fragment)		Ribosomal protein S6 (Fragment) OS=Gallus gallus OX=9031 PE=2 SV=1 - [Q9PTD6_CHICK]	439.15	27.53	7	9	9	35	0.980904	0.968944	0.961306	1.03759	1.04076	1.02816	1.0671	0.00068158	247	28.4058	10.8286
F1NTT2	Uncharacterized protein	RPS28	Ribosomal protein S28 OS=Gallus gallus OX=9031 GN=RPS28 PE=3 SV=2 - [F1NTT2_CHICK]	437.814	46.38	1	3	3	20	0.989106	0.972227	1.01025	1.00336	0.992888	1.02539	1.01684	0.316455	69	7.8362	10.6968
A0A1D5PTK7	Drebrin	DBN1	Drebrin OS=Gallus gallus OX=9031 GN=DBN1 PE=4 SV=1 - [A0A1D5PTK7_CHICK]	437.009	25.41	2	2	19	34	1.04594	1.08296	0.984772	0.917288	0.968149	0.97601	0.918995	0.0689242	606	66.5459	4.43701
A0A1L1RR33	Tubulin alpha chain	TUBA3E	Tubulin alpha chain OS=Gallus gallus OX=9031 GN=TUBA3E PE=3 SV=1 - [A0A1L1RR33_CHICK]	436.057	19.57	10	4	11	37	1.07561	1.07219	1.01823	0.973699	0.972882	0.899643	0.89899	0.0257684	414	46.1307	5.12256
A0A1L1RIS4	Arp2/3 complex 34 kDa subunit	ARPC2	Arp2/3 complex 34 kDa subunit OS=Gallus gallus OX=9031 GN=ARPC2 PE=3 SV=1 - [A0A1L1RIS4_CHICK]	435.913	43.67	3	13	13	36	1.00111	0.975644	1.00156	1.02139	1.00539	1.00446	1.01777	0.158003	245	28.3675	8.55811
Q5F464	Lipoma-preferred partner homolog	LPP RCJMB04_2l20	Lipoma-preferred partner homolog OS=Gallus gallus OX=9031 GN=LPP PE=2 SV=1 - [LPP_CHICK]	432.985	14.4	2	5	6	17	0.942788	1.05949	0.803749	0.983827	1.07024	1.14844	1.1413	0.207077	604	65.0975	7.50342
A0A1D5P7C6	Uncharacterized protein	PA2G4	Uncharacterized protein OS=Gallus gallus OX=9031 GN=PA2G4 PE=4 SV=1 - [A0A1D5P7C6_CHICK]	432.231	30.96	2	13	13	30	0.976965	0.989364	1.01167	0.995094	1.00641	1.00526	1.00966	0.423627	394	43.7522	6.75635
Q8UVD9	Far upstream element-binding protein 2 (FUSE-binding protein 2) (KH type-splicing regulatory protein) (KSRP) (Zipcode-binding protein 2)	KHSRP FUBP2 ZPB2	Far upstream element-binding protein 2 OS=Gallus gallus OX=9031 GN=KHSRP PE=1 SV=1 - [FUBP2_CHICK]	429.272	19.77	2	17	19	37	0.966689	0.984201	0.966035	1.00638	1.02537	1.04687	1.05543	0.0147555	769	80.594	6.90283
A0A1D5P713	Tropomyosin 4	TPM4	Tropomyosin 4 OS=Gallus gallus OX=9031 GN=TPM4 PE=3 SV=1 - [A0A1D5P713_CHICK]	429	39.53	6	4	15	50	0.968995	0.941754	0.970677	1.02085	1.03673	1.04905	1.07816	0.00378867	253	29.3059	4.62744
A0A1D5PGQ9	Dynactin subunit 2	DCTN2	Dynactin subunit 2 OS=Gallus gallus OX=9031 GN=DCTN2 PE=4 SV=1 - [A0A1D5PGQ9_CHICK]	428.885	15.42	13	8	8	19	0.991515	1.02198	1.01077	0.99779	0.967824	0.978492	0.973495	0.0992111	402	44.8922	5.04639
A0A1D5PTF4	LIM domain and actin binding 1	LIMA1	LIM domain and actin binding 1 OS=Gallus gallus OX=9031 GN=LIMA1 PE=4 SV=1 - [A0A1D5PTF4_CHICK]	428.063	23.56	9	17	17	45	0.985414	0.990893	0.994414	0.996612	1.01163	1.0234	1.02051	0.0680832	764	85.0621	5.94775
Q6EE30	Eukaryotic translation elongation factor 1		Eukaryotic translation elongation factor 1 OS=Gallus gallus OX=9031 PE=2 SV=1 - [Q6EE30_CHICK]	427.254	18.12	1	12	12	56	1.02099	1.00837	1.01124	0.980962	1.00399	0.994799	0.979988	0.05802	436	49.8098	6.55127
E1BV83	Uncharacterized protein	NUP205	Uncharacterized protein OS=Gallus gallus OX=9031 GN=NUP205 PE=4 SV=2 - [E1BV83_CHICK]	426.195	6.31	3	12	12	21	0.978833	1.002	1.02467	0.990085	0.997326	1.01669	0.999534	0.977312	2014	228.186	6.1001
A0A1D5PRS4	Glucose-6-phosphate isomerase (EC 5.3.1.9)	GPI	Glucose-6-phosphate isomerase OS=Gallus gallus OX=9031 GN=GPI PE=3 SV=1 - [A0A1D5PRS4_CHICK]	425.379	23.96	6	14	14	49	1.01293	1.0024	0.990907	1.02179	1.00921	0.995524	1.00675	0.532063	551	61.7417	8.1333
F1NZD3	Uncharacterized protein	RBMX	Uncharacterized protein OS=Gallus gallus OX=9031 GN=RBMX PE=4 SV=1 - [F1NZD3_CHICK]	424.389	29.09	3	14	14	30	0.953516	0.992407	0.911967	1.00681	1.06414	1.06088	1.09585	0.0373185	385	41.526	10.1401
A0A1D5NTC3	Microtubule-associated protein		Microtubule-associated protein OS=Gallus gallus OX=9031 PE=4 SV=2 - [A0A1D5NTC3_CHICK]	423.928	13.89	1	4	11	33	0.992913	1.01663	0.92485	1.00277	1.03149	1.02606	1.04292	0.219768	821	85.8157	9.0415
E1BUP8	Uncharacterized protein		Uncharacterized protein OS=Gallus gallus OX=9031 PE=4 SV=3 - [E1BUP8_CHICK]	420.473	16.48	2	18	18	45	0.990608	0.986789	0.989397	0.998016	1.01712	1.022	1.02371	0.0339682	2961	310.766	5.65576
F1NPG2	Isocitrate dehydrogenase [NADP] (EC 1.1.1.42)	IDH1	Isocitrate dehydrogenase [NADP] OS=Gallus gallus OX=9031 GN=IDH1 PE=3 SV=2 - [F1NPG2_CHICK]	417.842	25.78	4	12	13	26	1.00193	1.02139	1.00417	0.991167	0.996007	0.99757	0.985878	0.0913949	415	46.5725	7.94287
P02263	Histone H2A-IV		Histone H2A-IV OS=Gallus gallus OX=9031 PE=1 SV=2 - [H2A4_CHICK]	412.474	31.01	8	1	6	43	0.993957	1.08732	0.728185	1.04493	1.02876	1.01977	1.10108	0.429588	129	13.9319	10.9019
Q05705	Beta-tropomyosin (Tropomyosin beta chain)	BRT-2 TPM2	Beta-tropomyosin OS=Gallus gallus OX=9031 GN=BRT-2 PE=2 SV=1 - [Q05705_CHICK]	411.999	41.13	6	6	15	45	0.912245	0.926661	0.921164	1.05807	1.05681	1.09621	1.16341	0.000380029	248	28.6545	4.67822
F1NK75	Tropomyosin 4	TPM4	Tropomyosin 4 OS=Gallus gallus OX=9031 GN=TPM4 PE=3 SV=2 - [F1NK75_CHICK]	411.906	34.51	8	2	14	58	0.907891	0.901061	0.923057	1.08619	1.06877	1.1086	1.19456	0.000179963	284	32.7656	4.729
A0A1D5NT61	Glutamate dehydrogenase 1, mitochondrial	GLUD1	Glutamate dehydrogenase 1, mitochondrial OS=Gallus gallus OX=9031 GN=GLUD1 PE=3 SV=1 - [A0A1D5NT61_CHICK]	411.587	20.8	2	3	12	31	0.978067	1.00725	0.961765	1.02731	1.02114	0.994124	1.0324	0.130325	553	60.8228	8.22119
A0A1D5PJI5	Septin 11	SEPT11	Septin 11 OS=Gallus gallus OX=9031 GN=SEPT11 PE=3 SV=1 - [A0A1D5PJI5_CHICK]	411.211	23.52	6	5	12	33	0.99762	1.03184	0.967593	0.975368	0.985965	1.02673	0.997003	0.907799	438	50.2106	7.00537
Q04584	Zyxin	ZYX	Zyxin OS=Gallus gallus OX=9031 GN=ZYX PE=1 SV=1 - [ZYX_CHICK]	411.045	19.56	1	6	7	22	0.990403	0.981205	1.00195	1.00728	0.990798	1.04921	1.02479	0.252495	542	58.4996	7.10791
Q6LC82	GTPase cRac1A	cRac1A RAC1	GTPase cRac1A OS=Gallus gallus OX=9031 GN=cRac1A PE=2 SV=1 - [Q6LC82_CHICK]	409.834	31.25	14	5	6	35	1.04413	1.02802	0.933971	0.989085	1.00424	0.989715	0.992321	0.835395	192	21.4362	8.49951
P70082	Histone H2A.J (H2a/j) (Histone H2A-IX)	H2A-IX	Histone H2A.J OS=Gallus gallus OX=9031 GN=H2A-IX PE=3 SV=1 - [H2AJ_CHICK]	409.206	31.01	8	1	6	42	0.928541	0.930012	0.957875	1.07096	1.07769	1.04491	1.1339	0.000809529	129	14.0079	10.9019
F1NVF0	Vacuolar protein sorting-associated protein 35	VPS35	Vacuolar protein sorting-associated protein 35 OS=Gallus gallus OX=9031 GN=VPS35 PE=3 SV=2 - [F1NVF0_CHICK]	405.251	16.52	3	14	14	25	1.02172	1.05467	0.995249	0.981099	0.978557	0.982634	0.957889	0.0665786	799	92.04	5.57959
P47836	40S ribosomal protein S4	RPS4	40S ribosomal protein S4 OS=Gallus gallus OX=9031 GN=RPS4 PE=2 SV=2 - [RS4_CHICK]	404.438	38.4	7	13	14	37	0.979026	0.974231	0.972872	1.03263	1.02515	1.02471	1.05344	8.05431e-05	263	29.5761	10.1548
F7AU58	Uncharacterized protein	RAB11B	RAB11B, member RAS oncogene family OS=Gallus gallus OX=9031 GN=RAB11B PE=4 SV=1 - [F7AU58_CHICK]	401.281	47.71	4	2	10	38	1.00221	1.11965	0.945628	0.971567	1.02145	1.01213	0.979678	0.717451	218	24.4355	5.93506
F1P180	Aspartate aminotransferase (EC 2.6.1.1)	GOT2	Aspartate aminotransferase OS=Gallus gallus OX=9031 GN=GOT2 PE=4 SV=3 - [F1P180_CHICK]	400.911	25.53	6	12	12	45	0.983787	1.00804	0.955551	0.99801	1.02073	1.01384	1.02891	0.162097	423	47.2212	9.33447
F1NV32	Secretory carrier-associated membrane protein (Secretory carrier membrane protein)	SCAMP2	Secretory carrier-associated membrane protein OS=Gallus gallus OX=9031 GN=SCAMP2 PE=3 SV=3 - [F1NV32_CHICK]	400.821	14.71	1	5	5	10	0.979123	0.987384	0.95516	0.986458	1.01704	1.0382	1.04108	0.0885851	333	36.9456	7.31299
A0A1L1RNH2	Uncharacterized protein	PSMC2	Proteasome 26S subunit, ATPase 2 OS=Gallus gallus OX=9031 GN=PSMC2 PE=3 SV=1 - [A0A1L1RNH2_CHICK]	400.087	37.63	2	13	13	27	1.0237	0.997263	1.00772	0.977198	0.994715	0.989578	0.977815	0.0732844	372	41.7345	5.2749
A0A1D5PYU1	Uncharacterized protein		Collagen type I alpha 1 chain OS=Gallus gallus OX=9031 PE=4 SV=1 - [A0A1D5PYU1_CHICK]	398.862	20.11	3	1	8	18	1.08909	1.06116	1.0891	0.92078	0.905454	0.931991	0.851476	0.000185939	527	47.3459	8.77783
A0A1L1RMC0	Proteasome subunit alpha type (EC 3.4.25.1)	PSMA1	Proteasome subunit alpha type OS=Gallus gallus OX=9031 PE=3 SV=1 - [A0A1L1RMC0_CHICK]	398.761	38.31	6	10	10	27	0.962774	1.01685	0.935709	1.011	1.01049	1.04163	1.05069	0.1308	261	29.3068	6.53662
F1NK88	Rho-associated protein kinase (EC 2.7.11.1)	ROCK2	Rho-associated protein kinase OS=Gallus gallus OX=9031 GN=ROCK2 PE=3 SV=3 - [F1NK88_CHICK]	398.755	13.8	3	16	21	39	0.992704	0.978105	1.03211	0.989041	1.01897	0.986505	0.997202	0.891095	1391	161.246	6.07471
R4GH93	Uncharacterized protein		Uncharacterized protein OS=Gallus gallus OX=9031 GN=Gga.29531 PE=4 SV=2 - [R4GH93_CHICK]	396.566	25.74	1	4	4	35	1.01119	0.996597	1.00909	0.976038	0.991934	1.01517	0.988817	0.410229	101	11.5877	6.53662
A0A1D5PSR5	HtrA serine peptidase 1	HTRA1	HtrA serine peptidase 1 OS=Gallus gallus OX=9031 GN=HTRA1 PE=4 SV=1 - [A0A1D5PSR5_CHICK]	396.053	26.57	1	12	12	35	1.01782	1.0496	1.01731	0.990794	0.983013	0.962137	0.951768	0.0222671	463	48.9825	7.6499
A0A1D5P121	LIM domain 7	LMO7	LIM domain 7 OS=Gallus gallus OX=9031 PE=4 SV=1 - [A0A1D5P121_CHICK]	395.206	18.97	6	22	22	34	0.960734	0.996218	0.97048	1.00893	1.02398	1.0323	1.04706	0.0218776	1123	128.165	6.7124
A0A1D5PXR3	Calponin	CNN3	Calponin OS=Gallus gallus OX=9031 GN=ALG14 PE=3 SV=1 - [A0A1D5PXR3_CHICK]	394.042	29.82	4	7	9	18	0.981437	0.999398	0.917281	1.01582	1.03372	1.03971	1.06595	0.0699503	285	31.5285	7.21045
F1NDD6	Uncharacterized protein	LRPAP1	LDL receptor related protein associated protein 1 OS=Gallus gallus OX=9031 GN=LRPAP1 PE=4 SV=1 - [F1NDD6_CHICK]	393.627	41.67	2	19	19	29	0.988499	1.00576	1.00962	0.986299	1.00553	0.99073	0.992902	0.460549	348	40.7582	8.17725
E1C207	SH3 and PX domains 2A	SH3PXD2A	SH3 and PX domains 2A OS=Gallus gallus OX=9031 GN=SH3PXD2A PE=4 SV=3 - [E1C207_CHICK]	391.359	12.12	1	11	11	24	0.949172	0.962649	0.943835	1.04524	1.04935	1.04414	1.09913	8.45868e-05	1089	122.727	8.6167
A0A1L1RJ69	Uncharacterized protein	HSPG2	Heparan sulfate proteoglycan 2 OS=Gallus gallus OX=9031 GN=Gga.7471 PE=4 SV=1 - [A0A1L1RJ69_CHICK]	390.498	7.69	4	2	24	34	0.973861	0.866179	0.853664	0.992632	1.09755	1.12578	1.19388	0.0352337	3991	424.152	6.37939
A0A1D5NZ31	Bifunctional purine biosynthesis protein PURH	ATIC	Bifunctional purine biosynthesis protein PURH OS=Gallus gallus OX=9031 GN=ATIC PE=4 SV=1 - [A0A1D5NZ31_CHICK]	389.624	20.73	12	14	14	38	1.01434	0.996605	0.995741	0.9859	1.0044	0.98171	0.988468	0.279087	579	62.9077	8.71924
E1BZ74	AFG3 like matrix AAA peptidase subunit 2	AFG3L2	AFG3 like matrix AAA peptidase subunit 2 OS=Gallus gallus OX=9031 GN=AFG3L2 PE=3 SV=3 - [E1BZ74_CHICK]	389.312	14.14	2	11	11	19	1.00299	1.00248	0.985108	0.98243	1.0188	0.989449	1.00003	0.997981	806	89.3348	8.79248
Q5ZL57	Coatomer subunit delta (Archain) (Delta-coat protein) (Delta-COP)	ARCN1 COPD RCJMB04_7j3	Coatomer subunit delta OS=Gallus gallus OX=9031 GN=ARCN1 PE=2 SV=1 - [COPD_CHICK]	387.769	29.02	2	16	16	34	0.995429	1.00141	1.00392	0.989964	0.991775	0.99734	0.992774	0.0976965	510	57.1343	6.07471
F1NV15	Sideroflexin	SFXN3	Sideroflexin OS=Gallus gallus OX=9031 GN=SFXN3 PE=3 SV=2 - [F1NV15_CHICK]	387.243	29.19	4	8	9	23	1.02669	1.03566	1.03092	0.94535	0.965692	0.972127	0.93208	0.00117033	322	35.3555	9.43701
Q5ZL50	Profilin	PFN1 RCJMB04_7m18	Profilin OS=Gallus gallus OX=9031 GN=PFN2 PE=2 SV=1 - [Q5ZL50_CHICK]	385.575	22.14	1	4	4	17	1.03572	1.06592	0.99402	0.975878	0.9812	0.945711	0.937697	0.0527068	140	15.0363	6.99072
Q5ZMF5	Uncharacterized protein	RCJMB04_2d15	Uncharacterized protein OS=Gallus gallus OX=9031 GN=RCJMB04_2d15 PE=2 SV=1 - [Q5ZMF5_CHICK]	382.321	27.21	3	21	21	47	0.971107	0.972666	0.992967	1.02471	1.03855	1.01925	1.04964	0.00589812	599	68.0659	4.56396
A0A1D5PYY8	Peptidylprolyl isomerase (EC 5.2.1.8)	FKBP9	Peptidylprolyl isomerase OS=Gallus gallus OX=9031 GN=FKBP9 PE=4 SV=2 - [A0A1D5PYY8_CHICK]	381.683	14.26	3	10	11	29	0.986197	0.972617	0.987836	1.02756	1.00784	1.02095	1.03723	0.00833975	575	63.7556	5.13525
A0A1D5P4K6	Uncharacterized protein		Uncharacterized protein OS=Gallus gallus OX=9031 PE=4 SV=1 - [A0A1D5P4K6_CHICK]	380.795	31.89	1	4	6	14	1.01003	0.97508	0.996427	0.972835	1.00306	1.02016	1.00487	0.792066	185	20.2053	7.03467
E1BV44	Chromosome segregation 1 like	CSE1L	Chromosome segregation 1 like OS=Gallus gallus OX=9031 GN=CSE1L PE=4 SV=2 - [E1BV44_CHICK]	379.406	16.99	1	20	20	41	0.98225	0.989143	1.01852	1.00146	0.992112	1.0308	1.01153	0.515152	971	110.366	5.61768
O57535	Nucleoside diphosphate kinase (NDK) (NDP kinase) (EC 2.7.4.6)		Nucleoside diphosphate kinase OS=Gallus gallus OX=9031 PE=2 SV=1 - [NDK_CHICK]	379.138	63.4	9	9	10	48	1.03642	1.0456	0.976895	0.9692	0.983557	0.969876	0.955449	0.108284	153	17.2768	7.89893
A0A1D5PPF8	Heat shock protein family A (Hsp70) member 4	HSPA4	Heat shock protein family A (Hsp70) member 4 OS=Gallus gallus OX=9031 GN=HSPA4 PE=3 SV=1 - [A0A1D5PPF8_CHICK]	378.649	24.4	1	16	19	34	1.01896	1.01139	1.01908	0.996188	0.994676	0.990024	0.977522	0.00191591	840	94.1805	5.35107
A0A1D5PC23	Transaldolase (EC 2.2.1.2)	TALDO1	Transaldolase OS=Gallus gallus OX=9031 GN=TALDO1 PE=3 SV=1 - [A0A1D5PC23_CHICK]	374.055	28.78	4	12	12	32	1.00884	1.03071	1.02583	0.957605	0.966726	1.00392	0.955264	0.0431211	337	37.5584	7.47412
F1NLV4	G protein subunit beta 1	GNB1	G protein subunit beta 1 OS=Gallus gallus OX=9031 GN=GNB1 PE=4 SV=2 - [F1NLV4_CHICK]	373.868	17.35	6	4	6	17	0.940798	0.952683	0.979262	1.00863	1.05254	1.03261	1.07694	0.0124121	340	37.266	5.99854
A0A1D5PJE8	DNA topoisomerase 2 (EC 5.99.1.3)	TOP2A	DNA topoisomerase 2 OS=Gallus gallus OX=9031 GN=TOP2A PE=3 SV=1 - [A0A1D5PJE8_CHICK]	373.314	16.57	6	16	25	49	0.952446	0.965662	0.973833	1.04868	1.04574	1.0413	1.0843	0.000248438	1497	168.397	8.96826
A0A1D5PPP9	Uncharacterized protein	PTMA	Prothymosin, alpha OS=Gallus gallus OX=9031 PE=4 SV=1 - [A0A1D5PPP9_CHICK]	371.403	23.42	1	5	5	21	1.00715	1.02873	1.00738	0.956251	0.986	0.997877	0.966109	0.0740083	111	12.0609	3.80225
Q9IAY5	Tudor-interacting repair regulator protein (NUDT16-like protein 1) (Protein syndesmos)	NUDT16L1 SDOS TIRR	Tudor-interacting repair regulator protein OS=Gallus gallus OX=9031 GN=NUDT16L1 PE=1 SV=3 - [TIRR_CHICK]	371.282	25.48	3	8	8	33	0.984366	1.00389	0.955892	1.01632	1.00388	0.990257	1.02252	0.235364	314	33.2751	6.12549
E1BTG1	Uncharacterized protein	RPL12	Ribosomal protein L12 OS=Gallus gallus OX=9031 GN=RPL12 PE=3 SV=2 - [E1BTG1_CHICK]	369.07	35.15	4	5	5	17	0.996618	0.973263	1.00274	1.02468	1.00545	0.990534	1.01616	0.296697	165	17.7265	9.42236
A0A1D5PU15	Structural maintenance of chromosomes protein	SMC3	Structural maintenance of chromosomes protein OS=Gallus gallus OX=9031 GN=SMC3 PE=3 SV=1 - [A0A1D5PU15_CHICK]	367.912	16.82	2	20	20	27	0.982712	1.00336	1.00406	1.01325	1.0125	1.0123	1.01602	0.084927	1213	140.94	6.87354
F1NBW2	V-type proton ATPase catalytic subunit A	ATP6V1A	V-type proton ATPase catalytic subunit A OS=Gallus gallus OX=9031 GN=ATP6V1A PE=3 SV=1 - [F1NBW2_CHICK]	367.605	18.31	6	11	11	25	1.01852	1.03162	1.0428	0.980269	1.00916	0.891628	0.931496	0.121666	617	68.3297	5.66846
A0A1D5P8I7	Isocitrate dehydrogenase [NADP] (EC 1.1.1.42)	IDH2	Isocitrate dehydrogenase [NADP] OS=Gallus gallus OX=9031 GN=IDH2 PE=3 SV=1 - [A0A1D5P8I7_CHICK]	364.104	28.38	2	13	14	26	1.00957	1.02353	1.01099	0.992558	0.986382	0.990013	0.975316	0.00636778	451	50.5099	8.83643
G4WW42	Beta-actin (Fragment)		Beta-actin (Fragment) OS=Gallus gallus OX=9031 PE=2 SV=1 - [G4WW42_CHICK]	363.103	19.31	1	1	2	21	1.65523	1.05153	1.66258	1.06706	0.872238	1.14264	0.705355	0.120253	145	16.003	5.13525
A0A1I7Q411	Uncharacterized protein	CAPN11	Calpain-1 catalytic subunit OS=Gallus gallus OX=9031 GN=CAPN11 PE=3 SV=1 - [A0A1I7Q411_CHICK]	360.324	20.4	4	14	15	30	0.997045	1.02615	1.00479	0.979733	0.980873	0.993902	0.975734	0.0671723	701	79.8462	5.03369
F1NMT5	Ras-related protein Rab-10	RAB10	Ras-related protein Rab-10 OS=Gallus gallus OX=9031 GN=RAB10 PE=4 SV=3 - [F1NMT5_CHICK]	360.246	47	15	9	11	33	0.986854	0.971607	0.992492	1.01796	1.02198	1.01928	1.03669	0.00473094	200	22.5686	8.38232
P24798	Sodium/potassium-transporting ATPase subunit alpha-3 (Na(+)/K(+) ATPase alpha-3 subunit) (EC 7.2.2.13) (Na(+)/K(+) ATPase alpha(III) subunit) (Sodium pump subunit alpha-3)	ATP1A3	Sodium/potassium-transporting ATPase subunit alpha-3 OS=Gallus gallus OX=9031 GN=ATP1A3 PE=2 SV=1 - [AT1A3_CHICK]	359.65	9.01	7	1	9	24	0.978892	0.987069	0.945406	1.01152	1.0344	1.05024	1.06347	0.0222572	1010	111.213	5.37646
A0A1D5NZC4	Uncharacterized protein	RNF126	Ring finger protein 126 OS=Gallus gallus OX=9031 GN=RNF126 PE=4 SV=2 - [A0A1D5NZC4_CHICK]	359.4	6.94	3	1	1	8	1.06823	1.07691	0.894105	0.955134	1.06349	1.01028	0.996596	0.961569	245	27.4114	5.59229
F1NN16	40S ribosomal protein S7	RPS7	40S ribosomal protein S7 OS=Gallus gallus OX=9031 GN=RPS7 PE=3 SV=3 - [F1NN16_CHICK]	359.11	21.65	2	5	5	28	0.988489	0.990807	0.996338	1.00889	1.01609	1.01986	1.02326	0.00436713	194	22.0983	10.0962
Q9I8D6	T-complex protein 1 subunit delta	tcp-1 delta CCT4	T-complex protein 1 subunit delta OS=Gallus gallus OX=9031 GN=tcp-1 delta PE=2 SV=1 - [Q9I8D6_CHICK]	359.073	22.01	7	12	13	40	0.997542	1.03117	0.994029	0.998098	1.00314	0.978969	0.985931	0.366722	536	57.7006	7.79639
Q03669	Sarcoplasmic/endoplasmic reticulum calcium ATPase 2 (SERCA2) (SR Ca(2+)-ATPase 2) (EC 7.2.2.10) (Calcium pump 2) (Calcium-transporting ATPase sarcoplasmic reticulum type, slow twitch skeletal muscle isoform) (Endoplasmic reticulum class 1/2 Ca(2+) ATPase)	ATP2A2	Sarcoplasmic/endoplasmic reticulum calcium ATPase 2 OS=Gallus gallus OX=9031 GN=ATP2A2 PE=2 SV=2 - [AT2A2_CHICK]	358.618	14.12	7	9	15	26	0.996273	1.00727	1.00234	0.971551	0.988855	0.985792	0.980146	0.0327445	1041	114.618	5.33838
H9KZ12	Uncharacterized protein	SAFB2	Uncharacterized protein OS=Gallus gallus OX=9031 GN=SAFB2 PE=4 SV=3 - [H9KZ12_CHICK]	357.963	8.02	2	2	9	16	0.950604	0.968262	0.966518	1.04055	1.02356	1.05747	1.08186	0.00222181	960	108.344	5.60498
F1NDC2	Uncharacterized protein	RPS23	Ribosomal protein S23 OS=Gallus gallus OX=9031 GN=RPS23 PE=3 SV=2 - [F1NDC2_CHICK]	357.425	22.38	3	5	5	19	0.964682	0.931188	0.940318	1.07999	1.07511	1.04075	1.12681	0.00165215	143	15.7977	10.4917
Q5F491	DEAD-box helicase 3,X-linked	DDX3X RCJMB04_2a4	Uncharacterized protein OS=Gallus gallus OX=9031 GN=DDX3X PE=2 SV=1 - [Q5F491_CHICK]	356.713	22.73	5	15	16	36	0.974584	0.993372	0.979402	1.02465	1.01313	1.02087	1.03776	0.0048617	651	72.0046	6.99072
F2Z4K4	60S ribosomal protein L5	RPL5	60S ribosomal protein L5 OS=Gallus gallus OX=9031 GN=LOC107053956 PE=3 SV=2 - [F2Z4K4_CHICK]	356.403	38.05	5	14	14	45	0.963718	0.963311	0.920563	1.02861	1.07586	1.06235	1.11211	0.0060703	297	34.0667	9.72998
F1NPQ0	Uncharacterized protein	PSMD12	Proteasome 26S subunit, non-ATPase 12 OS=Gallus gallus OX=9031 GN=PSMD12 PE=4 SV=1 - [F1NPQ0_CHICK]	353.12	18.2	7	9	9	24	0.975934	0.968591	0.996721	1.02022	1.00148	1.01474	1.03236	0.0347499	456	52.9746	6.66846
A0A1L1RX51	Legumain	LGMN	Legumain OS=Gallus gallus OX=9031 GN=LGMN PE=4 SV=1 - [A0A1L1RX51_CHICK]	349.761	20.66	3	9	9	24	0.995573	1.05666	0.981291	0.964843	1.01221	0.996702	0.980295	0.501372	363	41.6184	6.7124
H9L022	Uncharacterized protein	SAFB	Uncharacterized protein OS=Gallus gallus OX=9031 GN=SAFB PE=4 SV=2 - [H9L022_CHICK]	349.629	11.05	1	4	12	19	0.990231	0.993448	0.991341	1.00246	1.03855	0.994873	1.02046	0.207541	914	103.682	5.65576
A0A1D5NVZ1	Uncharacterized protein	FAM120A	Family with sequence similarity 120A OS=Gallus gallus OX=9031 GN=FAM120A PE=4 SV=1 - [A0A1D5NVZ1_CHICK]	348.993	17.53	2	14	14	31	1.0262	1.03013	0.992625	0.987913	0.991234	0.989042	0.973512	0.0871995	1118	122.736	8.79248
Q5ZIT7	Proteasome 26S subunit, ATPase 3	PSMC3 RCJMB04_23k2	Proteasome 26S subunit, ATPase 3 OS=Gallus gallus OX=9031 GN=PSMC3 PE=2 SV=1 - [Q5ZIT7_CHICK]	348.614	30.33	1	13	13	31	0.996067	0.995556	1.02554	1.0029	0.990843	0.987081	0.987956	0.332609	422	47.1684	5.22412
A0A1L1RZP1	Uncharacterized protein	RPS2	Ribosomal protein S2 OS=Gallus gallus OX=9031 GN=RPS2 PE=3 SV=1 - [A0A1L1RZP1_CHICK]	346.848	40.76	4	9	9	31	0.978997	0.97978	0.978897	1.03862	1.01503	0.98252	1.03353	0.113682	184	19.8566	10.1255
F1NBV0	Peroxiredoxin-6	PRDX6	Peroxiredoxin-6 OS=Gallus gallus OX=9031 GN=PRDX6 PE=4 SV=1 - [F1NBV0_CHICK]	346.823	47.77	3	11	11	32	0.979396	0.971318	1.01138	1.01282	1.00967	1.01949	1.02697	0.101459	224	25.06	6.37939
A0A1D5PI39	26S proteasome non-ATPase regulatory subunit 1	PSMD1	26S proteasome non-ATPase regulatory subunit 1 OS=Gallus gallus OX=9031 GN=PSMD1 PE=3 SV=1 - [A0A1D5PI39_CHICK]	345.621	18.53	4	20	20	40	0.966354	0.968972	0.991985	1.01921	1.01359	1.02093	1.04319	0.00752547	955	105.983	5.36377
Q5ZMN3	Prohibitin-2	PHB2 RCJMB04_1i23	Prohibitin-2 OS=Gallus gallus OX=9031 GN=PHB2 PE=2 SV=1 - [PHB2_CHICK]	345.111	33.55	3	13	13	30	0.969215	0.966522	0.990071	1.02888	1.04227	1.00455	1.05123	0.0199077	301	33.3161	9.89111
F1NV49	ATP-dependent RNA helicase DDX1	DDX1	ATP-dependent RNA helicase DDX1 OS=Gallus gallus OX=9031 GN=DDX1 PE=4 SV=3 - [F1NV49_CHICK]	344.291	15.14	2	10	10	20	1.01861	1.02069	1.0141	0.983066	0.968497	0.987264	0.962475	0.00314264	740	82.4749	7.1665
F1P2T2	NADPH--cytochrome P450 reductase (CPR) (P450R) (EC 1.6.2.4)	POR	NADPH--cytochrome P450 reductase OS=Gallus gallus OX=9031 GN=POR PE=3 SV=2 - [F1P2T2_CHICK]	342.668	22.93	5	21	21	41	1.03953	1.03752	1.0352	0.969124	0.960632	0.946633	0.924217	0.000297452	676	76.9203	5.60498
A0A1D5P0R0	Uncharacterized protein	FUBP1	Far upstream element binding protein 1 OS=Gallus gallus OX=9031 GN=FUBP1 PE=4 SV=1 - [A0A1D5P0R0_CHICK]	342.254	28.47	6	12	14	33	0.987005	0.994531	1.0108	0.997266	1.00812	1.00887	1.00733	0.410408	548	58.3797	8.33838
A0A1L1RUE7	Proteasome subunit beta (EC 3.4.25.1)		Proteasome subunit beta type OS=Gallus gallus OX=9031 PE=3 SV=1 - [A0A1L1RUE7_CHICK]	340.739	33.18	2	7	7	15	1.01174	1.0261	0.997148	0.990216	0.999119	0.987779	0.98093	0.0997746	217	23.1616	7.75244
F1P4H4	Uncharacterized protein	TXNDC5	Thioredoxin domain containing 5 OS=Gallus gallus OX=9031 GN=TXNDC5 PE=3 SV=1 - [F1P4H4_CHICK]	340.18	39.13	3	13	14	29	1.00072	0.984341	0.947184	1.01213	1.02408	1.03994	1.04908	0.0541287	414	46.3928	6.02393
A0A1D5NXL7	Uncharacterized protein	PSMD3	Proteasome 26S subunit, non-ATPase 3 OS=Gallus gallus OX=9031 GN=PSMD3 PE=4 SV=1 - [A0A1D5NXL7_CHICK]	339.214	20.42	6	13	13	24	0.955625	0.975616	0.95473	1.02898	1.05134	1.048	1.08397	0.00115649	519	59.3159	8.6167
A0A1D5PZ66	Aconitate hydratase, mitochondrial (Aconitase) (EC 4.2.1.-)	ACO2	Aconitate hydratase, mitochondrial OS=Gallus gallus OX=9031 GN=ACO2 PE=3 SV=1 - [A0A1D5PZ66_CHICK]	339.086	15.85	5	10	10	24	1.0293	1.04097	0.96416	0.974334	1.00539	0.994366	0.980115	0.475458	776	84.6254	7.21045
E1C3A9	Vigilin	HDLBP	Vigilin OS=Gallus gallus OX=9031 GN=HDLBP PE=4 SV=1 - [E1C3A9_CHICK]	338.89	13.26	3	20	20	40	1.00738	1.02228	1.00132	0.977587	0.984077	0.995856	0.975763	0.0406135	1267	141.509	6.82959
E1C784	Calcium-transporting ATPase (EC 3.6.3.8)	ATP2B4	Calcium-transporting ATPase OS=Gallus gallus OX=9031 GN=ATP2B4 PE=3 SV=3 - [E1C784_CHICK]	337.098	14.35	8	1	18	30	0.933912	0.936785	0.879659	1.07993	1.10341	1.07836	1.18592	0.00109488	1317	144.284	6.87354
F1NLV8	Inactive tyrosine-protein kinase 7	PTK7	Inactive tyrosine-protein kinase 7 OS=Gallus gallus OX=9031 GN=PTK7 PE=3 SV=1 - [F1NLV8_CHICK]	336.152	10.39	3	12	12	21	1.03457	1.02362	1.0292	0.975671	0.972859	0.962781	0.942967	0.000308441	1049	115.911	7.04932
A0A1D5PAE4	Heparin binding growth factor	HDGFL1	Uncharacterized protein OS=Gallus gallus OX=9031 GN=HDGF PE=4 SV=1 - [A0A1D5PAE4_CHICK]	336.073	45.26	1	13	13	33	0.984562	0.962539	0.989098	1.02906	1.00834	1.02744	1.04381	0.0153442	232	26.2317	5.16064
A0A1D5PKF0	Major vault protein	MVP	Major vault protein OS=Gallus gallus OX=9031 GN=MVP PE=4 SV=1 - [A0A1D5PKF0_CHICK]	335.827	12.6	4	10	10	22	0.981376	0.973566	1.00397	0.998872	1.02353	1.02885	1.03121	0.0766572	849	93.723	5.45264
O42134	Calpain small subunit (EC 3.4.22.52) (Fragment)		Calpain small subunit (Fragment) OS=Gallus gallus OX=9031 PE=2 SV=1 - [O42134_CHICK]	335.781	23.83	8	5	5	23	1.03982	1.03273	1.03475	0.978379	0.941962	0.974354	0.93158	0.00377133	214	23.8999	5.19873
Q6JLB2	Proteasome subunit beta (EC 3.4.25.1)	PSMB1	Proteasome subunit beta type OS=Gallus gallus OX=9031 GN=PSMB1 PE=3 SV=1 - [Q6JLB2_CHICK]	335.567	28.27	3	6	6	20	1.03235	1.04596	0.986949	0.977139	0.999587	0.942011	0.952202	0.116706	237	25.9681	6.88818
A0A1X9WEL5	Elongation factor Tu	TUFM	Elongation factor Tu OS=Gallus gallus OX=9031 GN=TUFM PE=2 SV=1 - [A0A1X9WEL5_CHICK]	334.194	22.4	2	10	10	23	1.01166	1.01118	1.0348	0.978192	0.986956	0.996565	0.968627	0.0274972	433	47.0776	7.28369
E1BW98	G protein subunit beta 4	GNB2	G protein subunit beta 4 OS=Gallus gallus OX=9031 GN=GNB4 PE=4 SV=2 - [E1BW98_CHICK]	333.78	11.47	1	2	4	11	0.973967	0.951776	0.978749	1.05734	1.04401	1.01341	1.07239	0.0104847	340	37.506	6.27783
Q5ZJN2	Ras-related protein Rab-11A	RAB11A RCJMB04_16p4	Ras-related protein Rab-11A OS=Gallus gallus OX=9031 GN=RAB11A PE=2 SV=1 - [RB11A_CHICK]	333.433	44.44	3	1	9	30	1.01182	1.10091	0.959455	1.00508	0.927786	0.998417	0.95414	0.384419	216	24.4234	6.56592
A0A1D5PPL7	Uncharacterized protein		Uncharacterized protein OS=Gallus gallus OX=9031 PE=4 SV=2 - [A0A1D5PPL7_CHICK]	331.794	23.42	1	2	6	20	0.999493	1.01209	0.888815	0.990333	0.90966	1.00326	1.00098	0.985425	269	29.7319	4.84326
F1N872	Malectin	MLEC	Malectin OS=Gallus gallus OX=9031 GN=MLEC PE=4 SV=3 - [F1N872_CHICK]	331.102	27.8	1	8	8	21	0.953133	0.980211	0.952499	1.04331	1.04826	1.05747	1.0912	0.00094227	277	30.5457	5.52881
E1C8W3	Endonuclease domain containing 1	ENDOD1	Endonuclease domain containing 1 OS=Gallus gallus OX=9031 GN=ENDOD1 PE=4 SV=2 - [E1C8W3_CHICK]	330.786	19.38	1	8	8	22	0.955945	0.998008	0.990703	0.9957	1.0163	1.01967	1.02955	0.124987	480	52.5082	5.92236
Q90XD9	Transcriptional coactivator p100 (Fragment)		Transcriptional coactivator p100 (Fragment) OS=Gallus gallus OX=9031 PE=2 SV=1 - [Q90XD9_CHICK]	329.821	22.27	1	16	16	26	0.983982	0.979976	0.978796	0.999134	1.01384	1.02231	1.03144	0.0113551	714	80.1073	6.43018
F1NQD9	Radixin	RDX	Radixin OS=Gallus gallus OX=9031 GN=RDX PE=4 SV=3 - [F1NQD9_CHICK]	329.44	19.9	3	7	17	50	0.965929	0.958349	1.0043	0.994127	1.01045	1.05485	1.04468	0.131451	583	68.5703	6.3667
E1C123	Activator of HSP90 ATPase activity 1	AHSA1	Activator of HSP90 ATPase activity 1 OS=Gallus gallus OX=9031 GN=AHSA1 PE=4 SV=1 - [E1C123_CHICK]	329.198	19.71	1	7	7	18	0.978469	0.987343	1.01637	0.982499	0.98746	1.0211	1.00298	0.867783	340	38.0213	5.80811
E1BRA6	DnaJ heat shock protein family (Hsp40) member C10	DNAJC10	DnaJ heat shock protein family (Hsp40) member C10 OS=Gallus gallus OX=9031 GN=DNAJC10 PE=4 SV=2 - [E1BRA6_CHICK]	328.239	14.81	1	11	11	19	1.00046	0.991337	0.99496	0.994606	0.980993	0.991557	0.993436	0.253533	797	91.4364	6.99072
F1P3U1	MICOS complex subunit MIC60 (Mitofilin)	IMMT	MICOS complex subunit MIC60 OS=Gallus gallus OX=9031 GN=IMMT PE=3 SV=1 - [F1P3U1_CHICK]	327.05	25.46	2	21	21	48	1.03091	1.01777	1.00375	0.987704	0.984415	0.976043	0.965839	0.0154459	711	79.175	6.01123
F1NEF6	Uncharacterized protein	ACAD9	Acyl-CoA dehydrogenase family member 9 OS=Gallus gallus OX=9031 GN=ACAD9 PE=3 SV=3 - [F1NEF6_CHICK]	326.491	23.78	3	15	15	34	1.00788	1.01467	1.02528	0.983734	0.984235	0.96463	0.962189	0.00942477	614	67.592	8.03076
E1C6A6	Uncharacterized protein	AHCTF1	AT-hook containing transcription factor 1 OS=Gallus gallus OX=9031 GN=AHCTF1 PE=4 SV=3 - [E1C6A6_CHICK]	326.282	2.6	1	6	6	11	0.946624	1.00217	0.966923	1.04079	1.03516	1.0954	1.08768	0.0275599	2268	252.491	5.64307
F1NIX0	Ribosomal protein L8	RPL8	Ribosomal protein L8 OS=Gallus gallus OX=9031 GN=RPL8 PE=3 SV=2 - [F1NIX0_CHICK]	324.255	33.85	5	12	12	36	0.955305	0.987677	0.948989	1.03744	1.03897	1.03099	1.07449	0.00420138	257	28.0053	10.9604
E1BZT5	Pre-mRNA processing factor 8	PRPF8	Pre-mRNA processing factor 8 OS=Gallus gallus OX=9031 GN=PRPF8 PE=4 SV=1 - [E1BZT5_CHICK]	322.005	7.49	1	21	21	33	0.993977	1.00314	0.962775	1.01193	1.01316	0.977331	1.01437	0.44995	2335	273.459	8.82178
Q5ZHZ0	Spliceosome RNA helicase DDX39B (EC 3.6.4.13) (56 kDa U2AF65-associated protein) (DEAD box protein UAP56)	DDX39B BAT1 UAP56 RCJMB04_32b9	Spliceosome RNA helicase DDX39B OS=Gallus gallus OX=9031 GN=DDX39B PE=2 SV=1 - [DX39B_CHICK]	321.99	17.76	2	10	10	30	0.984429	0.99771	1.00528	1.00869	0.987482	0.982058	0.996925	0.77807	428	48.9719	5.66846
Q98TQ8	Connective tissue growth factor/hypertrophic chondrocyte-specific protein 24	CTGF	Connective tissue growth factor OS=Gallus gallus OX=9031 GN=CTGF PE=2 SV=1 - [Q98TQ8_CHICK]	321.962	26.45	3	9	9	19	0.924515	0.929745	0.915854	1.07192	1.0918	1.10375	1.17954	8.15624e-05	344	37.4735	7.82568
F1NYE5	Uncharacterized protein	SERBP1	SERPINE1 mRNA binding protein 1 OS=Gallus gallus OX=9031 GN=SERBP1 PE=4 SV=3 - [F1NYE5_CHICK]	321.912	30.42	6	12	12	33	1.03444	0.997147	1.02555	0.998345	0.996805	0.98089	0.973473	0.0976264	424	45.4504	8.1333
A0A1L1RXI6	60S ribosomal protein L6	RPL6	60S ribosomal protein L6 OS=Gallus gallus OX=9031 GN=RPL6 PE=3 SV=1 - [A0A1L1RXI6_CHICK]	320.37	41.41	8	13	13	46	0.920654	0.921427	0.912464	1.07856	1.1057	1.09755	1.19141	3.28533e-05	227	26.0859	10.7261
E1BSL7	Endoplasmic reticulum protein 44	ERP44	Endoplasmic reticulum protein 44 OS=Gallus gallus OX=9031 GN=ERP44 PE=4 SV=3 - [E1BSL7_CHICK]	319.196	23.89	1	10	10	23	1.02006	1.00036	1.03674	0.971542	0.984193	0.971244	0.957422	0.0187174	406	46.9466	5.61768
Q90WF0	CgABP260		CgABP260 OS=Gallus gallus OX=9031 PE=2 SV=1 - [Q90WF0_CHICK]	318.5	8.65	2	15	20	32	0.985769	0.986955	1.01508	1.00946	1.01744	1.00377	1.01435	0.240299	2658	280.321	6.3667
F1NSS4	Non-specific lipid-transfer protein	SCP2	Non-specific lipid-transfer protein OS=Gallus gallus OX=9031 GN=SCP2 PE=3 SV=3 - [F1NSS4_CHICK]	315.866	14.04	2	2	9	22	1.03267	0.966863	0.987879	1.09145	0.889873	1.02058	1.00485	0.941755	534	57.472	8.38232
F1NG39	Unconventional myosin-Ic	MYO1C	Unconventional myosin-Ic OS=Gallus gallus OX=9031 GN=MYO1C PE=3 SV=1 - [F1NG39_CHICK]	315.282	7.68	7	10	10	21	0.999817	0.97428	0.983949	1.00123	1.03945	1.01775	1.03394	0.0661339	1028	118.803	9.15869
A0A1D5PK33	Uncharacterized protein	RPS14	Ribosomal protein S14 OS=Gallus gallus OX=9031 GN=RPS14 PE=3 SV=1 - [A0A1D5PK33_CHICK]	314.991	64.13	3	6	6	21	1.03618	1.00293	1.01864	1.01087	0.99656	0.984336	0.978422	0.147974	92	9.89134	11.3413
A0A1D5PD11	Poly(rC) binding protein 2	LOC426023	Uncharacterized protein OS=Gallus gallus OX=9031 GN=LOC426023 PE=4 SV=1 - [A0A1D5PD11_CHICK]	314.497	18.42	2	1	6	18	0.903308	0.890173	0.914472	1.07497	1.12189	1.07789	1.20931	0.00034966	380	40.2894	8.35303
O57660	CFR-associated protein p70		CFR-associated protein p70 OS=Gallus gallus OX=9031 PE=2 SV=1 - [O57660_CHICK]	313.672	13.38	4	11	12	30	1.01056	0.998111	1.00422	0.98928	1.00598	0.999814	0.994087	0.382314	770	83.1336	9.1001
F1NT57	Uncharacterized protein	AKR1B10L1	Aldo-keto reductase family 1, member B10 (aldose reductase) OS=Gallus gallus OX=9031 GN=AKR1B1 PE=4 SV=2 - [F1NT57_CHICK]	312.899	27.19	1	3	9	17	0.989833	1.00726	1.03607	0.976228	0.990878	1.00552	0.98004	0.273539	331	37.0338	6.93213
F1NQU7	Eukaryotic translation initiation factor 4 gamma 2	EIF4G2	Eukaryotic translation initiation factor 4 gamma 2 OS=Gallus gallus OX=9031 GN=EIF4G2 PE=4 SV=1 - [F1NQU7_CHICK]	312.878	20.49	4	17	17	28	1.03107	1.02334	1.01724	0.959297	0.99117	0.976685	0.952959	0.00868128	864	97.4685	7.02002
F6SU35	Ribosomal protein	RPL10A	Ribosomal protein OS=Gallus gallus OX=9031 GN=RPL10A PE=3 SV=1 - [F6SU35_CHICK]	312.792	37.79	4	8	8	31	1.00861	1.00944	0.982819	0.990758	1.00912	1.00306	1.00069	0.949853	217	24.6926	9.87646
A0A1D5PJG4	Uncharacterized protein	SYNCRIP	Synaptotagmin binding cytoplasmic RNA interacting protein OS=Gallus gallus OX=9031 GN=SYNCRIP PE=4 SV=1 - [A0A1D5PJG4_CHICK]	312.141	16.9	4	8	11	33	0.979813	0.968002	0.981897	1.02127	1.00477	1.02638	1.04189	0.00639343	562	62.6384	7.57666
F1NPD3	60S ribosomal protein L18a	RPL18A	60S ribosomal protein L18a OS=Gallus gallus OX=9031 GN=C1H12ORF66 PE=3 SV=3 - [F1NPD3_CHICK]	311.451	26.7	5	5	5	16	0.969025	0.95377	0.948545	1.02759	1.06609	1.02847	1.08735	0.00405332	176	20.797	10.8286
F1NT20	Uncharacterized protein	ACAT2	Acetyl-CoA acetyltransferase 2 OS=Gallus gallus OX=9031 GN=ACAT2 PE=3 SV=2 - [F1NT20_CHICK]	309.689	13.71	2	5	5	13	1.0029	1.01937	1.02381	0.986144	0.975285	1.01585	0.977411	0.169219	394	40.86	7.72314
Q9W6J3	Glutathione S-transferase class-alpha (Fragment)		Glutathione S-transferase class-alpha (Fragment) OS=Gallus gallus OX=9031 PE=2 SV=1 - [Q9W6J3_CHICK]	309.59	32.26	3	3	9	36	1.04151	1.02349	1.04479	0.965085	0.954521	0.958731	0.925574	0.000452952	186	21.3265	8.23584
F1NSP7	26S proteasome regulatory subunit 4	PSMC1	26S proteasome regulatory subunit 4 OS=Gallus gallus OX=9031 GN=PSMC1 PE=3 SV=3 - [F1NSP7_CHICK]	309.113	33.41	6	15	17	34	1.00344	0.979331	1.00169	1.02253	1.00226	0.989628	1.01004	0.463463	440	49.1677	6.21436
A0A1D5PHC3	Eukaryotic translation initiation factor 3 subunit H (eIF3h) (Eukaryotic translation initiation factor 3 subunit 3) (eIF-3 gamma) (eIF3 p40 subunit)	EIF3H EIF3S3	Eukaryotic translation initiation factor 3 subunit H OS=Gallus gallus OX=9031 GN=EIF3H PE=3 SV=1 - [A0A1D5PHC3_CHICK]	308.812	32.53	4	13	13	18	0.987022	0.964226	1.00179	1.01548	1.01872	1.02875	1.03722	0.0345273	292	32.7927	6.43018
O57476	Hsp90 co-chaperone Cdc37 (Hsp90 chaperone protein kinase-targeting subunit) (p50Cdc37)	CDC37	Hsp90 co-chaperone Cdc37 OS=Gallus gallus OX=9031 GN=CDC37 PE=2 SV=1 - [CDC37_CHICK]	308.008	16.79	2	5	9	21	0.912543	0.90946	0.965771	1.05548	1.01142	1.11818	1.14252	0.0211618	393	45.5793	5.32568
A0A1L1RR82	Non-specific lipid-transfer protein	SCP2	Non-specific lipid-transfer protein OS=Gallus gallus OX=9031 GN=SCP2 PE=4 SV=1 - [A0A1L1RR82_CHICK]	307.869	42.14	1	1	8	21	0.956612	0.981885	0.995105	1.01598	0.998388	1.05853	1.04749	0.0928495	140	14.8668	9.45166
A0A1D5PDV6	Ribosomal protein S19		Ribosomal protein S19 OS=Gallus gallus OX=9031 GN=RPS19 PE=4 SV=1 - [A0A1D5PDV6_CHICK]	307.743	38.41	1	6	6	26	0.988562	0.99207	1.0022	1.01627	1.00926	1.02448	1.02252	0.0203155	138	15.3712	10.3159
Q5ZIA5	Coatomer subunit beta (Beta-coat protein) (Beta-COP)	COPB1 COPB RCJMB04_28l17	Coatomer subunit beta OS=Gallus gallus OX=9031 GN=COPB1 PE=2 SV=1 - [COPB_CHICK]	307.677	19.1	2	19	19	30	1.01107	1.01768	0.991542	0.968941	1.01253	0.992321	0.984605	0.355166	953	107.053	5.99854
Q9DEQ6	Eukaryote initiation factor 2 beta (Eukaryotic translation initiation factor 2 subunit beta)	EIF2B EIF2S2	Eukaryote initiation factor 2 beta OS=Gallus gallus OX=9031 GN=EIF2B PE=2 SV=1 - [Q9DEQ6_CHICK]	305.571	26.65	1	8	8	26	0.986137	0.976377	0.968035	1.01626	1.02119	1.01848	1.04278	0.00152403	334	38.4124	5.79541
A0A1D5PEV5	Uncharacterized protein	HK2	Uncharacterized protein OS=Gallus gallus OX=9031 GN=HK2 PE=3 SV=1 - [A0A1D5PEV5_CHICK]	305.529	19.78	4	15	18	29	1.00545	0.993738	0.992152	0.994166	0.977599	0.973799	0.984696	0.112622	915	102.22	6.12549
Q5ZKZ5	Signal recognition particle subunit SRP72	SRP72 RCJMB04_8j15	Signal recognition particle subunit SRP72 OS=Gallus gallus OX=9031 GN=SRP72 PE=2 SV=1 - [Q5ZKZ5_CHICK]	304.277	14.31	2	9	9	15	1.01818	0.987418	0.969736	0.999265	1.0248	1.01891	1.02273	0.234519	671	74.4388	9.14404
A0A1L1RMJ5	Receptor of-activated protein C kinase 1	RACK1	Receptor of-activated protein C kinase 1 OS=Gallus gallus OX=9031 GN=RACK1 PE=4 SV=1 - [A0A1L1RMJ5_CHICK]	304.12	34.75	7	11	11	22	0.944953	0.950257	0.925878	1.02291	1.08433	1.07177	1.12687	0.00407125	282	31.1876	7.38623
F1NG70	Chondroitin sulfate proteoglycan 4	CSPG4	Chondroitin sulfate proteoglycan 4 OS=Gallus gallus OX=9031 GN=CSPG4 PE=4 SV=4 - [F1NG70_CHICK]	302.61	6.61	1	14	14	19	0.990999	1.00674	0.998982	1.00822	0.970154	0.996945	0.992858	0.589193	2345	257.887	5.74463
A0A1L1RRJ0	Thy-1 membrane glycoprotein	THY1	Thy-1 membrane glycoprotein OS=Gallus gallus OX=9031 GN=THY1 PE=4 SV=1 - [A0A1L1RRJ0_CHICK]	302.46	14.37	5	2	2	10	1.14407	1.15346	1.08951	0.886743	0.879912	0.842195	0.770244	0.000434536	160	17.9613	7.7085
A0A1L1RSB5	Uncharacterized protein	SNRPF	Small nuclear ribonucleoprotein polypeptide F OS=Gallus gallus OX=9031 GN=SNRPF PE=3 SV=1 - [A0A1L1RSB5_CHICK]	301.98	31.34	2	2	2	10	0.983862	0.968763	0.992633	0.984123	1.03499	1.04784	1.04132	0.121143	67	7.71465	4.41162
Q98SE2	U2snRNP auxiliary factor small subunit	U2AF1	U2 small nuclear RNA auxiliary factor 1 OS=Gallus gallus OX=9031 GN=U2AF1 PE=2 SV=1 - [Q98SE2_CHICK]	301.052	12.66	3	3	3	9	0.925073	0.992139	0.906894	1.05835	1.02983	1.03941	1.10746	0.0205925	237	27.6834	8.80713
Q5ZJ70	Programmed cell death 6 interacting protein	PDCD6IP RCJMB04_20e18	Programmed cell death 6 interacting protein OS=Gallus gallus OX=9031 GN=PDCD6IP PE=2 SV=1 - [Q5ZJ70_CHICK]	300.12	22.9	1	22	22	36	1.03204	1.0108	1.02687	0.961814	0.978128	0.970714	0.948184	0.00262173	882	97.2547	6.40479
F1NNS8	Peroxiredoxin 4	PRDX4	Peroxiredoxin 4 OS=Gallus gallus OX=9031 GN=PRDX4 PE=4 SV=2 - [F1NNS8_CHICK]	299.647	37.24	2	10	11	30	1.02037	0.964099	1.02688	1.00556	1.00214	0.967063	0.98785	0.630072	239	26.9777	6.02393
A0A1L1RY17	Uncharacterized protein	ZCCHC13	Cellular nucleic acid-binding protein OS=Gallus gallus OX=9031 GN=CNBP PE=4 SV=1 - [A0A1L1RY17_CHICK]	299.102	52.63	4	1	8	21	0.957281	1.0355	0.972348	0.948564	1.02044	1.07135	1.02537	0.590476	171	18.9603	7.57666
A0A1D5P1W7	Karyopherin subunit beta 1	KPNB1	Karyopherin subunit beta 1 OS=Gallus gallus OX=9031 PE=4 SV=1 - [A0A1D5P1W7_CHICK]	297.348	11.65	1	12	12	29	1.01523	1.03638	1.03329	0.960595	0.980916	0.980145	0.947083	0.00436919	1099	119.865	6.06201
F1NNH9	Translocase of outer mitochondrial membrane 70	TOMM70	Translocase of outer mitochondrial membrane 70 OS=Gallus gallus OX=9031 PE=4 SV=3 - [F1NNH9_CHICK]	297.275	19.16	1	11	11	15	0.992781	1.00552	0.952497	0.970832	1.00366	1.042	1.02226	0.447839	595	66.4915	6.43018
Q5ZMV5	Actin-related protein 2/3 complex subunit 5	ARPC5 RCJMB04_1b5	Actin-related protein 2/3 complex subunit 5 OS=Gallus gallus OX=9031 GN=ARPC5 PE=2 SV=1 - [Q5ZMV5_CHICK]	296.957	35.76	2	6	6	19	0.965369	1.00336	0.977635	1.02809	1.0317	1.04463	1.05364	0.0127043	151	16.4424	5.64307
A0A1D5PNL3	Uncharacterized protein	UBE2N	Uncharacterized protein OS=Gallus gallus OX=9031 GN=UBE2N PE=3 SV=1 - [A0A1D5PNL3_CHICK]	296.344	25	4	4	4	14	1.0155	1.00651	1.04022	0.981648	0.974077	0.999113	0.964927	0.0458537	152	17.127	6.56592
F6R1X6	Uncharacterized protein	SSB	Uncharacterized protein OS=Gallus gallus OX=9031 GN=SSB PE=4 SV=1 - [F6R1X6_CHICK]	295.624	23.27	4	10	10	28	1.02376	0.989023	0.983173	0.999415	1.00834	1.02466	1.01217	0.453901	404	46.2881	8.22119
Q5ZL42	Basic leucine zipper and W2 domain-containing protein 2	BZW2 RCJMB04_7o12	Basic leucine zipper and W2 domain-containing protein 2 OS=Gallus gallus OX=9031 GN=BZW2 PE=2 SV=1 - [BZW2_CHICK]	295.541	25.6	6	10	12	24	0.979861	0.994809	1.0167	1.01104	0.992351	1.02046	1.01086	0.468021	414	47.8121	8.26514
E1BSS3	Eukaryotic translation initiation factor 3 subunit A (eIF3a) (Eukaryotic translation initiation factor 3 subunit 10) (eIF-3-theta)	EIF3A EIF3S10	Eukaryotic translation initiation factor 3 subunit A OS=Gallus gallus OX=9031 GN=EIF3A PE=3 SV=3 - [E1BSS3_CHICK]	295.528	25.04	7	12	34	68	0.941056	0.946212	0.971088	1.03605	1.02129	1.05867	1.09014	0.00385402	1198	143.288	6.96143
Q5ZKB0	Transmembrane p24 trafficking protein 2	TMED2 RCJMB04_11p16	Transmembrane p24 trafficking protein 2 OS=Gallus gallus OX=9031 GN=TMED2 PE=2 SV=1 - [Q5ZKB0_CHICK]	295.475	18.41	1	4	4	21	0.938978	0.95114	0.915118	1.03703	1.07496	1.07877	1.13743	0.00164632	201	22.5873	5.42725
E1BSJ2	40S ribosomal protein S21	RPS21	40S ribosomal protein S21 OS=Gallus gallus OX=9031 GN=RPS21 PE=3 SV=2 - [E1BSJ2_CHICK]	295.249	32.53	2	4	4	20	0.977352	0.992751	1.00423	1.00437	1.00518	1.03026	1.02202	0.131108	83	9.11263	8.49951
F1NYA9	Uncharacterized protein	EEF1B2	Eukaryotic translation elongation factor 1 beta 2 OS=Gallus gallus OX=9031 GN=EEF1B2 PE=3 SV=1 - [F1NYA9_CHICK]	295.173	24.11	4	6	7	26	0.966741	0.955724	0.910632	1.06687	1.08025	1.06629	1.13424	0.00203712	224	24.7024	4.77979
Q5ZME2	Malate dehydrogenase, cytoplasmic (EC 1.1.1.37) (Cytosolic malate dehydrogenase)	MDH1 RCJMB04_2g5	Malate dehydrogenase, cytoplasmic OS=Gallus gallus OX=9031 GN=MDH1 PE=2 SV=1 - [MDHC_CHICK]	293.67	22.16	6	9	9	31	1.02962	0.985732	1.0093	0.995198	1.01676	0.980143	0.989237	0.5477	334	36.5202	7.35693
P00368	Glutamate dehydrogenase 1, mitochondrial (GDH 1) (EC 1.4.1.3)	GLUD1 GLUD	Glutamate dehydrogenase 1, mitochondrial OS=Gallus gallus OX=9031 GN=GLUD1 PE=1 SV=1 - [DHE3_CHICK]	293.459	18.29	1	1	10	23	1.04411	0.988756	0.994223	0.983469	0.992861	1.00101	0.983565	0.416641	503	55.6762	8.27979
Q5ZKW7	Uncharacterized protein	RCJMB04_8n22	Uncharacterized protein OS=Gallus gallus OX=9031 GN=RCJMB04_8n22 PE=2 SV=1 - [Q5ZKW7_CHICK]	293.309	11.34	3	2	2	5	1.07489	1.03795	0.961916	0.936591	0.95323	1.00632	0.941909	0.204788	388	41.4347	8.104
A0A1D5PL84	Leucyl and cystinyl aminopeptidase	LNPEP	Leucyl and cystinyl aminopeptidase OS=Gallus gallus OX=9031 GN=LNPEP PE=4 SV=1 - [A0A1D5PL84_CHICK]	293.135	8.02	2	7	7	13	1.0239	0.941598	1.02611	1.00264	1.02203	1.05208	1.02846	0.415998	1010	115.275	5.47803
Q5ZJQ6	Uncharacterized protein	DARS RCJMB04_16g4	Aspartyl-tRNA synthetase OS=Gallus gallus OX=9031 GN=DARS PE=2 SV=1 - [Q5ZJQ6_CHICK]	292.919	40.95	6	21	21	38	0.979887	0.990871	0.966628	1.02421	1.01635	1.01332	1.03966	0.00734406	503	57.1531	6.49365
A0A1D5PK69	60S acidic ribosomal protein P0	RPLP0	60S acidic ribosomal protein P0 OS=Gallus gallus OX=9031 GN=RPLP0 PE=4 SV=1 - [A0A1D5PK69_CHICK]	291.95	26.77	2	7	7	19	1.00031	0.99992	1.00356	1.0038	0.995546	0.994417	0.996662	0.351891	269	29.2371	5.5415
A0A1D5PTL7	Annexin	ANXA4	Annexin OS=Gallus gallus OX=9031 GN=ANXA4 PE=3 SV=1 - [A0A1D5PTL7_CHICK]	291.945	26.98	6	11	11	30	1.01671	1.02679	0.975466	0.985453	1.00087	0.978291	0.981997	0.347973	315	35.3239	5.42725
E1BX85	Uncharacterized protein	GSTO1	Uncharacterized protein OS=Gallus gallus OX=9031 GN=GSTO1 PE=4 SV=1 - [E1BX85_CHICK]	291.902	34.73	1	9	9	35	1.00392	1.02726	1.00756	0.975092	0.98834	0.980838	0.968912	0.0184858	239	27.2059	7.44482
A0A1D5PQC3	Spectrin alpha chain, non-erythrocytic 1	SPTAN1	Spectrin alpha chain, non-erythrocytic 1 OS=Gallus gallus OX=9031 GN=SPTAN1 PE=4 SV=1 - [A0A1D5PQC3_CHICK]	291.38	12.94	5	30	30	40	1.01005	1.01964	1.01889	0.990172	1.00073	0.994637	0.979321	0.00838809	2449	281.988	5.33838
Q6ITC7	40S ribosomal protein S13	RPS13	40S ribosomal protein S13 OS=Gallus gallus OX=9031 GN=RPS13 PE=2 SV=3 - [RS13_CHICK]	290.567	37.75	5	7	7	27	0.989487	0.99191	0.982184	1.02167	1.02305	1.00355	1.02858	0.0151663	151	17.2117	10.5356
Q9I898	Dolichyl-diphosphooligosaccharide--protein glycosyltransferase subunit DAD1 (Oligosaccharyl transferase subunit DAD1) (Fragment)		Dolichyl-diphosphooligosaccharide--protein glycosyltransferase subunit DAD1 (Fragment) OS=Gallus gallus OX=9031 PE=2 SV=1 - [Q9I898_CHICK]	290.552	28.3	2	3	3	14	0.938453	0.956809	0.879903	1.05812	1.10486	1.08186	1.16924	0.00429885	106	11.3849	8.52881
A0A1D5NW93	ATP synthase F1 subunit delta	ATP5D	ATP synthase, H+ transporting, mitochondrial F1 complex, delta subunit OS=Gallus gallus OX=9031 PE=3 SV=2 - [A0A1D5NW93_CHICK]	288.52	14.29	1	2	2	10	0.932378	0.948111	0.969775	1.05301	1.05503	1.0527	1.10893	0.000678252	161	16.8067	5.07178
F2Z4K6	Uncharacterized protein	RPL26L1	Ribosomal protein L26 OS=Gallus gallus OX=9031 GN=ribosomal protein L26 like 1 PE=3 SV=1 - [F2Z4K6_CHICK]	288.052	30.34	6	7	7	27	0.969207	0.966191	0.992758	1.0284	1.03463	1.04788	1.06241	0.00391396	145	17.2475	10.5503
Q98TH5	Ribosomal protein S11	cRPS11 RPS11	Ribosomal protein S11 OS=Gallus gallus OX=9031 GN=cRPS11 PE=3 SV=1 - [Q98TH5_CHICK]	285.935	37.34	2	8	8	37	0.975413	0.979047	0.966836	1.03945	1.03144	1.01018	1.05469	0.00488239	158	18.3349	10.3013
Q6EE57	40S ribosomal protein S8 (Fragment)		40S ribosomal protein S8 (Fragment) OS=Gallus gallus OX=9031 PE=2 SV=1 - [Q6EE57_CHICK]	285.099	31.22	5	6	6	18	0.952398	0.987204	0.909684	1.00949	1.06637	1.06767	1.10327	0.0292543	189	21.8268	10.1694
Q98TF6	60S ribosomal protein L36	RPL36	60S ribosomal protein L36 OS=Gallus gallus OX=9031 GN=RPL36 PE=3 SV=1 - [RL36_CHICK]	283.822	35.24	3	4	5	18	0.972782	0.981613	0.912548	1.02811	1.04915	1.04962	1.09067	0.019179	105	12.2879	11.3413
Q5ZKX2	Proteasome 26S subunit, ATPase 6	PSMC6 RCJMB04_8n6	Proteasome 26S subunit, ATPase 6 OS=Gallus gallus OX=9031 GN=PSMC6 PE=2 SV=1 - [Q5ZKX2_CHICK]	283.563	16.97	6	9	9	17	0.992179	1.00719	1.03742	0.997553	1.0083	0.979237	0.982976	0.336143	389	44.1461	7.1958
F1NTV6	UDP-glucose glycoprotein glucosyltransferase 1	UGGT1	UDP-glucose glycoprotein glucosyltransferase 1 OS=Gallus gallus OX=9031 GN=UGGT1 PE=4 SV=3 - [F1NTV6_CHICK]	283.38	8.82	5	14	15	27	0.978892	0.9718	0.978001	1.02672	1.01856	1.02565	1.04857	0.000152375	1531	174.351	5.51611
F1NNS1	Dolichyl-diphosphooligosaccharide--protein glycosyltransferase 48 kDa subunit (Oligosaccharyl transferase 48 kDa subunit)	DDOST	Dolichyl-diphosphooligosaccharide--protein glycosyltransferase 48 kDa subunit OS=Gallus gallus OX=9031 GN=DDOST PE=3 SV=3 - [F1NNS1_CHICK]	282.128	14.32	6	7	7	19	0.980258	1.00591	0.946085	1.00576	1.00462	1.01194	1.03072	0.160954	433	47.9075	5.59229
Q90W83	Aldo-keto reductase (EC 1.1.1.2)	akr AKR1B10L2	Aldo-keto reductase OS=Gallus gallus OX=9031 GN=akr PE=2 SV=1 - [Q90W83_CHICK]	281.736	25.55	1	8	10	26	0.978094	1.00368	0.954114	1.01686	1.01287	1.04261	1.04648	0.0561704	317	36.4487	7.75244
Q5ZHR4	Glycyl-tRNA synthetase	GARS RCJMB04_34b10	Glycyl-tRNA synthetase OS=Gallus gallus OX=9031 GN=GARS PE=2 SV=1 - [Q5ZHR4_CHICK]	281.333	17.52	5	15	15	36	1.0325	1.03266	1.02151	0.961588	0.962742	0.978676	0.940497	0.000766137	685	77.5314	6.50732
R4GGJ0	Ribosomal protein S16	RPS16	Ribosomal protein S16 OS=Gallus gallus OX=9031 GN=RPS16 PE=3 SV=1 - [R4GGJ0_CHICK]	280.868	57.53	3	10	10	25	1.02888	1.00837	0.967521	1.01397	1.00549	0.992039	1.00224	0.912202	146	16.4031	10.2134
A0A1D5P9T4	Unc-45 myosin chaperone A	UNC45A	Unc-45 myosin chaperone A OS=Gallus gallus OX=9031 GN=UNC45A PE=4 SV=1 - [A0A1D5P9T4_CHICK]	279.921	12.24	2	12	12	20	1.0032	1.00451	1.02481	1.00414	0.994859	0.992155	0.986358	0.155108	931	102.526	6.48096
Q04929	Adapter molecule crk (Proto-oncogene c-Crk) (p38)	CRK	Adapter molecule crk OS=Gallus gallus OX=9031 GN=CRK PE=1 SV=1 - [CRK_CHICK]	279.829	13.44	2	3	3	9	0.984491	1.02664	1.01207	0.976149	0.99569	1.00428	0.984426	0.351661	305	33.7848	5.56689
A0A1L1S003	Uncharacterized protein	TPD52L2	Uncharacterized protein OS=Gallus gallus OX=9031 GN=TPD52L2 PE=4 SV=1 - [A0A1L1S003_CHICK]	279.201	33.67	9	9	9	18	0.990124	0.960526	0.972052	1.01798	1.03124	1.03189	1.0542	0.00559663	196	21.1997	5.73193
P02606	Myosin light chain 1, cardiac muscle (Myosin light chain alkali 1) (Myosin light chain A1)		Myosin light chain 1, cardiac muscle OS=Gallus gallus OX=9031 PE=1 SV=3 - [MLEC_CHICK]	278.78	14.95	6	1	3	13	1.02111	0.969711	0.992389	1.00378	0.992015	1.02624	1.01301	0.510675	194	21.982	5.2876
P08629	Thioredoxin (Trx)	TXN	Thioredoxin OS=Gallus gallus OX=9031 GN=TXN PE=3 SV=2 - [THIO_CHICK]	278.186	38.1	1	5	5	27	0.992823	0.99675	1.00007	1.00202	1.00935	0.985456	1.0024	0.761759	105	11.6928	5.24951
Q9DEG2	AvenaII	avenaII ENAH	AvenaII OS=Gallus gallus OX=9031 GN=avenaII PE=2 SV=1 - [Q9DEG2_CHICK]	278.047	23.2	6	13	13	23	1.01527	0.981154	0.980963	1.00013	1.00695	0.992214	1.00736	0.580814	513	57.2512	7.54736
Q5ZLV5	Uncharacterized protein	RCJMB04_4l9	Uncharacterized protein OS=Gallus gallus OX=9031 GN=RCJMB04_4l9 PE=2 SV=1 - [Q5ZLV5_CHICK]	277.658	14.32	4	7	7	20	1.01738	1.05246	1.02845	0.968083	0.9796	0.996025	0.950108	0.017269	475	53.045	6.04932
E1BQV7	STE20 like kinase	SLK	STE20 like kinase OS=Gallus gallus OX=9031 GN=SLK PE=4 SV=3 - [E1BQV7_CHICK]	277.589	18.03	3	21	21	39	1.01313	0.988383	1.02273	0.999624	0.968463	0.992159	0.978839	0.199369	1226	141.81	5.03369
E1BXF4	Uncharacterized protein	RCN1	Reticulocalbin 1 OS=Gallus gallus OX=9031 GN=RCN1 PE=4 SV=3 - [E1BXF4_CHICK]	277.359	14.46	1	4	4	15	0.973929	0.987076	0.98652	1.02144	1.02098	1.03839	1.04522	0.00342902	325	37.8502	4.67822
A0A1D5PT26	Four and a half LIM domains 3	FHL3	Four and a half LIM domains 3 OS=Gallus gallus OX=9031 GN=FHL3 PE=4 SV=1 - [A0A1D5PT26_CHICK]	276.356	21.51	2	7	7	17	0.958286	0.983618	0.9351	1.00231	1.05311	1.02684	1.07134	0.0279674	279	32.2871	6.16357
A0A1D5P560	Integrin beta	ITGB5	Integrin beta OS=Gallus gallus OX=9031 GN=ITGB5 PE=3 SV=1 - [A0A1D5P560_CHICK]	275.79	15.17	2	10	10	19	0.974484	1.0203	0.941518	0.962355	1.05857	1.04826	1.04526	0.309678	811	88.32	6.7124
A0A1D5NZ81	Mitogen-activated protein kinase kinase kinase kinase 4	MAP4K4	Mitogen-activated protein kinase kinase kinase kinase 4 OS=Gallus gallus OX=9031 GN=MAP4K4 PE=4 SV=1 - [A0A1D5NZ81_CHICK]	275.579	11.28	10	11	11	17	1.03524	0.974496	1.03867	0.997866	0.988803	0.989796	0.976401	0.318009	984	113.781	6.91748
A0A1D5NZC1	Eukaryotic translation initiation factor 4 gamma 3	EIF4G3	Eukaryotic translation initiation factor 4 gamma 3 OS=Gallus gallus OX=9031 GN=EIF4G3 PE=4 SV=1 - [A0A1D5NZC1_CHICK]	274.527	10.19	4	10	16	28	0.98145	0.996371	0.975142	1.01842	1.01212	1.02527	1.03483	0.00956186	1757	191.57	5.38916
A0A1D5NZK9	Uncharacterized protein	GSTAL2	Uncharacterized protein OS=Gallus gallus OX=9031 GN=LOC100859645 PE=4 SV=1 - [A0A1D5NZK9_CHICK]	274.348	33.33	3	2	8	30	1.02232	1.07697	1.06261	0.913652	0.985707	0.89345	0.883269	0.0191998	165	18.8551	7.54736
F1NPJ4	Succinate dehydrogenase [ubiquinone] flavoprotein subunit, mitochondrial (EC 1.3.5.1)	SDHA	Succinate dehydrogenase [ubiquinone] flavoprotein subunit, mitochondrial OS=Gallus gallus OX=9031 GN=SDHA PE=3 SV=2 - [F1NPJ4_CHICK]	274.23	13.23	3	9	9	15	0.992477	0.967021	1.01374	1.01839	1.02447	1.01324	1.02787	0.117649	665	72.9173	7.18115
Q5ZM91	cAMP-dependent protein kinase type I-alpha regulatory subunit	PRKAR1A RCJMB04_2n5	cAMP-dependent protein kinase type I-alpha regulatory subunit OS=Gallus gallus OX=9031 GN=PRKAR1A PE=2 SV=1 - [KAP0_CHICK]	272.606	21.2	4	9	9	19	1.02057	1.00634	1.0175	0.988342	0.998188	0.972187	0.971852	0.0306881	382	43.3231	5.35107
A0A1L1RTA1	2,4-dienoyl-CoA reductase 1	DECR1	2,4-dienoyl-CoA reductase 1 OS=Gallus gallus OX=9031 GN=DECR1 PE=4 SV=1 - [A0A1L1RTA1_CHICK]	272.579	20.24	2	7	7	19	0.976196	1.00389	1.02142	0.984743	1.00234	1.0209	1.00216	0.903954	336	35.7235	9.39307
F1NCA2	Glycerol-3-phosphate dehydrogenase (EC 1.1.5.3)	GPD2	Glycerol-3-phosphate dehydrogenase OS=Gallus gallus OX=9031 GN=GPD2 PE=3 SV=2 - [F1NCA2_CHICK]	272.515	12.52	1	11	11	21	1.01757	1.02319	1.02102	0.978344	1.00188	0.994225	0.971479	0.015016	727	80.7009	7.7085
E1BTT4	Hydroxyacyl-CoA dehydrogenase trifunctional multienzyme complex subunit beta		Hydroxyacyl-CoA dehydrogenase trifunctional multienzyme complex subunit beta OS=Gallus gallus OX=9031 GN=Gga.6352 PE=3 SV=1 - [E1BTT4_CHICK]	272.195	21.52	5	11	11	33	0.977638	0.979352	0.982889	1.00143	1.03856	1.02325	1.04196	0.0194545	474	50.8174	9.31982
R4GFH1	Uncharacterized protein	CAVIN2	Uncharacterized protein OS=Gallus gallus OX=9031 GN=SDPR PE=4 SV=1 - [R4GFH1_CHICK]	271.074	15.82	1	6	6	20	0.997754	0.990355	0.977386	1.00935	1.00962	1.01564	1.02331	0.0216069	392	43.3497	5.08447
A0A1D5P2Y6	Potassium calcium-activated channel subfamily N member 3	KCNN3	Potassium calcium-activated channel subfamily N member 3 OS=Gallus gallus OX=9031 GN=PBXIP1 PE=4 SV=1 - [A0A1D5P2Y6_CHICK]	269.778	13.5	1	7	7	14	1.00316	0.99833	1.0413	1.0167	1.00177	0.970017	0.982155	0.402397	622	67.2227	5.37646
Q9DEA3	Proliferating cell nuclear antigen (PCNA)	PCNA	Proliferating cell nuclear antigen OS=Gallus gallus OX=9031 GN=PCNA PE=1 SV=1 - [PCNA_CHICK]	269.526	29.77	4	9	9	26	0.996431	1.02264	0.979305	0.985917	1.02577	1.01103	1.00812	0.66073	262	28.8694	4.71631
F1NHI3	Uncharacterized protein	DHX15	DEAH-box helicase 15 OS=Gallus gallus OX=9031 GN=DHX15 PE=4 SV=3 - [F1NHI3_CHICK]	268.941	10.89	3	9	9	18	0.991962	0.984748	0.969443	1.02376	1.01228	1.02635	1.03945	0.00810093	762	87.6297	7.32764
Q98TF8	60S ribosomal protein L22	RPL22	60S ribosomal protein L22 OS=Gallus gallus OX=9031 GN=RPL22 PE=2 SV=1 - [RL22_CHICK]	268.932	14.84	2	2	2	6	0.945041	0.953554	0.920894	1.06108	1.04722	1.04632	1.11886	0.000508504	128	14.7197	9.18799
A0A1D5PBI5	DNA damage-binding protein 1	DDB1	DNA damage-binding protein 1 OS=Gallus gallus OX=9031 GN=DDB1 PE=4 SV=1 - [A0A1D5PBI5_CHICK]	268.837	9.31	2	11	11	18	1.00841	1.01172	0.983117	0.984128	1.01468	1.0028	0.999458	0.967901	1139	126.567	5.18604
A0A1D5PS16	WD repeat-containing protein 1	WDR1	WD repeat-containing protein 1 OS=Gallus gallus OX=9031 GN=WDR1 PE=4 SV=1 - [A0A1D5PS16_CHICK]	268.64	17.57	4	13	13	25	0.985	1.01014	1.00098	0.986272	1.00425	0.995049	0.996481	0.715863	592	64.6379	6.7124
E1BZN6	Receptor expression-enhancing protein	REEP5	Receptor expression-enhancing protein OS=Gallus gallus OX=9031 GN=REEP5 PE=3 SV=1 - [E1BZN6_CHICK]	268.521	22.22	4	5	5	17	1.02975	1.01553	1.05659	0.970473	0.97709	0.942161	0.931608	0.0117929	189	21.47	7.29834
A0A1D5PTD7	Zinc finger MYND-type containing 8	ZMYND8	Zinc finger MYND-type containing 8 OS=Gallus gallus OX=9031 PE=4 SV=1 - [A0A1D5PTD7_CHICK]	268.327	5.74	4	4	4	8	1.02915	1.06969	0.999036	1.0144	1.02288	1.07125	1.00344	0.901974	889	99.3251	7.40088
A0A1D5PKI0	H1 histone family member X		H1 histone family member X OS=Gallus gallus OX=9031 PE=3 SV=1 - [A0A1D5PKI0_CHICK]	267.553	32.41	2	10	10	15	0.97661	0.974444	0.975329	1.02278	1.02577	1.03125	1.05243	3.69402e-05	216	22.6567	11.1802
Q9PSQ5	p60=60 kDa stress-related protein (Fragments)		p60=60 kDa stress-related protein (Fragments) OS=Gallus gallus OX=9031 PE=4 SV=1 - [Q9PSQ5_CHICK]	266.795	24.19	1	1	3	5	1.07892	0.935674	1.10035	0.998906	0.959282	0.929641	0.927088	0.243897	124	14.181	4.70361
F1NFP5	Arginine--tRNA ligase, cytoplasmic	RARS	Arginine--tRNA ligase, cytoplasmic OS=Gallus gallus OX=9031 GN=RARS PE=3 SV=3 - [F1NFP5_CHICK]	266.165	13.92	2	2	11	18	1.07547	1.02505	1.0492	0.893231	0.948472	0.992806	0.899924	0.0312058	589	67.3158	6.80029
F1P236	Uncharacterized protein	NOTCH2	Notch 2 OS=Gallus gallus OX=9031 GN=NOTCH2 PE=4 SV=2 - [F1P236_CHICK]	264.866	4.56	4	8	8	10	1.01667	1.0561	1.02911	0.985198	0.982608	0.90822	0.927188	0.0536059	2432	261.957	5.24951
Q9I8A2	Vacuolar H-ATPase B subunit osteoclast isozyme (Fragment)	VATB	Vacuolar H-ATPase B subunit osteoclast isozyme (Fragment) OS=Gallus gallus OX=9031 GN=VATB PE=2 SV=1 - [Q9I8A2_CHICK]	264.735	15.52	3	8	8	22	1.08621	1.05213	1.02318	0.990711	0.985163	0.911056	0.913143	0.0437862	496	55.015	5.69385
R4GI85	Calponin	CNN2	Calponin OS=Gallus gallus OX=9031 GN=CNN2 PE=3 SV=2 - [R4GI85_CHICK]	264.645	16.12	4	3	5	11	0.933581	0.941763	0.964321	1.04845	1.08205	1.0541	1.12147	0.00115574	242	26.3737	8.22119
Q5ZM11	Arginine--tRNA ligase, cytoplasmic (EC 6.1.1.19) (Arginyl-tRNA synthetase) (ArgRS)	RARS RCJMB04_3h11	Arginine--tRNA ligase, cytoplasmic OS=Gallus gallus OX=9031 GN=RARS PE=2 SV=1 - [SYRC_CHICK]	264.529	15.28	1	5	14	23	0.973276	0.997451	0.986259	1.03111	1.01296	1.02811	1.03896	0.0128156	661	75.37	7.10791
A0A1D5P833	Glutathione S-transferase (EC 2.5.1.18)	GSTM2	Glutathione S-transferase OS=Gallus gallus OX=9031 GN=GSTM2 PE=3 SV=1 - [A0A1D5P833_CHICK]	264.46	28.18	4	6	8	30	1.04358	1.02468	1.00192	0.991647	0.985775	0.963353	0.957849	0.0435678	220	25.8532	7.23975
F1P1W4	Prolyl 4-hydroxylase subunit alpha-2	P4HA2	Prolyl 4-hydroxylase subunit alpha-2 OS=Gallus gallus OX=9031 GN=P4HA2 PE=4 SV=2 - [F1P1W4_CHICK]	264.025	20.97	2	2	12	36	1.05272	1.00178	1.03986	0.979248	0.965139	0.983663	0.946253	0.0271664	534	61.3687	5.99854
E1C0K5	Uncharacterized protein	MFGE8	Lactadherin isoform 2 precursor OS=Gallus gallus OX=9031 GN=MFGE8 PE=4 SV=3 - [E1C0K5_CHICK]	263.611	20.46	1	9	9	29	0.998827	1.02871	0.986779	0.997801	1.00456	0.991172	0.993102	0.623491	474	53.1117	7.79639
A0A1D5PD44	Uncharacterized protein		Uncharacterized protein OS=Gallus gallus OX=9031 GN=LOC107050727 PE=4 SV=1 - [A0A1D5PD44_CHICK]	263.221	28.66	3	6	6	20	0.977292	0.941651	0.997228	1.03875	1.02692	1.02723	1.0606	0.0243565	164	18.4907	10.1841
F1NHX3	LEM domain containing 3	LEMD3	LEM domain containing 3 OS=Gallus gallus OX=9031 PE=4 SV=3 - [F1NHX3_CHICK]	262.897	11.81	1	6	6	13	0.949242	0.984253	0.985333	1.03705	1.00904	1.05948	1.06398	0.0296099	762	81.1445	8.14795
D5M8S2	Protein/nucleic acid deglycase DJ-1	DJ-1 PARK7	DJ-1 OS=Gallus gallus OX=9031 GN=DJ-1 PE=2 SV=1 - [D5M8S2_CHICK]	262.378	43.92	4	9	10	18	1.01578	1.02855	1.01152	0.981592	0.971373	0.977725	0.959044	0.00213921	189	19.9184	6.771
A0A1L1RU52	Tropomyosin alpha-1 chain	TPM1	Tropomyosin alpha-1 chain OS=Gallus gallus OX=9031 GN=TPM1 PE=3 SV=1 - [A0A1L1RU52_CHICK]	261.558	56.96	4	5	12	34	0.874643	0.898947	0.897926	1.09392	1.12447	1.13408	1.2549	9.66929e-05	158	18.6495	4.76709
Q5ZJW4	Vesicle-trafficking protein SEC22b (SEC22 vesicle-trafficking protein homolog B)	SEC22B RCJMB04_15c3	Vesicle-trafficking protein SEC22b OS=Gallus gallus OX=9031 GN=SEC22B PE=2 SV=1 - [SC22B_CHICK]	260.85	17.67	1	5	5	14	0.964319	0.972939	0.95437	1.02098	1.0441	1.03019	1.07043	0.00139362	215	24.7018	8.71924
A0A1L1RYW0	Eukaryotic translation initiation factor 2A (eIF-2A)	EIF2A	Eukaryotic translation initiation factor 2A OS=Gallus gallus OX=9031 GN=EIF2A PE=3 SV=1 - [A0A1L1RYW0_CHICK]	258.288	10.75	4	5	5	12	0.990697	0.965689	0.986341	1.04494	1.0157	0.997822	1.03933	0.0705043	586	64.4367	8.79248
A0A1L1RT94	Uncharacterized protein	RPL31	Ribosomal protein L31 OS=Gallus gallus OX=9031 GN=RPL31 PE=4 SV=1 - [A0A1L1RT94_CHICK]	258.16	38.94	3	8	8	33	0.98457	0.947256	0.969914	1.03417	1.03945	1.01285	1.06366	0.0104927	113	12.917	10.2134
Q5ZMF6	TNF receptor associated protein 1	TRAP1 RCJMB04_2d7	TNF receptor associated protein 1 OS=Gallus gallus OX=9031 GN=TRAP1 PE=2 SV=1 - [Q5ZMF6_CHICK]	257.438	14.63	3	9	10	25	0.989837	0.982547	1.01533	0.982483	0.999976	1.01446	1.00308	0.832243	704	79.6262	7.09326
O13035	Prosaposin (Proactivator polypeptide) [Cleaved into: Saposin-A; Saposin-B; Saposin-C; Saposin-D]	PSAP	Prosaposin OS=Gallus gallus OX=9031 GN=PSAP PE=1 SV=1 - [SAP_CHICK]	257.301	7.53	5	4	4	8	1.03824	1.03591	1.06681	0.929749	0.958071	1.00302	0.920366	0.0239421	518	57.5624	5.17334
A0A1D5P659	Serine/threonine-protein phosphatase (EC 3.1.3.16)	PPP1CA	Serine/threonine-protein phosphatase OS=Gallus gallus OX=9031 GN=LOC100858156 PE=3 SV=1 - [A0A1D5P659_CHICK]	256.828	17.54	10	3	6	17	1.01429	1.02307	1.00683	0.994817	0.981215	0.99646	0.976449	0.0238246	325	36.8895	6.11279
E1C658	ATP synthase subunit d, mitochondrial	ATP5PD	ATP synthase subunit d, mitochondrial OS=Gallus gallus OX=9031 GN=ATP5H PE=3 SV=3 - [E1C658_CHICK]	256.083	33.54	1	6	6	16	1.00203	1.01744	0.9985	0.982562	1.00026	0.999737	0.988266	0.224429	161	18.3315	8.77783
A0A1L1RQ30	ATP synthase subunit gamma	ATP5F1C	ATP synthase subunit gamma OS=Gallus gallus OX=9031 GN=ATP5C1 PE=3 SV=1 - [A0A1L1RQ30_CHICK]	255.955	22.71	5	6	6	19	1.00286	0.97378	0.974054	1.0092	1.03234	1.03455	1.0425	0.0294493	251	27.7473	7.41553
A0A1D5NTA0	Ubiquitin thioesterase (EC 3.4.19.12)	OTUB1	Ubiquitin thioesterase OS=Gallus gallus OX=9031 GN=OTUB1 PE=3 SV=1 - [A0A1D5NTA0_CHICK]	255.7	20.74	1	5	5	14	1.06367	1.05813	0.985902	0.962194	0.947353	0.970409	0.926716	0.0429756	270	31.1566	5.09717
A0A1D5NXB3	Uncharacterized protein		Uncharacterized protein OS=Gallus gallus OX=9031 GN=RBM4B PE=4 SV=1 - [A0A1D5NXB3_CHICK]	255.678	25.54	4	11	11	23	1.00877	1.01213	0.998494	0.996484	0.997836	0.998074	0.991059	0.0948944	368	40.9179	7.1665
Q05744	Cathepsin D (EC 3.4.23.5) [Cleaved into: Cathepsin D light chain; Cathepsin D heavy chain]	CTSD	Cathepsin D OS=Gallus gallus OX=9031 GN=CTSD PE=1 SV=1 - [CATD_CHICK]	254.7	6.78	1	3	3	13	1.02218	1.02822	1.01421	0.979618	0.964117	0.990727	0.957531	0.007617	398	43.2702	6.31592
A0A1D5NYA7	Plexin B2	PLXNB2	Plexin B2 OS=Gallus gallus OX=9031 GN=PLXNB2 PE=4 SV=1 - [A0A1D5NYA7_CHICK]	254.136	9.21	5	15	16	25	0.990897	1.00516	0.982269	1.00221	1.02094	0.983118	1.00938	0.507139	1845	209.202	5.97314
A0A1D5P010	Hypoxia up-regulated protein 1	HYOU1	Hypoxia up-regulated protein 1 OS=Gallus gallus OX=9031 GN=HYOU1 PE=3 SV=1 - [A0A1D5P010_CHICK]	253.596	17.33	3	19	19	39	0.984843	1.00147	0.980483	0.99207	1.01083	1.02629	1.02103	0.15228	998	111.971	5.26221
P67966	Cysteine and glycine-rich protein 1 (Cysteine-rich protein 1) (CRP) (CRP1)	CSRP1 CSRP	Cysteine and glycine-rich protein 1 OS=Gallus gallus OX=9031 GN=CSRP1 PE=1 SV=2 - [CSRP1_CHICK]	252.056	31.77	2	6	6	18	0.94316	0.948798	0.91978	1.03948	1.06737	1.06661	1.12864	0.000701497	192	20.3716	8.57275
Q90694	Cell division control protein 42 homolog (G25K GTP-binding protein)	CDC42	Cell division control protein 42 homolog OS=Gallus gallus OX=9031 GN=CDC42 PE=2 SV=1 - [CDC42_CHICK]	251.212	26.7	9	4	5	21	0.968608	0.961735	0.978533	1.03164	1.01705	1.02268	1.05586	0.00111152	191	21.259	6.55127
A0A1D5PLS2	Citrate synthase	CS	Citrate synthase OS=Gallus gallus OX=9031 GN=CS PE=3 SV=1 - [A0A1D5PLS2_CHICK]	250.988	24.12	2	7	12	26	1.0147	1.02397	1.01282	1.01118	0.967046	1.01092	0.979568	0.23992	510	56.367	8.90967
E1C6T8	Eukaryotic translation initiation factor 3 subunit I (eIF3i) (Eukaryotic translation initiation factor 3 subunit 2) (eIF-3-beta) (eIF3 p36)	EIF3I EIF3S2	Eukaryotic translation initiation factor 3 subunit I OS=Gallus gallus OX=9031 GN=EIF3I PE=3 SV=1 - [E1C6T8_CHICK]	250.805	18.46	5	6	6	15	0.98953	0.999308	0.977931	0.966076	1.02652	1.0084	1.01154	0.579482	325	36.4667	5.64307
A0A1D5NX91	Interferon regulatory factor 2 binding protein like	C5H14orf4	Interferon regulatory factor 2 binding protein like OS=Gallus gallus OX=9031 GN=C5H14orf4 PE=4 SV=1 - [A0A1D5NX91_CHICK]	249.47	7.02	1	3	5	7	1.02556	1.0416	1.02939	1.02353	1.02398	0.943337	0.965864	0.265473	741	76.4656	8.20654
Q5ZLX2	Eukaryotic translation initiation factor 2 subunit 1 (Eukaryotic translation initiation factor 2 subunit alpha) (eIF-2-alpha) (eIF-2A) (eIF-2alpha)	EIF2S1 EIF2A RCJMB04_4i21	Eukaryotic translation initiation factor 2 subunit 1 OS=Gallus gallus OX=9031 GN=EIF2S1 PE=2 SV=2 - [IF2A_CHICK]	248.139	31.75	1	10	10	15	0.989109	1.01404	1.00944	0.989777	0.993015	1.0141	0.994793	0.653797	315	36.1555	5.13525
Q5F426	Pyruvate dehydrogenase E1 component subunit alpha (EC 1.2.4.1)	PDHA1 RCJMB04_3l20	Pyruvate dehydrogenase E1 component subunit alpha OS=Gallus gallus OX=9031 GN=PDHA1 PE=2 SV=1 - [Q5F426_CHICK]	247.426	21.3	2	10	10	25	1.01414	1.02079	1.00066	0.984165	0.990359	0.99966	0.979775	0.0513204	399	44.4142	7.95752
A0A1D5PAN4	Aspartate beta-hydroxylase		Aspartate beta-hydroxylase OS=Gallus gallus OX=9031 GN=ASPH PE=4 SV=1 - [A0A1D5PAN4_CHICK]	247.203	20.42	2	1	14	25	1.02153	1.01419	0.960138	1.01542	0.975753	0.996752	0.99735	0.912014	710	80.0734	4.7417
A0A1I7Q3Y7	GTP-binding nuclear protein Ran	RAN	GTP-binding nuclear protein Ran OS=Gallus gallus OX=9031 GN=RAN PE=3 SV=1 - [A0A1I7Q3Y7_CHICK]	246.507	14.15	4	3	3	13	0.982159	0.989712	0.972771	1.00607	0.986743	0.999089	1.01605	0.102909	205	23.2281	7.88428
F1NKY6	Copine 1	CPNE1	Copine 1 OS=Gallus gallus OX=9031 GN=CPNE1 PE=4 SV=2 - [F1NKY6_CHICK]	245.006	15.76	6	8	9	21	0.990283	1.00606	0.986509	0.990523	1.00144	1.02256	1.01062	0.397182	533	59.6841	5.71924
A0A1D5P2G1	Alcohol dehydrogenase [NADP(+)]	AKR1A1	Alcohol dehydrogenase [NADP(+)] OS=Gallus gallus OX=9031 GN=AKR1A1 PE=4 SV=1 - [A0A1D5P2G1_CHICK]	244.326	26.85	7	11	11	29	1.01386	1.00057	0.985971	0.989244	1.00595	0.985178	0.993325	0.550796	324	37.1641	8.104
A0A1D5NTR6	Ribosomal protein L34	RPL34	Ribosomal protein L34 OS=Gallus gallus OX=9031 GN=RPL34 PE=4 SV=1 - [A0A1D5NTR6_CHICK]	244.133	43.59	4	8	8	24	0.904203	0.939526	0.906521	1.08332	1.11749	1.09254	1.19748	0.000292643	117	13.2975	11.4731
Q5W4S2	Prolyl 4-hydroxylase alpha-2 subunit (Fragment)	P4HA2	Prolyl 4-hydroxylase alpha-2 subunit (Fragment) OS=Gallus gallus OX=9031 GN=P4HA2 PE=4 SV=1 - [Q5W4S2_CHICK]	244.124	19.7	1	1	11	33	1.06287	1.02856	1.0311	0.94247	0.964919	0.971327	0.921919	0.00448003	538	61.7509	6.21436
A0A1D5PTP8	Uncharacterized protein	SF3A2	Splicing factor 3a subunit 2 OS=Gallus gallus OX=9031 GN=SF3A2 PE=4 SV=1 - [A0A1D5PTP8_CHICK]	243.662	7.64	2	2	2	5	0.93903	0.985268	0.964496	0.975191	1.07172	1.04122	1.069	0.102322	301	33.4411	9.17334
A0A1L1RTS0	Solute carrier family 25 member 3	SLC25A3	Solute carrier family 25 member 3 OS=Gallus gallus OX=9031 GN=SLC25A3 PE=3 SV=1 - [A0A1L1RTS0_CHICK]	243.29	24.07	3	8	8	31	0.985743	0.989461	0.94888	1.0389	1.03037	1.01965	1.05637	0.0175841	270	30.3768	9.49561
F1NRM8	Endoplasmic reticulum resident protein 29	ERP29	Endoplasmic reticulum resident protein 29 OS=Gallus gallus OX=9031 GN=ERP29 PE=4 SV=3 - [F1NRM8_CHICK]	243.025	26.19	2	9	9	32	1.00818	1.01767	1.0231	0.964788	0.982463	0.991844	0.963968	0.0155207	252	28.1737	7.86963
B4X9P5	Microsomal glutathione S-transferase 1	MGST1	Microsomal glutathione S-transferase 1 OS=Gallus gallus OX=9031 GN=MGST1 PE=2 SV=1 - [B4X9P5_CHICK]	242.763	20.65	3	4	4	12	0.982406	0.977234	1.00237	0.999729	1.00327	1.03132	1.02441	0.12818	155	17.2332	9.65674
P10288	Cadherin-2 (Neural cadherin) (N-cadherin)	CDH2	Cadherin-2 OS=Gallus gallus OX=9031 GN=CDH2 PE=1 SV=1 - [CADH2_CHICK]	242.756	7.89	4	7	7	13	0.994817	1.04597	1.01233	0.974253	1.03974	0.979596	0.980505	0.484913	912	100.402	4.77979
Q5F3X8	Protein transport protein Sec31A (SEC31-like protein 1) (SEC31-related protein A)	SEC31A SEC31L1 RCJMB04_4i13	Protein transport protein Sec31A OS=Gallus gallus OX=9031 GN=SEC31A PE=2 SV=1 - [SC31A_CHICK]	242.594	7.5	3	8	9	18	0.999056	1.03462	0.992412	0.996949	0.992025	0.996763	0.986666	0.365889	1227	133.386	6.34131
A0A1D5PFL9	Nuclear pore complex protein Nup93	NUP93	Nuclear pore complex protein Nup93 OS=Gallus gallus OX=9031 GN=NUP93 PE=3 SV=1 - [A0A1D5PFL9_CHICK]	241.855	22.1	4	18	18	30	1.00843	0.981043	1.00726	0.988857	0.998767	1.00521	0.998698	0.904015	819	93.5407	6.25244
A0A1D5PU43	Uncharacterized protein	ECI1	Enoyl-CoA delta isomerase 1 OS=Gallus gallus OX=9031 GN=ECI1 PE=3 SV=1 - [A0A1D5PU43_CHICK]	240.865	23.05	3	7	7	17	0.989358	0.997906	0.970149	1.05135	1.02429	0.991728	1.03718	0.127276	308	34.2427	9.18799
F1NBN1	Sec61 translocon alpha 1 subunit	SEC61A1	Sec61 translocon alpha 1 subunit OS=Gallus gallus OX=9031 GN=SEC61A1 PE=3 SV=2 - [F1NBN1_CHICK]	240.671	11.55	1	3	7	17	0.984362	0.987387	0.904573	1.02197	1.07983	1.04881	1.09536	0.0454564	476	52.2445	8.06006
Q5ZJZ5	D-beta-hydroxybutyrate dehydrogenase, mitochondrial (EC 1.1.1.30) (3-hydroxybutyrate dehydrogenase) (BDH)	BDH1 BDH RCJMB04_14d17	D-beta-hydroxybutyrate dehydrogenase, mitochondrial OS=Gallus gallus OX=9031 GN=BDH1 PE=2 SV=1 - [BDH_CHICK]	240.297	18.58	8	6	6	13	1.01457	1.03572	1.00066	0.954817	1.00491	0.990794	0.967081	0.137428	339	38.212	8.1333
F1NBA8	Importin 7	IPO7	Importin 7 OS=Gallus gallus OX=9031 GN=IPO7 PE=4 SV=3 - [F1NBA8_CHICK]	239.806	3.37	1	4	4	9	1.04141	1.00103	1.00893	0.968943	0.966637	0.957935	0.948267	0.0147251	1038	119.356	4.77979
P02467	Collagen alpha-2(I) chain (Alpha-2 type I collagen)	COL1A2	Collagen alpha-2(I) chain OS=Gallus gallus OX=9031 GN=COL1A2 PE=1 SV=3 - [CO1A2_CHICK]	239.152	9.68	1	11	11	17	1.02934	1.06538	1.01886	0.962612	0.954099	0.932068	0.914952	0.00624385	1363	128.916	9.20264
E1BQF9	Uncharacterized protein	CSDE1	Cold shock domain-containing protein E1 OS=Gallus gallus OX=9031 GN=CSDE1 PE=4 SV=3 - [E1BQF9_CHICK]	238.33	23.43	2	16	16	29	0.976287	1.0087	1.01291	0.997135	0.992599	0.995788	0.995871	0.741056	794	88.5759	6.27783
A0A1D5PPA8	Adenosylhomocysteinase (EC 3.3.1.1)	AHCY	Adenosylhomocysteinase OS=Gallus gallus OX=9031 GN=AHCY PE=3 SV=1 - [A0A1D5PPA8_CHICK]	238.101	23.09	3	10	11	20	0.984844	1.00095	0.960947	1.01447	0.998929	1.03545	1.03465	0.0962744	433	47.7053	6.88818
Q6PVZ5	Type II alpha-keratin IIA	KRT5	Type II alpha-keratin IIA OS=Gallus gallus OX=9031 GN=KRT5 PE=2 SV=1 - [Q6PVZ5_CHICK]	237.254	9.35	12	3	8	35	0.968362	0.941663	0.867943	1.05124	1.07354	1.06503	1.14825	0.0110898	599	62.4231	8.36768
F1NWF6	Asparagine synthetase [glutamine-hydrolyzing]	ASNS	Asparagine synthetase [glutamine-hydrolyzing] OS=Gallus gallus OX=9031 GN=ASNS PE=4 SV=1 - [F1NWF6_CHICK]	237.227	12.48	3	8	8	15	0.980495	1.01044	0.955045	1.00756	1.0224	0.995267	1.0269	0.212561	561	64.0278	6.771
F1ND88	Insulin like growth factor binding protein 5	IGFBP5	Insulin like growth factor binding protein 5 OS=Gallus gallus OX=9031 GN=IGFBP5 PE=4 SV=3 - [F1ND88_CHICK]	234.909	22.68	2	6	6	16	1.0254	1.00536	1.02073	0.988511	0.962779	1.00729	0.969553	0.0954577	269	30.0461	8.60205
E1BS06	Ribosomal protein L23a	RPL23A	Ribosomal protein L23a OS=Gallus gallus OX=9031 GN=RPL23A PE=3 SV=2 - [E1BS06_CHICK]	234.764	37.42	5	7	7	22	0.945625	0.953301	0.924565	1.05705	1.05827	1.03849	1.11699	0.000505225	155	17.6451	10.4478
F1NGX1	Integrin alpha-V	ITGAV	Integrin alpha-V OS=Gallus gallus OX=9031 GN=ITGAV PE=3 SV=1 - [F1NGX1_CHICK]	234.307	12.28	3	13	13	19	0.997729	1.02005	1.01397	0.991842	0.97969	0.978927	0.973186	0.0261954	1034	114.288	5.57959
A0A1D6UPS9	Uncharacterized protein	SF3B3	Uncharacterized protein OS=Gallus gallus OX=9031 GN=SF3B3 PE=4 SV=1 - [A0A1D6UPS9_CHICK]	233.842	10.11	8	14	14	22	0.985003	1.00795	0.982177	1.00669	1.01788	1.02041	1.02348	0.0643327	1217	135.405	5.26221
Q5ZK63	Activated RNA polymerase II transcriptional coactivator p15 (SUB1 homolog)	SUB1 RPO2TC1 RCJMB04_12p22	Activated RNA polymerase II transcriptional coactivator p15 OS=Gallus gallus OX=9031 GN=SUB1 PE=2 SV=1 - [TCP4_CHICK]	233.628	42.06	2	5	5	13	0.923819	0.904305	0.916754	1.07726	1.0814	1.07099	1.17661	1.51412e-05	126	14.2283	9.56885
F1NNU7	Uncharacterized protein	ACOT9	Acyl-CoA thioesterase 9 OS=Gallus gallus OX=9031 GN=ACOT9 PE=4 SV=2 - [F1NNU7_CHICK]	233.517	14.89	3	7	7	13	1.00577	0.991884	0.988083	1.00065	1.00965	0.984009	1.00287	0.772557	423	48.3101	7.97217
Q679P3	PDZ and LIM domain protein 7 (LIM mineralization protein) (LMP)	PDLIM7 LMP RCJMB04_14g20	PDZ and LIM domain protein 7 OS=Gallus gallus OX=9031 GN=PDLIM7 PE=1 SV=1 - [PDLI7_CHICK]	232.591	18.27	13	7	7	14	0.943878	1.00983	0.943596	1.01384	1.07382	1.03921	1.07924	0.0526137	416	45.6943	8.70459
P67883	60S ribosomal protein L30	RPL30	60S ribosomal protein L30 OS=Gallus gallus OX=9031 GN=RPL30 PE=3 SV=2 - [RL30_CHICK]	232.517	53.04	2	7	7	18	0.929147	0.954942	0.962146	1.04737	1.06998	1.05614	1.11498	0.000808395	115	12.8058	9.62744
Q5ZLA7	Uncharacterized protein	STT3A RCJMB04_6o16	STT3A, catalytic subunit of the oligosaccharyltransferase complex OS=Gallus gallus OX=9031 GN=STT3A PE=2 SV=1 - [Q5ZLA7_CHICK]	232.392	12.34	1	8	10	21	0.96395	0.967288	0.961313	1.04325	1.04125	1.05107	1.08402	1.97536e-05	705	80.5429	7.98682
A0A1D5P8H7	Uncharacterized protein	XPO1	Exportin 1 OS=Gallus gallus OX=9031 GN=XPO1 PE=4 SV=1 - [A0A1D5P8H7_CHICK]	232.139	12.61	2	14	14	24	1.01281	1.00907	1.0392	0.9806	0.974913	0.992969	0.963219	0.0260446	1071	123.077	6.11279
F1NIP5	Uncharacterized protein	PRPS1	Uncharacterized protein OS=Gallus gallus OX=9031 GN=PRPS1 PE=3 SV=3 - [F1NIP5_CHICK]	232.055	16.67	3	7	7	11	0.993207	0.969806	1.01733	0.997109	0.98931	0.99727	1.00112	0.940144	318	34.7249	6.91748
A0A1L1RK32	DnaJ homolog subfamily C member 3	DNAJC3	DnaJ homolog subfamily C member 3 OS=Gallus gallus OX=9031 GN=DNAJC3 PE=4 SV=1 - [A0A1L1RK32_CHICK]	231.469	17.75	5	8	9	21	0.997246	1.02085	1.00329	0.999251	0.989661	1.00156	0.989772	0.265376	462	53.0048	6.65381
A0A1D5PVQ6	Keratin 4	LOC768978	Uncharacterized protein OS=Gallus gallus OX=9031 PE=3 SV=2 - [A0A1D5PVQ6_CHICK]	230.421	3.62	9	1	2	16	0.88053	0.855013	0.909285	1.17721	1.05566	1.08944	1.25616	0.00461796	442	50.3731	5.60498
E1C310	Uncharacterized protein	BCAP29	B-cell receptor associated protein 29 OS=Gallus gallus OX=9031 GN=BCAP29 PE=4 SV=1 - [E1C310_CHICK]	229.763	36.63	1	9	9	15	1.00235	1.00199	0.988549	0.973369	1.04982	0.996237	1.00887	0.721264	243	27.7477	9.12939
F1NW17	Extended synaptotagmin 2	ESYT2	Extended synaptotagmin 2 OS=Gallus gallus OX=9031 GN=NCAPG2 PE=4 SV=3 - [F1NW17_CHICK]	229.671	13.17	4	10	11	18	0.986365	0.998015	0.982118	1.00648	0.987829	1.03731	1.02195	0.22619	858	95.9183	7.34229
P23991	Alcohol dehydrogenase 1 (ADH-1) (EC 1.1.1.1) (Alcohol dehydrogenase I)	ADH1	Alcohol dehydrogenase 1 OS=Gallus gallus OX=9031 GN=ADH1 PE=1 SV=2 - [ADH1_CHICK]	229.404	13.83	4	5	5	12	1.03806	1.03795	1.05795	0.947008	0.951761	0.944571	0.907267	0.000155977	376	39.7817	8.36768
E1C4Q0	Ribonucleoside-diphosphate reductase (EC 1.17.4.1)	RRM1	Ribonucleoside-diphosphate reductase OS=Gallus gallus OX=9031 GN=RRM1 PE=3 SV=2 - [E1C4Q0_CHICK]	228.352	15.06	3	15	15	27	0.991202	1.02944	0.997169	0.987003	0.989785	0.998572	0.985932	0.316744	790	90.0074	7.15186
A0A1D5PKA9	Aminopeptidase puromycin sensitive	NPEPPS	Aminopeptidase puromycin sensitive OS=Gallus gallus OX=9031 GN=Gga.13539 PE=4 SV=1 - [A0A1D5PKA9_CHICK]	227.693	11.09	2	5	5	11	1.06532	1.03817	0.985936	0.968096	0.970898	0.986231	0.94685	0.0844329	433	48.8573	4.97021
A0A1D5P2F0	Uncharacterized protein	GPS1	G protein pathway suppressor 1 OS=Gallus gallus OX=9031 GN=GPS1 PE=4 SV=1 - [A0A1D5P2F0_CHICK]	227.029	14.78	4	4	4	7	0.993598	1.04403	1.02115	0.971652	0.977671	1.01025	0.967569	0.154693	291	32.9579	8.57275
A0A1L1RK43	Sequestosome 1	SQSTM1	Sequestosome 1 OS=Gallus gallus OX=9031 GN=SQSTM1 PE=4 SV=1 - [A0A1L1RK43_CHICK]	226.584	20.72	4	5	5	16	0.94092	0.944343	0.953105	1.04109	1.06669	1.07098	1.11992	0.000345491	251	28.2197	7.63525
A0A1D5PVN8	Signal sequence receptor subunit 4		Signal sequence receptor subunit 4 OS=Gallus gallus OX=9031 PE=4 SV=1 - [A0A1D5PVN8_CHICK]	226.451	10.04	1	3	3	9	0.957223	1.02292	0.947771	1.00876	1.03326	1.06192	1.06012	0.105819	279	29.8477	7.35693
A0A146F0A0	Keratin, type II cytoskeletal cochleal	otokeratin KRT7	Keratin 7 OS=Gallus gallus OX=9031 GN=otokeratin PE=2 SV=1 - [A0A146F0A0_CHICK]	226.093	9.96	14	2	7	35	0.737446	0.747632	0.683429	1.25526	1.32723	1.28443	1.78321	3.98961e-05	492	53.7165	6.1001
B1PMA7	Peptidase D	PEPD	Peptidase D OS=Gallus gallus OX=9031 GN=PEPD PE=2 SV=1 - [B1PMA7_CHICK]	225.319	13.08	6	7	7	11	1.00836	0.994012	0.990776	0.993249	1.00749	1.00419	1.00394	0.600103	497	55.1017	6.52197
A0A1D5PKU6	Ras-related protein Rab-5B	RAB5B	Ras-related protein Rab-5B OS=Gallus gallus OX=9031 GN=RAB5B PE=4 SV=1 - [A0A1D5PKU6_CHICK]	224.736	21.5	4	2	4	13	0.981465	0.990903	0.994679	1.03795	1.01303	0.993168	1.02599	0.130474	214	23.4528	8.1333
Q5ZKI1	Chloride intracellular channel protein	CLIC2 RCJMB04_10k5	Chloride intracellular channel protein OS=Gallus gallus OX=9031 GN=CLIC2 PE=2 SV=1 - [Q5ZKI1_CHICK]	224.72	16.8	1	4	5	11	0.978224	0.976378	0.963608	0.983144	1.0445	1.05831	1.05748	0.0764893	244	28.1163	5.56689
Q76EY7	Syndecan	SDC2	Syndecan OS=Gallus gallus OX=9031 GN=SDC2 PE=2 SV=1 - [Q76EY7_CHICK]	224.54	25.37	3	7	7	15	1.02594	1.00962	0.993048	0.955221	0.98074	0.990382	0.966233	0.0736146	201	22.0729	4.75439
P34065	Proteasome subunit beta type-5 (EC 3.4.25.1) (Macropain chain 1) (Multicatalytic endopeptidase complex chain 1) (Proteasome chain 1) (Proteasome subunit C1) (Fragment)	PSMB5	Proteasome subunit beta type-5 (Fragment) OS=Gallus gallus OX=9031 GN=PSMB5 PE=2 SV=2 - [PSB5_CHICK]	224.476	15.63	1	4	4	11	1.04091	1.08777	0.920654	0.975731	0.993732	0.987609	0.969742	0.572118	256	27.0277	8.67529
Q5F353	Golgi reassembly stacking protein 2	GORASP2 RCJMB04_34f9	Golgi reassembly stacking protein 2 OS=Gallus gallus OX=9031 GN=GORASP2 PE=2 SV=1 - [Q5F353_CHICK]	224.414	9.98	3	4	4	13	0.999863	1.03345	0.966123	0.979315	1.02403	1.02561	1.00984	0.710249	441	46.3806	4.90674
Q5ZJ08	Tyrosine--tRNA ligase, cytoplasmic (EC 6.1.1.1) (Tyrosyl-tRNA synthetase) (TyrRS)	YARS RCJMB04_21p3	Tyrosine--tRNA ligase, cytoplasmic OS=Gallus gallus OX=9031 GN=YARS PE=2 SV=1 - [SYYC_CHICK]	223.846	24.29	5	14	15	26	0.993881	0.996122	1.01016	1.01576	0.995048	0.991542	1.00073	0.939938	527	59.2469	6.65381
Q5ZLT7	Basic leucine zipper and W2 domain-containing protein 1	BZW1 RCJMB04_4o16	Basic leucine zipper and W2 domain-containing protein 1 OS=Gallus gallus OX=9031 GN=BZW1 PE=2 SV=1 - [BZW1_CHICK]	223.804	21.77	2	9	11	25	1.02006	1.01742	1.0423	0.960733	0.964491	0.978571	0.94286	0.00360113	418	47.9888	5.92236
A0A1D5PN61	Clusterin	CLU	Clusterin OS=Gallus gallus OX=9031 GN=CLU PE=3 SV=1 - [A0A1D5PN61_CHICK]	223.55	14.51	3	9	9	25	1.02545	1.04882	1.03689	0.940037	0.941782	0.973859	0.917881	0.00272796	448	51.2737	5.66846
O42388	Ubiquitin-60S ribosomal protein L40 (Ubiquitin-ribosomal protein fusion protein)	UBA52	Ubiquitin-60S ribosomal protein L40 OS=Gallus gallus OX=9031 GN=UBA52 PE=2 SV=1 - [O42388_CHICK]	223.444	36.72	3	2	6	27	0.953928	0.951847	0.969913	1.02535	1.04319	1.0212	1.07443	0.0012777	128	14.73	9.83252
F1NLE4	Glutathione synthetase (GSH-S) (EC 6.3.2.3)	GSS	Glutathione synthetase OS=Gallus gallus OX=9031 GN=GSS PE=3 SV=2 - [F1NLE4_CHICK]	223.403	16.24	1	8	8	11	1.0203	1.0324	1.02041	0.968802	0.972856	0.978906	0.950361	0.000516543	474	52.2533	5.88428
P53488	Actin-related protein 2 (Actin-like protein 2) (Actin-like protein ACTL)	ACTR2 ARP2	Actin-related protein 2 OS=Gallus gallus OX=9031 GN=ACTR2 PE=2 SV=1 - [ARP2_CHICK]	222.784	18.02	1	8	8	20	0.97178	0.999578	0.986165	1.01209	1.02416	1.03192	1.03741	0.0202821	394	44.6733	6.7417
E1C0T6	Fermitin family member 2	FERMT2	Fermitin family member 2 OS=Gallus gallus OX=9031 GN=PLEKHC1 PE=4 SV=2 - [E1C0T6_CHICK]	222.739	19.66	4	14	14	22	1.02056	1.02592	1.00598	1.01165	1.00455	0.97856	0.981097	0.175266	702	79.8112	6.50732
A0A1D5P7X0	Catenin alpha 1	CTNNA1	Catenin alpha 1 OS=Gallus gallus OX=9031 GN=CTNNA1 PE=4 SV=1 - [A0A1D5P7X0_CHICK]	221.977	16.46	5	16	16	22	0.988162	1.02285	0.99996	0.986797	1.00155	0.987831	0.988444	0.360323	905	99.9815	6.16357
A0A1D5PC18	Histone H3	H3F3C	Histone H3 OS=Gallus gallus OX=9031 GN=H3F3C PE=3 SV=1 - [A0A1D5PC18_CHICK]	221.919	33.09	3	1	6	40	0.996944	1.01456	1.03657	0.961413	0.975405	0.991495	0.960711	0.0500668	136	15.3025	11.2681
P50147	Guanine nucleotide-binding protein G(i) subunit alpha-2 (Adenylate cyclase-inhibiting G alpha protein)	GNAI2	Guanine nucleotide-binding protein G(i) subunit alpha-2 OS=Gallus gallus OX=9031 GN=GNAI2 PE=2 SV=2 - [GNAI2_CHICK]	221.251	18.87	9	2	7	17	1.03791	0.997436	0.980682	1.01063	0.934364	1.07752	1.00215	0.963791	355	40.5511	5.64307
A0A1L1RXY9	116 kDa U5 small nuclear ribonucleoprotein component	EFTUD2	116 kDa U5 small nuclear ribonucleoprotein component OS=Gallus gallus OX=9031 GN=EFTUD2 PE=4 SV=1 - [A0A1L1RXY9_CHICK]	220.548	19.07	4	8	9	19	0.998538	1.03487	0.929146	1.03403	0.946191	1.02831	1.01552	0.733865	540	60.1678	5.65576
A0A1L1RX26	Eukaryotic translation termination factor 1	ETF1	Eukaryotic translation termination factor 1 OS=Gallus gallus OX=9031 GN=ETF1 PE=4 SV=1 - [A0A1L1RX26_CHICK]	218.338	13.04	3	6	6	11	0.977936	0.989062	0.979471	0.996131	1.01594	1.02966	1.03233	0.0372143	437	49.0002	5.70654
Q5ZKB9	Probable ATP-dependent RNA helicase DDX6 (EC 3.6.4.13) (DEAD box protein 6)	DDX6 RCJMB04_11n24	Probable ATP-dependent RNA helicase DDX6 OS=Gallus gallus OX=9031 GN=DDX6 PE=2 SV=1 - [DDX6_CHICK]	217.57	8.49	2	5	5	11	0.965739	0.99876	0.986465	1.0258	1.009	1.0089	1.03143	0.050259	483	54.3833	8.66064
F1N914	Pyrroline-5-carboxylate reductase (EC 1.5.1.2)	PYCR1	Pyrroline-5-carboxylate reductase OS=Gallus gallus OX=9031 GN=PYCR2 PE=3 SV=3 - [F1N914_CHICK]	217.509	33.21	4	8	8	15	0.96955	1.06266	1.00149	0.97879	0.98475	0.989264	0.973333	0.382065	271	28.588	6.78564
A0A1D5PHU2	Syntaxin-binding protein 1	STXBP1	Syntaxin-binding protein 1 OS=Gallus gallus OX=9031 GN=STXBP1 PE=3 SV=1 - [A0A1D5PHU2_CHICK]	217.331	9.97	6	6	6	11	0.952805	0.980767	0.994852	1.02287	1.00394	1.01703	1.03941	0.0470486	592	67.2865	6.96143
E1BV75	Dehydrogenase/reductase 7	DHRS7	Dehydrogenase/reductase 7 OS=Gallus gallus OX=9031 GN=DHRS7 PE=3 SV=1 - [E1BV75_CHICK]	216.674	17.26	1	6	6	14	1.00765	0.993686	1.00126	0.990127	1.01111	0.968454	0.98904	0.444987	336	37.6968	9.1001
Q5ZKS0	MARCKS like 1	MARCKSL1 RCJMB04_9h20	MARCKS like 1 OS=Gallus gallus OX=9031 GN=MARCKSL1 PE=2 SV=1 - [Q5ZKS0_CHICK]	216.413	29.58	1	4	4	10	1.02169	0.931803	0.975662	1.04674	1.0291	0.998439	1.04954	0.176853	213	21.2061	4.71631
A0A1D5P763	Thioredoxin like 1	TXNL1	Thioredoxin like 1 OS=Gallus gallus OX=9031 GN=TXNL1 PE=4 SV=1 - [A0A1D5P763_CHICK]	215.661	21.88	3	5	5	10	1.0409	1.04829	1.03134	0.95018	0.970049	0.989086	0.932315	0.00455172	288	32.428	5.05908
P43233	Cathepsin B (EC 3.4.22.1) (Cathepsin B1) [Cleaved into: Cathepsin B light chain; Cathepsin B heavy chain]	CTSB	Cathepsin B OS=Gallus gallus OX=9031 GN=CTSB PE=2 SV=1 - [CATB_CHICK]	215.422	22.06	4	7	7	17	1.00187	1.03704	0.937353	0.987541	1.05557	0.993549	1.02029	0.609695	340	37.5627	6.13818
A0A1D5PCY8	Dynactin subunit 1	DCTN1	Dynactin subunit 1 OS=Gallus gallus OX=9031 GN=DCTN1 PE=4 SV=1 - [A0A1D5PCY8_CHICK]	215.412	7.95	7	12	12	21	0.988106	1.0006	1.01961	0.988961	0.988836	1.01395	0.994495	0.679104	1270	140.638	5.93506
F1N8Q1	Superoxide dismutase [Cu-Zn] (EC 1.15.1.1)	SOD1	Superoxide dismutase [Cu-Zn] OS=Gallus gallus OX=9031 GN=SOD1 PE=3 SV=2 - [F1N8Q1_CHICK]	215.358	40.91	4	7	7	20	0.987241	0.990178	1.00763	1.01366	1.02024	0.993848	1.01431	0.234121	154	15.6797	6.59521
Q98932	Ras-related protein Rab-5C (Rab5C-like protein)	RAB5C	Ras-related protein Rab-5C OS=Gallus gallus OX=9031 GN=RAB5C PE=1 SV=1 - [RAB5C_CHICK]	215.186	27.78	2	3	5	12	0.985715	0.9878	1.03882	0.952159	0.960714	1.02369	0.974848	0.425057	216	23.5388	8.41162
A0A1L1RZF8	Uncharacterized protein	PREP	Prolyl endopeptidase OS=Gallus gallus OX=9031 PE=4 SV=1 - [A0A1L1RZF8_CHICK]	214.971	19.1	4	16	16	28	0.995858	0.98889	0.985515	1.04164	0.995993	1.01278	1.02698	0.122401	759	85.6356	6.39209
A0A1I7Q432	Ras-related protein Rab-6A	RAB6A	Ras-related protein Rab-6A OS=Gallus gallus OX=9031 GN=RAB6A PE=4 SV=1 - [A0A1I7Q432_CHICK]	214.82	37.36	17	6	7	15	1.03423	1.02892	1.01885	0.956556	0.964763	0.997006	0.946892	0.0142478	174	19.602	5.47803
F1NK98	Tubulin-specific chaperone D	TBCD	Tubulin-specific chaperone D OS=Gallus gallus OX=9031 GN=TBCD PE=4 SV=2 - [F1NK98_CHICK]	214.82	6.67	9	7	7	11	1.0058	1.01103	1.00365	0.94608	1.00092	1.03362	0.986805	0.631586	1019	113.605	6.07471
Q5ZK86	Uncharacterized protein	RCJMB04_12f15	Uncharacterized protein OS=Gallus gallus OX=9031 GN=RCJMB04_12f15 PE=2 SV=1 - [Q5ZK86_CHICK]	214.354	14.6	4	8	8	16	1.0135	1.01684	1.008	0.982365	1.00995	1.00765	0.987367	0.236829	500	56.4206	6.07471
A0A1D5PJE7	SUMO1 activating enzyme subunit 1	SAE1	SUMO1 activating enzyme subunit 1 OS=Gallus gallus OX=9031 GN=SAE1 PE=4 SV=1 - [A0A1D5PJE7_CHICK]	213.789	33.04	1	11	11	19	0.989296	1.00456	0.978731	1.0135	0.997666	1.02614	1.02177	0.124798	345	37.4998	5.99854
F1NU56	Ribosomal protein S25	RPS25	Ribosomal protein S25 OS=Gallus gallus OX=9031 GN=RPS25 PE=4 SV=2 - [F1NU56_CHICK]	213.769	36	4	7	7	15	0.997539	0.955953	0.996261	1.02288	1.02381	1.03773	1.04566	0.0361696	125	13.7037	10.1108
E1C0W7	Uncharacterized protein	ERO1A	Endoplasmic reticulum oxidoreductase 1 alpha OS=Gallus gallus OX=9031 GN=ERO1L PE=4 SV=2 - [E1C0W7_CHICK]	213.549	11.88	1	4	5	14	1.00165	0.976084	1.02107	0.99395	1.0203	1.02363	1.01303	0.462814	463	52.8925	7.03467
A0A1D5PC56	Leukotriene A(4) hydrolase (LTA-4 hydrolase) (EC 3.3.2.6)	LTA4H	Leukotriene A(4) hydrolase OS=Gallus gallus OX=9031 PE=3 SV=1 - [A0A1D5PC56_CHICK]	213.162	14.52	5	9	9	17	0.997099	1.01222	1.02	0.971565	0.98167	1.00248	0.975703	0.0959997	606	68.726	6.94678
A0A1D5PE25	Uncharacterized protein	CYB5B	Cytochrome b5 type B OS=Gallus gallus OX=9031 GN=CYB5B PE=3 SV=1 - [A0A1D5PE25_CHICK]	213.06	28.47	4	3	3	7	0.95039	0.965121	0.819793	1.01028	1.13946	1.07698	1.17965	0.0508836	144	16.1619	4.91943
F1NPT0	Uncharacterized protein	DNM1L	Dynamin 1 like OS=Gallus gallus OX=9031 GN=DNM1L PE=3 SV=1 - [F1NPT0_CHICK]	212.86	13.07	3	9	9	20	1.01255	1.00561	0.993741	0.987611	0.982216	0.994141	0.984086	0.0693922	696	77.6369	6.60986
A0A1L1RJW4	Peptidyl-prolyl cis-trans isomerase (PPIase) (EC 5.2.1.8)	PPIL1	Peptidyl-prolyl cis-trans isomerase OS=Gallus gallus OX=9031 GN=PPIL1 PE=3 SV=1 - [A0A1L1RJW4_CHICK]	212.662	45.58	2	6	6	17	1.01316	0.970846	0.970283	1.0046	1.01634	1.01052	1.02612	0.152878	147	16.0581	8.66064
A0A1D5NUK6	Myosin IB	MYO1B	Myosin IB OS=Gallus gallus OX=9031 GN=MYO1B PE=3 SV=1 - [A0A1D5NUK6_CHICK]	211.989	12.06	3	13	13	22	0.975614	0.965949	0.989412	1.00342	1.01315	1.03316	1.04052	0.0233926	1078	124.889	9.20264
F1P0P3	Uncharacterized protein		Uncharacterized protein OS=Gallus gallus OX=9031 GN=LOC107049322 PE=4 SV=3 - [F1P0P3_CHICK]	211.639	21.12	2	5	5	9	0.97208	0.98743	0.994592	1.01356	0.999934	1.03977	1.03357	0.0698019	303	33.2783	6.17627
B3Y932	DNA-(apurinic or apyrimidinic site) lyase (EC 4.2.99.18)	chApex1	DNA-(apurinic or apyrimidinic site) lyase OS=Gallus gallus OX=9031 GN=chApex1 PE=2 SV=1 - [B3Y932_CHICK]	211.168	21.67	1	7	7	11	1.00307	1.00356	0.985554	1.01453	0.976953	0.996099	0.998462	0.907227	300	33.437	8.30908
A0A1D5PGI3	Sideroflexin	SFXN1	Sideroflexin OS=Gallus gallus OX=9031 GN=SFXN1 PE=3 SV=1 - [A0A1D5PGI3_CHICK]	210.751	16.08	2	3	4	10	0.998126	0.972597	1.01695	0.990112	0.982083	1.01462	0.999712	0.986667	311	34.2686	8.98291
A0A1D5PWN6	Collagen alpha-1(VI) chain	COL6A1	Collagen alpha-1(VI) chain OS=Gallus gallus OX=9031 GN=COL6A1 PE=4 SV=1 - [A0A1D5PWN6_CHICK]	210.613	9.14	3	9	9	18	1.04179	1.04379	1.0352	0.955777	0.953197	0.975465	0.924272	0.00046357	996	106.324	6.48096
Q5ZHP5	Charged multivesicular body protein 4b (Chromatin-modifying protein 4b) (CHMP4b)	CHMP4B RCJMB04_34n7	Charged multivesicular body protein 4b OS=Gallus gallus OX=9031 GN=CHMP4B PE=2 SV=1 - [CHM4B_CHICK]	207.95	22.03	1	5	5	14	0.971232	0.959033	0.988841	1.01347	1.04123	1.05052	1.06376	0.0116843	227	25.1397	4.79248
E1C2C3	Splicing factor 3b subunit 1	SF3B1	Splicing factor 3b subunit 1 OS=Gallus gallus OX=9031 GN=SF3B1 PE=4 SV=2 - [E1C2C3_CHICK]	207.836	10.57	1	12	12	21	1.00982	1.00344	1.01128	0.983891	0.975256	1.01103	0.98203	0.17623	1296	145.113	7.02002
A0A1D5P2K1	RAD23 homolog A, nucleotide excision repair protein	RAD23A	RAD23 homolog A, nucleotide excision repair protein OS=Gallus gallus OX=9031 PE=4 SV=1 - [A0A1D5P2K1_CHICK]	207.8	14.16	1	5	5	11	0.999848	0.988341	0.969865	1.01546	1.02111	1.03841	1.03953	0.0248544	339	37.2478	4.67822
A0A1D5PDT3	Calcium-transporting ATPase (EC 3.6.3.8)	ATP2B4	Calcium-transporting ATPase OS=Gallus gallus OX=9031 GN=ATP2B4 PE=3 SV=1 - [A0A1D5PDT3_CHICK]	207.626	16.38	7	1	18	29	0.985797	1.11708	1.14732	0.937023	0.909073	0.903927	0.846109	0.0301324	1178	129.309	6.45557
Q90ZG0	Peptidylprolyl isomerase (EC 5.2.1.8)	FKBP12 FKBP1A	Peptidylprolyl isomerase OS=Gallus gallus OX=9031 GN=FKBP12 PE=2 SV=1 - [Q90ZG0_CHICK]	207.299	39.81	2	3	3	9	0.981504	1.01939	1.01263	0.964605	1.00227	0.984717	0.979445	0.265237	108	11.965	8.1626
F1NZE1	Family with sequence similarity 129 member B	FAM129B	Family with sequence similarity 129 member B OS=Gallus gallus OX=9031 GN=FAM129B PE=4 SV=3 - [F1NZE1_CHICK]	206.98	11.36	1	9	9	10	1.00743	1.01628	0.927622	1.02526	1.03463	1.02748	1.04609	0.18479	898	99.2959	5.84619
P67869	Casein kinase II subunit beta (CK II beta) (Phosvitin)	CSNK2B CK2N	Casein kinase II subunit beta OS=Gallus gallus OX=9031 GN=CSNK2B PE=2 SV=1 - [CSK2B_CHICK]	206.303	13.02	1	3	3	12	0.996567	1.02519	0.99444	0.991328	1.01893	0.998566	0.997555	0.858246	215	24.926	5.5542
E1C080	RAB8B, member RAS oncogene family	RAB8B	RAB8B, member RAS oncogene family OS=Gallus gallus OX=9031 GN=RAB8B PE=4 SV=3 - [E1C080_CHICK]	206.132	21.26	14	2	5	11	1.02459	1.04472	1.02448	0.95861	0.938929	1.00862	0.939348	0.0455465	207	23.5721	9.05615
F1NFT1	Uncharacterized protein	CTCFL	Transcriptional repressor CTCF OS=Gallus gallus OX=9031 GN=CTCF PE=4 SV=3 - [F1NFT1_CHICK]	205.886	9.89	3	6	6	10	0.990467	0.958494	0.962906	1.01035	1.03257	1.02673	1.05419	0.0118897	728	82.8344	6.78564
Q5ZIM8	Serine/threonine-protein phosphatase (EC 3.1.3.16)	PPP3CB RCJMB04_24n15	Serine/threonine-protein phosphatase OS=Gallus gallus OX=9031 GN=PPP3CB PE=2 SV=1 - [Q5ZIM8_CHICK]	205.642	8.82	5	2	4	8	0.959461	0.990559	1.00258	0.982028	1.02173	1.04476	1.03248	0.226266	510	57.5528	6.07471
A0A1D5PCY0	Ubiquitin associated protein 2 like	UBAP2L	Ubiquitin associated protein 2 like OS=Gallus gallus OX=9031 GN=UBAP2L PE=4 SV=1 - [A0A1D5PCY0_CHICK]	205.224	10.65	4	12	12	19	0.981796	1.01621	0.98094	1.0239	1.00717	0.991095	1.01451	0.390877	1108	116.372	7.07861
A0A1D5P0E2	Protein transport protein SEC23	SEC23A	Protein transport protein Sec23A OS=Gallus gallus OX=9031 GN=SEC23A PE=4 SV=1 - [A0A1D5P0E2_CHICK]	205.155	11.37	2	7	8	19	1.01358	0.997345	0.998186	0.988201	1.02311	0.968356	0.990216	0.591551	765	86.1311	6.96143
A0A1D5PB54	Golgin B1	GOLGB1	Golgin B1 OS=Gallus gallus OX=9031 PE=4 SV=1 - [A0A1D5PB54_CHICK]	204.926	4.31	1	10	10	12	1.01038	1.00826	1.05641	0.981954	0.941998	1.01774	0.95663	0.174158	3061	349.279	4.85596
A0A1D5NYM9	Uncharacterized protein	RPL35A	Uncharacterized protein OS=Gallus gallus OX=9031 GN=RPL35A PE=3 SV=1 - [A0A1D5NYM9_CHICK]	204.605	53.27	3	7	7	26	0.93047	0.944534	0.895398	1.07137	1.07138	1.10115	1.17092	0.000867242	107	12.2006	11.0483
A0A1D5PT07	Uncharacterized protein	STIM1	Stromal interaction molecule 1 OS=Gallus gallus OX=9031 GN=STIM1 PE=4 SV=1 - [A0A1D5PT07_CHICK]	203.883	21.9	4	11	11	22	1.00308	0.999324	1.00428	0.962743	0.99257	1.00996	0.986228	0.375878	612	69.1129	6.82959
F1NQH8	Uncharacterized protein	DLST	Uncharacterized protein OS=Gallus gallus OX=9031 GN=DLST PE=4 SV=3 - [F1NQH8_CHICK]	203.233	9.11	4	6	6	12	0.98544	0.994775	0.986953	1.01845	1.00639	1.03537	1.03136	0.0251498	472	50.6804	8.33838
Q6EE60	Ribosomal protein L18 (Fragment)		Ribosomal protein L18 (Fragment) OS=Gallus gallus OX=9031 PE=2 SV=1 - [Q6EE60_CHICK]	203.162	19.88	1	4	4	20	0.983681	0.97599	0.99545	1.03841	1.0141	0.989188	1.0293	0.132224	166	18.8376	11.8394
F1N8D3	Uncharacterized protein	CEP170P1	Sarcolemma associated protein OS=Gallus gallus OX=9031 GN=SLMAP PE=4 SV=2 - [F1N8D3_CHICK]	202.994	16.07	2	14	14	25	0.951673	0.952417	0.968537	1.02909	1.05498	1.05737	1.09358	0.00107054	809	92.5668	5.10986
E1C8F7	Uncharacterized protein	RPL24	Ribosomal protein L24 OS=Gallus gallus OX=9031 GN=RPL24 PE=4 SV=3 - [E1C8F7_CHICK]	202.762	45.22	3	9	9	25	0.957647	0.956458	0.929251	1.06621	1.0487	1.05601	1.1152	0.000496097	157	17.78	11.2534
A0A1D5PVQ7	Uncharacterized protein	JPT1	Jupiter microtubule associated homolog 1 OS=Gallus gallus OX=9031 GN=HN1 PE=4 SV=1 - [A0A1D5PVQ7_CHICK]	202.719	22.64	5	2	2	7	0.948827	0.944149	0.980572	1.03135	1.08205	1.09353	1.11602	0.00753901	106	11.0962	5.0083
E1C459	Myosin ID	MYO1D	Myosin ID OS=Gallus gallus OX=9031 GN=MYO1D PE=3 SV=3 - [E1C459_CHICK]	202.499	9.84	2	11	11	20	0.977259	0.998979	0.981824	0.990693	1.0166	1.02245	1.02423	0.112576	1006	115.867	9.33447
A0A1D5NXV3	Aspartate beta-hydroxylase		Aspartate beta-hydroxylase OS=Gallus gallus OX=9031 GN=ASPH PE=4 SV=1 - [A0A1D5NXV3_CHICK]	202.073	17.44	1	1	14	23	0.889606	1.00885	0.918032	1.09659	1.05789	1.04073	1.13447	0.0332139	820	93.3564	4.84326
F1NH93	Ribosomal protein S20	RPS20	Ribosomal protein S20 OS=Gallus gallus OX=9031 GN=RPS20 PE=3 SV=3 - [F1NH93_CHICK]	201.982	36.13	2	6	6	21	1.02167	1.02369	1.00924	0.982021	1.00448	0.970115	0.967924	0.041651	119	13.3653	9.93506
R4GM79	DNA topoisomerase I (EC 5.99.1.2) (DNA topoisomerase 1)	TOP1	DNA topoisomerase 1 OS=Gallus gallus OX=9031 GN=TOP1 PE=4 SV=2 - [R4GM79_CHICK]	201.752	18.25	5	14	14	26	0.931498	0.944399	0.939842	1.04803	1.05624	1.07418	1.12881	0.000148114	756	89.6384	9.40771
A0A1D5PX67	Transmembrane p24 trafficking protein 4		Uncharacterized protein OS=Gallus gallus OX=9031 PE=3 SV=1 - [A0A1D5PX67_CHICK]	201.224	23.94	5	7	7	16	0.916676	0.910648	0.927258	1.0511	1.0713	1.09006	1.16622	0.000238928	188	21.3608	8.646
A0A1L1S086	Ribosomal protein L19	RPL19	Ribosomal protein L19 OS=Gallus gallus OX=9031 GN=RPL19 PE=3 SV=1 - [A0A1L1S086_CHICK]	201.156	38.14	10	8	9	21	0.949785	0.957899	0.964419	1.0434	1.03878	1.00959	1.07648	0.00301988	194	23.1801	11.356
F1NSZ4	Aminopeptidase like 1	NPEPL1	Aminopeptidase like 1 OS=Gallus gallus OX=9031 GN=NPEPL1 PE=4 SV=2 - [F1NSZ4_CHICK]	201.057	15.68	1	8	8	17	0.982026	1.02339	0.983435	1.00295	0.994079	1.00241	1.00354	0.811714	523	56.0545	6.85889
Q5ZMT4	Uncharacterized protein	TMED1 RCJMB04_1d20	Transmembrane p24 trafficking protein 5 OS=Gallus gallus OX=9031 GN=TMED5 PE=2 SV=1 - [Q5ZMT4_CHICK]	199.865	11.5	2	3	3	11	1.01165	1.02026	1.05294	0.957195	0.968764	0.986285	0.944046	0.0191534	226	25.6579	4.7417
A0A1D5PTI6	Integrin alpha-6	ITGA6	Integrin alpha-6 OS=Gallus gallus OX=9031 GN=ITGA6 PE=3 SV=1 - [A0A1D5PTI6_CHICK]	199.498	9.24	5	9	9	13	0.97673	1.01558	0.970793	0.994776	0.972465	1.02239	1.00895	0.68333	1072	119.097	6.62451
A0A1L1RXE9	Ubiquinol-cytochrome c reductase core protein 2	UQCRC2	Ubiquinol-cytochrome c reductase core protein 2 OS=Gallus gallus OX=9031 GN=UQCRC2 PE=4 SV=1 - [A0A1L1RXE9_CHICK]	199.411	14.18	5	5	5	10	1.00098	1.01058	1.02431	0.991037	0.991153	0.997272	0.981419	0.0565546	416	44.1297	8.22119
Q5F3B7	Uncharacterized protein	RCJMB04_23a5	Uncharacterized protein OS=Gallus gallus OX=9031 GN=RCJMB04_23a5 PE=2 SV=1 - [Q5F3B7_CHICK]	199.295	24.01	3	6	6	15	0.961766	0.991341	0.992767	1.01152	1.01968	1.07027	1.05282	0.0687004	279	31.0908	5.41455
A0A1D5P079	Procollagen-lysine,2-oxoglutarate 5-dioxygenase 2	PLOD3	Procollagen-lysine,2-oxoglutarate 5-dioxygenase 2 OS=Gallus gallus OX=9031 PE=4 SV=1 - [A0A1D5P079_CHICK]	199.262	13.2	3	9	9	15	0.982148	0.952603	0.957513	1.01354	1.06248	1.0472	1.07985	0.0108123	735	84.4908	6.69775
Q5ZIZ6	C-terminal-binding protein 1	CTBP1 RCJMB04_22g9	C-terminal-binding protein 1 OS=Gallus gallus OX=9031 GN=CTBP1 PE=1 SV=1 - [Q5ZIZ6_CHICK]	199.055	11.16	2	2	5	10	0.977864	0.976837	0.929144	0.976881	1.09503	1.04678	1.08144	0.107615	430	46.7859	6.65381
A0A1D5PQY1	Ubiquitin-conjugating enzyme E2 variant 1	UBE2V1	Ubiquitin-conjugating enzyme E2 variant 1 OS=Gallus gallus OX=9031 GN=UBE2V1 PE=4 SV=1 - [A0A1D5PQY1_CHICK]	198.948	22.92	7	1	3	8	0.955202	0.970147	0.925291	1.07646	1.03874	1.03798	1.10613	0.00530185	144	16.3954	8.66064
Q8UWG6	Mitogen-activated protein kinase (EC 2.7.11.24)	MAPK1	Mitogen-activated protein kinase OS=Gallus gallus OX=9031 GN=MAPK1 PE=2 SV=1 - [Q8UWG6_CHICK]	198.929	25.54	19	9	10	21	0.997239	0.996548	1.04405	0.983527	0.985926	1.00639	0.979591	0.298566	368	41.9155	6.97607
A0A1D5P211	Uncharacterized protein	YBX3	Y-box binding protein 3 OS=Gallus gallus OX=9031 GN=YBX3 PE=4 SV=1 - [A0A1D5P211_CHICK]	198.764	23.68	5	2	5	10	0.949682	1.00004	0.935411	1.01381	1.05009	1.03542	1.07424	0.0326403	190	21.5711	10.3745
A0A1D5NYJ9	Uncharacterized protein	SEPT6	Septin 6 OS=Gallus gallus OX=9031 GN=SEPT6 PE=3 SV=1 - [A0A1D5NYJ9_CHICK]	198.763	17.37	6	1	8	18	0.983603	0.957696	1.04674	1.01759	0.927011	1.07111	1.00926	0.861707	426	48.4697	6.99072
Q5F3C0	Uncharacterized protein	RCJMB04_22h1	Uncharacterized protein OS=Gallus gallus OX=9031 GN=RCJMB04_22h1 PE=2 SV=1 - [Q5F3C0_CHICK]	198.585	17.56	5	15	15	21	0.961903	0.973687	0.956147	1.03563	1.01965	1.03138	1.06741	0.000763543	780	87.7901	6.80029
A0A1D5P307	Uncharacterized protein	ITGA3	Integrin subunit alpha 3 OS=Gallus gallus OX=9031 GN=ITGA3 PE=3 SV=1 - [A0A1D5P307_CHICK]	198.335	8.7	3	10	10	19	0.96303	0.959027	0.960756	1.04048	1.04305	1.03023	1.08011	4.67736e-05	1034	113.691	5.71924
E1C1C3	Uncharacterized protein	PPFIBP1	PPFIA binding protein 1 OS=Gallus gallus OX=9031 GN=PPFIBP1 PE=4 SV=3 - [E1C1C3_CHICK]	198.316	13.64	7	12	12	22	0.991517	1.00591	1.01396	1.0067	0.996891	0.975046	0.989123	0.3935	997	112.244	5.8335
A0A1D5PWI6	Endoplasmic reticulum-golgi intermediate compartment 1	ERGIC1	Endoplasmic reticulum-golgi intermediate compartment 1 OS=Gallus gallus OX=9031 GN=ERGIC1 PE=4 SV=1 - [A0A1D5PWI6_CHICK]	198.207	39.39	2	7	7	16	1.03113	1.00828	0.980423	0.986553	0.981383	1.0066	0.985001	0.413415	198	22.2362	8.77783
A0A1D5PG30	Uncharacterized protein		Uncharacterized protein OS=Gallus gallus OX=9031 PE=4 SV=1 - [A0A1D5PG30_CHICK]	197.857	8.58	1	4	7	26	1.04818	1.02135	1.0191	0.954135	0.969201	0.969295	0.936543	0.00353199	653	72.0066	5.07178
A0A1D5P975	Uncharacterized protein	OGDH	Oxoglutarate dehydrogenase OS=Gallus gallus OX=9031 GN=OGDH PE=4 SV=1 - [A0A1D5P975_CHICK]	197.809	10.74	3	12	12	19	0.992043	1.00997	1.00361	1.00658	0.997917	1.0073	1.00205	0.751127	1015	114.97	6.96143
Q5ZIZ5	Non-POU domain containing octamer binding	NONO RCJMB04_22g22	Non-POU domain containing octamer binding OS=Gallus gallus OX=9031 GN=NONO PE=2 SV=1 - [Q5ZIZ5_CHICK]	197.582	15.86	1	10	10	22	0.9914	0.985415	0.995258	1.00371	1.00235	1.01484	1.01643	0.0290165	473	54.0329	8.82178
F1P4F4	Uncharacterized protein	SSR1	Signal sequence receptor subunit 1 OS=Gallus gallus OX=9031 GN=SSR1 PE=4 SV=1 - [F1P4F4_CHICK]	197.517	6.6	2	2	2	8	0.971617	0.998712	0.98989	1.00095	0.998298	1.03013	1.02336	0.149577	288	32.1522	4.51318
A0A1D5NV94	AP-2 complex subunit alpha	AP2A2	AP-2 complex subunit alpha OS=Gallus gallus OX=9031 GN=AP2A2 PE=3 SV=1 - [A0A1D5NV94_CHICK]	197.419	11.23	3	12	12	17	1.00797	1.03034	0.987884	0.984109	0.987868	0.964128	0.970229	0.103744	935	103.509	7.21045
Q5F4C5	RAB35, member RAS oncogene family	RAB35 RCJMB04_1b12	RAB35, member RAS oncogene family OS=Gallus gallus OX=9031 GN=RAB35 PE=2 SV=1 - [Q5F4C5_CHICK]	197.264	27.86	14	3	6	11	1.06114	0.962182	1.06623	0.991479	0.937965	0.965784	0.937103	0.156821	201	23.1108	8.04541
A0A1D5NWQ3	Uncharacterized protein	SRPRA	SRP receptor alpha subunit OS=Gallus gallus OX=9031 GN=SRPRA PE=4 SV=1 - [A0A1D5NWQ3_CHICK]	197.125	13.35	2	10	10	17	0.978444	0.984419	1.01615	0.988265	1.01091	1.00817	1.00951	0.528705	644	71.1529	8.98291
F1NI75	Utrophin	UTRN	Utrophin OS=Gallus gallus OX=9031 GN=UTRN PE=4 SV=3 - [F1NI75_CHICK]	196.42	3.49	5	10	10	11	0.979725	1.04789	0.985212	0.97121	1.0233	1.0292	1.00362	0.905067	3463	397.01	5.46533
Q5ZJA5	Uncharacterized protein	SRPRB RCJMB04_19k4	SRP receptor beta subunit OS=Gallus gallus OX=9031 GN=SRPRB PE=2 SV=1 - [Q5ZJA5_CHICK]	196.402	29.07	1	7	7	12	1.00278	1.00793	1.04796	0.979056	0.995951	0.98678	0.968323	0.0990744	258	28.129	8.54346
Q5ZJ02	DBIRD complex subunit ZNF326 (Zinc finger protein 326) (Zinc finger protein interacting with mRNPs)	ZNF326 ZIRD RCJMB04_22c23	DBIRD complex subunit ZNF326 OS=Gallus gallus OX=9031 GN=ZNF326 PE=2 SV=3 - [ZN326_CHICK]	195.395	18.73	1	9	9	14	0.973567	1.00711	0.949762	1.02491	1.05032	1.04631	1.06521	0.0258092	566	63.5007	5.78271
A0A1L1RM78	Peptidyl-prolyl cis-trans isomerase (PPIase) (EC 5.2.1.8)	PPIA	Peptidyl-prolyl cis-trans isomerase OS=Gallus gallus OX=9031 GN=PPIA PE=3 SV=1 - [A0A1L1RM78_CHICK]	195.354	33.33	1	2	4	12	0.859165	0.827685	0.851039	1.14486	1.2092	1.12611	1.37128	0.000306415	75	7.87366	8.33838
A0A1D5PGY9	Eukaryotic translation initiation factor 3 subunit A (eIF3a) (Eukaryotic translation initiation factor 3 subunit 10) (eIF-3-theta)	EIF3A EIF3S10	Eukaryotic translation initiation factor 3 subunit A OS=Gallus gallus OX=9031 GN=EIF3A PE=3 SV=2 - [A0A1D5PGY9_CHICK]	195.277	19.9	1	1	22	45	1.07525	1.09327	1.11317	0.932464	0.928041	0.854791	0.827408	0.00234579	839	99.8055	8.08936
A0A1D5PTG6	Eukaryotic translation initiation factor 3 subunit B (eIF3b) (Eukaryotic translation initiation factor 3 subunit 9) (eIF-3-eta)	EIF3B EIF3S9	Eukaryotic translation initiation factor 3 subunit B OS=Gallus gallus OX=9031 GN=EIF3B PE=3 SV=1 - [A0A1D5PTG6_CHICK]	195.158	8.51	2	7	7	11	0.989907	1.0163	0.976729	0.996472	0.99876	1.00549	1.00596	0.645715	740	85.2654	5.14795
F1P3R3	Uncharacterized protein	MAP1A	Uncharacterized protein OS=Gallus gallus OX=9031 PE=4 SV=3 - [F1P3R3_CHICK]	193.389	10.5	1	27	28	42	0.981441	0.953452	0.997079	1.01831	1.0169	1.03189	1.04609	0.0297708	2771	306.212	4.93213
Q5ZM66	40S ribosomal protein S26	RPS26 RCJMB04_2p17	40S ribosomal protein S26 OS=Gallus gallus OX=9031 GN=RPS26 PE=2 SV=1 - [Q5ZM66_CHICK]	193.092	13.91	2	2	2	8	0.967334	0.972779	0.991165	1.03504	0.995221	0.998082	1.03311	0.0927096	115	13.0231	11.0044
F1NM70	Uncharacterized protein	FSTL1	Follistatin like 1 OS=Gallus gallus OX=9031 GN=FSTL1 PE=4 SV=2 - [F1NM70_CHICK]	192.911	27.3	2	9	9	14	0.983382	0.99852	1.02959	0.999933	0.983846	0.977017	0.983165	0.328645	315	35.7611	5.2749
A0A1D5NYA8	DnaJ heat shock protein family (Hsp40) member A4	DNAJA4	DnaJ heat shock protein family (Hsp40) member A4 OS=Gallus gallus OX=9031 GN=DNAJA4 PE=3 SV=1 - [A0A1D5NYA8_CHICK]	192.782	15.64	1	6	7	11	0.977334	1.0043	1.04999	0.965167	0.99567	0.997034	0.975671	0.356675	422	47.2828	6.78564
A0A1D5PNM3	Solute carrier family 39 member 1	SLC39A1	Solute carrier family 39 member 1 OS=Gallus gallus OX=9031 PE=4 SV=1 - [A0A1D5PNM3_CHICK]	192.36	5.81	1	1	1	3	1.01278	1.00582	1.01771	0.972714	0.998488	0.958086	0.964756	0.0441482	327	33.6655	9.99365
E1BUP6	Protein disulfide isomerase family A member 5	PDIA5	Protein disulfide isomerase family A member 5 OS=Gallus gallus OX=9031 PE=4 SV=3 - [E1BUP6_CHICK]	191.995	15.82	3	10	10	17	0.962916	0.988158	0.944834	1.02366	1.04667	1.03109	1.07097	0.00865778	531	60.6377	8.04541
A0A1D5PFX8	Uncharacterized protein	CTBPL	Uncharacterized protein OS=Gallus gallus OX=9031 GN=LOC416354 PE=3 SV=1 - [A0A1D5PFX8_CHICK]	190.903	9.07	2	1	4	9	0.923534	1.06913	0.88505	1.07698	0.984595	1.06937	1.088	0.253848	430	46.728	6.48096
F1P5J7	Alkylglycerone-phosphate synthase (Alkyl-DHAP synthase) (EC 2.5.1.26)	AGPS	Alkylglycerone-phosphate synthase OS=Gallus gallus OX=9031 GN=AGPS PE=3 SV=2 - [F1P5J7_CHICK]	190.614	9.59	2	6	6	9	0.969899	0.956393	0.970323	0.981736	1.03139	1.05359	1.05873	0.0594516	636	70.705	8.06006
Q5ZM75	Uncharacterized protein	RCJMB04_2o24	Uncharacterized protein OS=Gallus gallus OX=9031 GN=RCJMB04_2o24 PE=2 SV=1 - [Q5ZM75_CHICK]	190.597	19.26	5	9	9	16	1.01032	1.00952	0.992191	0.996936	0.995004	0.960711	0.980288	0.207283	514	58.2666	6.49365
A0A1L1RQA1	Eukaryotic translation initiation factor 5A (eIF-5A)		Eukaryotic translation initiation factor 5A OS=Gallus gallus OX=9031 PE=3 SV=1 - [A0A1L1RQA1_CHICK]	190.205	43.61	4	3	8	23	0.98131	1.02103	0.969467	1.0733	1.01546	1.02412	1.04747	0.119664	133	14.6982	5.33838
A0A1D5PEP2	R3H domain and coiled-coil containing 1		R3H domain and coiled-coil containing 1 OS=Gallus gallus OX=9031 PE=4 SV=1 - [A0A1D5PEP2_CHICK]	188.938	5.68	1	4	4	8	1.03243	1.0192	1.03167	0.953011	0.973046	0.99316	0.946782	0.011457	740	79.4842	6.03662
Q7ZT63	Proteasome subunit beta (EC 3.4.25.1)	cpsmb7 PSMB7	Proteasome subunit beta type OS=Gallus gallus OX=9031 GN=cpsmb7 PE=2 SV=1 - [Q7ZT63_CHICK]	188.897	20.22	5	5	5	14	0.985905	0.989138	1.01367	0.984806	1.01587	1.01207	1.00804	0.574962	277	29.857	6.40479
A0A1D5PW25	Lectin, mannose binding 2	LMAN2	Lectin, mannose binding 2 OS=Gallus gallus OX=9031 GN=LMAN2 PE=4 SV=1 - [A0A1D5PW25_CHICK]	188.848	14.24	2	5	5	11	0.993687	0.988278	1.01829	0.98663	1.01104	1.03408	1.0105	0.559711	337	37.5149	6.46826
A0A1D5NZQ6	AP complex subunit beta	AP1B1	AP complex subunit beta OS=Gallus gallus OX=9031 GN=AP1B1 PE=3 SV=1 - [A0A1D5NZQ6_CHICK]	188.717	5.44	3	1	6	12	0.977871	1.0086	0.980297	1.04888	1.01575	0.972082	1.02358	0.39214	938	103.079	5.16064
E1BZ19	DNA topoisomerase 2 (EC 5.99.1.3)	TOP2B	DNA topoisomerase 2 OS=Gallus gallus OX=9031 GN=TOP2B PE=3 SV=3 - [E1BZ19_CHICK]	188.513	12.29	3	12	22	36	1.00379	0.947999	0.993588	1.01497	1.00987	1.0042	1.0284	0.184922	1628	183.389	8.33838
A0A1L1RWY0	Cytochrome b-c1 complex subunit Rieske, mitochondrial (EC 1.10.2.2)	UQCRFS1	Cytochrome b-c1 complex subunit Rieske, mitochondrial OS=Gallus gallus OX=9031 GN=UQCRFS1 PE=4 SV=1 - [A0A1L1RWY0_CHICK]	188.505	16.82	3	4	4	10	0.99158	0.992867	1.01078	1.00492	1.00379	0.981484	0.998319	0.872732	220	23.9941	7.43018
D0VX31	Mitochondrial ubiquinol-cytochrome-c reductase complex core protein i (EC 1.10.2.2)		Mitochondrial ubiquinol-cytochrome-c reductase complex core protein i OS=Gallus gallus OX=9031 PE=1 SV=1 - [D0VX31_CHICK]	188.14	20.85	4	10	10	15	0.993045	1.0168	1.00603	1.02162	0.991796	0.982127	0.993258	0.647339	446	49.4105	6.37939
Q5ZJX9	Proteasome subunit alpha type (EC 3.4.25.1)	PSMA5 RCJMB04_14i9	Proteasome subunit alpha type OS=Gallus gallus OX=9031 GN=PSMA5 PE=2 SV=1 - [Q5ZJX9_CHICK]	187.382	15.35	1	3	3	10	1.00576	1.05055	0.994432	1.02443	0.976675	0.992894	0.981401	0.441095	241	26.4302	4.81787
Q45KQ2	Aggrecan promoter binding protein		Aggrecan promoter binding protein OS=Gallus gallus OX=9031 PE=2 SV=1 - [Q45KQ2_CHICK]	187.245	20.35	5	4	4	8	0.954648	0.998576	0.940267	1.04665	1.05045	1.05056	1.08784	0.00853626	172	18.6938	9.51025
A0A1D5PR40	Uncharacterized protein	LOC107049046 RPL17	Uncharacterized protein OS=Gallus gallus OX=9031 GN=LOC770025 PE=3 SV=1 - [A0A1D5PR40_CHICK]	187.164	26.09	8	5	5	24	0.960807	0.950056	0.956585	1.05083	1.0428	1.04499	1.09457	2.13921e-05	184	21.3834	10.1841
A0A1D5PME9	Leucine rich repeat containing 15		Leucine rich repeat containing 15 OS=Gallus gallus OX=9031 PE=4 SV=2 - [A0A1D5PME9_CHICK]	187.032	14.74	1	9	9	19	0.977495	1.03997	0.950374	0.996611	1.00969	1.00569	1.01488	0.612195	563	62.1132	7.75244
Q5ZI60	Coronin	CORO1C RCJMB04_30b2	Coronin OS=Gallus gallus OX=9031 GN=CORO1C PE=2 SV=1 - [Q5ZI60_CHICK]	186.948	22.15	10	10	11	20	0.993691	0.978405	1.00954	0.997367	1.00573	1.00604	1.00922	0.386051	474	53.1741	6.66846
Q5ZMQ4	Uncharacterized protein	RCJMB04_1g23	Uncharacterized protein OS=Gallus gallus OX=9031 GN=RCJMB04_1g23 PE=2 SV=1 - [Q5ZMQ4_CHICK]	186.602	18.44	4	9	9	15	0.9687	0.9979	1.01014	1.00202	0.981326	1.02618	1.01101	0.573746	488	53.8693	5.60498
A0A1L1RLQ7	Ribosomal protein L28		Ribosomal protein L28 OS=Gallus gallus OX=9031 GN=RPL28 PE=4 SV=1 - [A0A1L1RLQ7_CHICK]	186.436	50	4	8	8	22	0.956161	0.941896	0.960403	1.04752	1.05294	1.05914	1.10535	0.000104337	126	14.288	12.0591
Q5ZJV5	Uncharacterized protein	COX4I2 RCJMB04_15g7	Cytochrome c oxidase subunit 4I1 OS=Gallus gallus OX=9031 GN=COX4I1 PE=2 SV=1 - [Q5ZJV5_CHICK]	186.355	22.22	1	4	4	9	0.922731	0.980596	0.930105	1.04097	1.08571	1.07138	1.12869	0.00565282	171	19.6191	8.86572
F1NWX7	Protein transport protein Sec61 subunit beta	SEC61B	Protein transport protein Sec61 subunit beta OS=Gallus gallus OX=9031 GN=SEC61B PE=3 SV=2 - [F1NWX7_CHICK]	186.071	34.38	1	3	3	7	0.797883	0.806404	0.731761	1.21545	1.23846	1.23621	1.57964	5.27535e-05	96	10.0081	11.561
A0A1D5PP94	Dynamin 2		Dynamin 2 OS=Gallus gallus OX=9031 PE=3 SV=1 - [A0A1D5PP94_CHICK]	185.778	9.71	4	6	9	17	0.985019	0.965188	0.994254	1.04064	1.00286	1.00533	1.03544	0.0800108	783	88.8228	6.60986
R4GL60	Uncharacterized protein	CLINT1	Clathrin interactor 1 OS=Gallus gallus OX=9031 GN=CLINT1 PE=4 SV=1 - [R4GL60_CHICK]	185.693	8.21	3	5	5	10	1.00826	0.962714	0.968206	1.04325	1.02199	1.03739	1.05561	0.025547	597	65.95	6.771
E1BYG9	Coiled-coil domain-containing protein 50	CCDC50	Coiled-coil domain-containing protein 50 OS=Gallus gallus OX=9031 GN=CCDC50 PE=4 SV=3 - [E1BYG9_CHICK]	185.619	16.61	3	7	7	12	0.990643	0.987097	0.990867	1.01448	0.983681	1.02866	1.01961	0.219253	301	35.397	7.07861
A0A1L1RYR6	Uncharacterized protein	NARS	Asparaginyl-tRNA synthetase OS=Gallus gallus OX=9031 GN=NARS PE=4 SV=1 - [A0A1L1RYR6_CHICK]	185.39	11.11	3	6	6	11	0.980301	0.98053	1.01067	0.995171	1.01148	1.02033	1.01867	0.212854	558	63.8971	6.03662
F1NYI3	tRNA-splicing ligase RtcB homolog (EC 6.5.1.3)	RTCB	tRNA-splicing ligase RtcB homolog OS=Gallus gallus OX=9031 GN=RTCB PE=3 SV=2 - [F1NYI3_CHICK]	185.072	13.27	1	7	7	12	0.987175	1.02137	0.991597	0.984187	1.02613	1.02099	1.01039	0.574607	505	55.2068	7.23975
E1C6H2	Uncharacterized protein	FLII	FLII, actin remodeling protein OS=Gallus gallus OX=9031 GN=FLII PE=4 SV=2 - [E1C6H2_CHICK]	184.44	7.59	3	10	10	16	0.984232	0.979962	1.01524	1.00068	1.00563	1.03798	1.02177	0.251296	1265	144.76	5.88428
F1N9Z7	Succinyl-CoA:3-ketoacid-coenzyme A transferase (EC 2.8.3.5)	OXCT1	Succinyl-CoA:3-ketoacid-coenzyme A transferase OS=Gallus gallus OX=9031 GN=OXCT1 PE=3 SV=2 - [F1N9Z7_CHICK]	184.268	14.31	4	9	9	17	0.99687	0.977844	1.03454	0.990261	0.983702	1.01233	0.99237	0.704411	517	56.1382	7.91357
Q5F3E6	Uncharacterized protein	RCJMB04_19g16	Uncharacterized protein OS=Gallus gallus OX=9031 GN=RCJMB04_19g16 PE=2 SV=1 - [Q5F3E6_CHICK]	183.952	23.46	3	11	11	20	0.967138	0.968214	0.989321	0.983493	1.01432	1.01379	1.02972	0.0811106	503	56.4844	5.85889
E1C4N0	Uncharacterized protein	RPS10	RPS10-NUDT3 readthrough OS=Gallus gallus OX=9031 GN=RPS10 PE=4 SV=2 - [E1C4N0_CHICK]	183.803	38.79	2	10	10	31	1.01115	0.994972	0.985045	1.01238	1.02298	0.989193	1.01116	0.42514	165	18.8979	10.1548
A0A1D5PIZ1	Thimet oligopeptidase 1	THOP1	Thimet oligopeptidase 1 OS=Gallus gallus OX=9031 GN=THOP1 PE=3 SV=1 - [A0A1D5PIZ1_CHICK]	183.417	18.83	4	13	13	25	1.01806	1.00428	1.02209	0.985821	0.984916	0.982885	0.970173	0.0051889	685	78.2585	6.1001
E1BRU9	Carnitine O-octanoyltransferase	CROT	Carnitine O-octanoyltransferase OS=Gallus gallus OX=9031 GN=CROT PE=4 SV=3 - [E1BRU9_CHICK]	183.237	10.29	1	5	5	7	0.880432	0.88519	1.01402	1.06978	1.03203	1.10355	1.15316	0.0427019	612	70.0157	6.31592
Q5ZKR8	DNA helicase (EC 3.6.4.12)	MCM6 RCJMB04_9i8	DNA helicase OS=Gallus gallus OX=9031 GN=MCM6 PE=2 SV=1 - [Q5ZKR8_CHICK]	183.177	12.36	4	12	12	19	0.988542	0.974649	1.01784	0.996088	1.00163	0.977484	0.998047	0.901179	825	93.2453	5.46533
F1NPF0	Eukaryotic translation initiation factor 2 subunit 3	EIF2S3	Uncharacterized protein OS=Gallus gallus OX=9031 GN=EIF2S3L PE=4 SV=1 - [F1NPF0_CHICK]	182.509	32.84	3	15	15	26	0.973299	0.991549	1.04457	1.00842	0.985667	1.00391	0.996203	0.873669	472	51.0712	8.26514
A0A1L1RZT0	Uncharacterized protein	PEBP1	Phosphatidylethanolamine binding protein 1 OS=Gallus gallus OX=9031 GN=PEBP1 PE=4 SV=1 - [A0A1L1RZT0_CHICK]	182.355	41.67	3	3	3	8	0.998598	1.05394	1.0195	0.971674	0.978787	1.00553	0.962222	0.113425	96	10.5533	9.02686
A0A1D5PVA4	ATPase family, AAA domain containing 3A	ATAD3A	Uncharacterized protein OS=Gallus gallus OX=9031 GN=ATAD3A PE=4 SV=1 - [A0A1D5PVA4_CHICK]	181.989	15.73	2	12	12	17	0.961685	1.00436	0.962601	1.01032	1.02801	0.999203	1.03718	0.0910755	604	67.1779	9.36377
A0A1D5NXG4	Uncharacterized protein	STX2	Syntaxin 2 OS=Gallus gallus OX=9031 GN=STX2 PE=3 SV=1 - [A0A1D5NXG4_CHICK]	181.895	23.08	6	6	6	10	1.0076	0.998683	0.973578	1.02005	0.985784	0.992182	1.00609	0.700525	286	33.007	5.51611
A0A1D5PKL9	Integrin subunit alpha 4	ITGA4	Integrin subunit alpha 4 OS=Gallus gallus OX=9031 GN=ITGA4 PE=3 SV=1 - [A0A1D5PKL9_CHICK]	181.804	8.23	3	8	9	18	0.989055	1.00552	1.00758	0.979256	1.00742	1.00971	0.99808	0.874481	1021	113.894	6.65381
E1BQH2	Isoleucyl-tRNA synthetase	IARS	Isoleucyl-tRNA synthetase OS=Gallus gallus OX=9031 GN=IARS PE=3 SV=3 - [E1BQH2_CHICK]	181.761	13.75	2	17	17	25	0.975482	1.01093	0.985354	0.994921	1.00417	1.02381	1.01721	0.277411	1265	144.677	6.49365
A0A1L1RU62	Basigin	BSG	Basigin OS=Gallus gallus OX=9031 GN=BSG PE=4 SV=1 - [A0A1L1RU62_CHICK]	181.648	29.25	3	5	5	9	1.04944	0.97276	1.01159	1.03983	1.00937	1.00691	1.00736	0.776723	212	23.3407	6.22705
A0A1D5PN70	Cytochrome P450 family 20 subfamily A member 1	CYP20A1	Cytochrome P450 family 20 subfamily A member 1 OS=Gallus gallus OX=9031 GN=CYP20A1 PE=4 SV=1 - [A0A1D5PN70_CHICK]	181.323	21.38	5	10	10	17	0.999509	1.00368	0.962332	1.01911	1.00062	1.0293	1.02816	0.148857	407	45.9789	7.48877
E1C347	Uncharacterized protein	GNAO1	G protein subunit alpha o1 OS=Gallus gallus OX=9031 GN=GNAO1 PE=4 SV=3 - [E1C347_CHICK]	181.075	15.25	1	4	5	12	0.963216	1.01527	0.944894	0.993009	1.02381	0.999919	1.03194	0.248395	354	40.0769	5.42725
A0A1D5P0D3	Aminoacyl tRNA synthetase complex interacting multifunctional protein 1	AIMP1	Aminoacyl tRNA synthetase complex interacting multifunctional protein 1 OS=Gallus gallus OX=9031 GN=AIMP1 PE=4 SV=1 - [A0A1D5P0D3_CHICK]	181.071	31.94	2	9	10	21	0.972595	0.971256	0.995268	1.01904	1.03635	1.0285	1.04926	0.00646071	310	33.8448	8.70459
A0A1D5P7L6	Uncharacterized protein	SEPT8	Septin 8 OS=Gallus gallus OX=9031 GN=SEPT8 PE=3 SV=1 - [A0A1D5P7L6_CHICK]	180.826	11.65	3	1	6	15	1.02475	1.01442	1.0034	0.996219	0.977298	0.988332	0.973468	0.0310725	369	43.7384	6.60986
A0A1L1RTV4	Thymocyte nuclear protein 1	THYN1	Thymocyte nuclear protein 1 OS=Gallus gallus OX=9031 GN=THYN1 PE=4 SV=1 - [A0A1L1RTV4_CHICK]	180.757	41.25	6	11	11	23	0.978031	0.944636	0.989062	1.04177	1.03162	1.05724	1.07518	0.00882943	240	27.68	9.15869
Q5ZL27	LSM14A, mRNA processing body assembly factor	LSM14A RCJMB04_8b16	LSM14A, mRNA processing body assembly factor OS=Gallus gallus OX=9031 GN=LSM14A PE=2 SV=1 - [Q5ZL27_CHICK]	180.629	8.24	1	5	5	8	0.983122	1.01135	0.952344	0.988125	1.09187	1.00703	1.04758	0.265835	461	50.279	9.53955
A0A1D5PFX6	Uncharacterized protein	RBM12	RNA binding motif protein 12 OS=Gallus gallus OX=9031 GN=RBM12 PE=4 SV=1 - [A0A1D5PFX6_CHICK]	180.448	9.89	2	9	9	13	0.990411	1	0.993838	0.994548	1.01897	1.0086	1.01269	0.172596	880	92.9845	8.6167
F1P376	Protein wntless homolog	WLS	Protein wntless homolog OS=Gallus gallus OX=9031 GN=WLS PE=4 SV=1 - [F1P376_CHICK]	180.276	11.46	3	8	8	16	0.975801	1.0093	1.02338	1.00218	1.00575	0.997694	0.999054	0.950315	541	62.1097	6.96143
E1C1J1	Centrosomal protein 170	CEP170	Centrosomal protein 170 OS=Gallus gallus OX=9031 GN=CEP170 PE=4 SV=3 - [E1C1J1_CHICK]	179.955	9.38	4	3	14	24	0.997763	0.980717	1.05517	1.00927	0.980006	0.94556	0.967426	0.320752	1632	179.633	7.48877
A0A1L1RMR8	Uncharacterized protein	FH	Uncharacterized protein OS=Gallus gallus OX=9031 GN=FH PE=3 SV=1 - [A0A1L1RMR8_CHICK]	178.43	13.92	3	9	9	16	1.04253	1.02173	1.02903	0.995865	0.975022	0.970735	0.950968	0.00686546	467	50.1019	8.32373
A0A1D5P1Y9	V-type proton ATPase subunit a	TCIRG1	V-type proton ATPase subunit a OS=Gallus gallus OX=9031 GN=TCIRG1 PE=3 SV=1 - [A0A1D5P1Y9_CHICK]	178.226	5.54	3	5	5	8	0.999047	1.00608	1.01678	0.985302	1.00326	0.984639	0.983882	0.111903	831	93.5469	6.58057
R4GLV4	Uncharacterized protein	MKI67	Uncharacterized protein OS=Gallus gallus OX=9031 PE=4 SV=3 - [R4GLV4_CHICK]	178.141	5.24	1	10	10	14	0.975469	0.977798	0.990015	1.01851	1.01441	1.00337	1.0316	0.00831735	2442	270.797	9.5249
A0A1D5PK00	Histocompatibility minor 13	HM13	Histocompatibility minor 13 OS=Gallus gallus OX=9031 GN=HM13 PE=4 SV=1 - [A0A1D5PK00_CHICK]	178.097	12.12	4	5	5	19	0.95126	0.932255	0.957932	1.02177	1.06414	1.06842	1.11011	0.00339483	330	36.9063	6.53662
F1NSA8	Uncharacterized protein	RAP1A	RAP1A, member of RAS oncogene family OS=Gallus gallus OX=9031 GN=RAP1A PE=1 SV=2 - [F1NSA8_CHICK]	177.766	21.74	1	2	4	12	0.983153	0.97015	1.0147	1.0012	1.03872	0.976663	1.01637	0.50924	184	20.9877	6.66846
F1NWU6	Protein tweety homolog	TTYH3	Protein tweety homolog OS=Gallus gallus OX=9031 GN=TTYH3 PE=3 SV=3 - [F1NWU6_CHICK]	177.58	3.05	1	1	1	3	1.06049	1.01805	1.07674	0.954895	0.948334	0.95984	0.907388	0.00543765	524	58.6663	5.5415
A0A1D5PXN3	Ectonucleotide pyrophosphatase/phosphodiesterase 3	ENPP3	Ectonucleotide pyrophosphatase/phosphodiesterase 3 OS=Gallus gallus OX=9031 GN=ENPP3 PE=4 SV=1 - [A0A1D5PXN3_CHICK]	176.972	11.06	1	8	8	13	0.954752	1.01068	0.955495	0.989907	1.04738	0.988042	1.03574	0.265039	886	100.705	5.97314
E1C0M8	SWI/SNF related, matrix associated, actin dependent regulator of chromatin, subfamily a, member 5	SMARCA5	SWI/SNF related, matrix associated, actin dependent regulator of chromatin, subfamily a, member 5 OS=Gallus gallus OX=9031 GN=SMARCA5 PE=3 SV=3 - [E1C0M8_CHICK]	176.855	9.83	4	11	11	20	0.99509	1.00577	0.99852	1.00583	1.00032	0.998931	1.0019	0.64167	1038	120.513	8.08936
F1NSW3	Transportin 1	TNPO1	Transportin 1 OS=Gallus gallus OX=9031 GN=TNPO1 PE=4 SV=3 - [F1NSW3_CHICK]	176.51	10	2	5	8	13	0.962541	1.001	1.0043	1.00677	1.01664	0.99416	1.01676	0.328252	890	101.234	5.0083
Q49B65	EF hand-containing protein 1 (EF-hand domain family member D1)	EFHD1	EF hand-containing protein 1 OS=Gallus gallus OX=9031 GN=EFHD1 PE=2 SV=1 - [Q49B65_CHICK]	176.252	17.23	1	5	5	13	0.995129	1.03684	1.08262	0.980989	0.950484	0.946774	0.924118	0.0456818	238	26.9096	5.10986
A0A1D5PUY7	Uncharacterized protein	PGM1	Phosphoglucomutase 1 OS=Gallus gallus OX=9031 GN=PGM1 PE=3 SV=1 - [A0A1D5PUY7_CHICK]	176.239	23.03	4	12	12	18	0.995631	0.990182	1.02178	0.994118	0.989214	1.02264	0.999461	0.971631	547	60.0164	6.72705
A0A1D5P7X3	Capping actin protein, gelsolin like	CAPG	Capping actin protein, gelsolin like OS=Gallus gallus OX=9031 PE=4 SV=1 - [A0A1D5P7X3_CHICK]	175.689	12.16	2	5	5	12	0.973085	1.03873	0.950004	1.01112	1.02851	1.01873	1.03259	0.299998	444	48.8733	6.90283
A0A1D5PDD7	Ankyrin repeat and LEM domain containing 2	ANKLE2	Ankyrin repeat and LEM domain containing 2 OS=Gallus gallus OX=9031 PE=4 SV=1 - [A0A1D5PDD7_CHICK]	175.388	3.72	3	3	3	7	1.04702	1.06069	1.10053	0.950589	0.893405	1.00153	0.886943	0.0262195	915	101.859	6.62451
E1C3S1	Monocarboxylate transporter 8	SLC16A2	Monocarboxylate transporter 8 OS=Gallus gallus OX=9031 GN=SLC16A2 PE=2 SV=2 - [E1C3S1_CHICK]	175.346	3.73	1	2	2	5	0.914404	0.931483	1.08332	0.950027	0.988647	1.01247	1.00749	0.903556	509	55.1019	8.39697
A0A1D5P2Q1	SAC1 like phosphatidylinositide phosphatase		SAC1 like phosphatidylinositide phosphatase OS=Gallus gallus OX=9031 PE=4 SV=1 - [A0A1D5P2Q1_CHICK]	175.197	13.22	2	7	7	12	1.00466	1.00352	1.0243	0.978262	0.973889	0.972218	0.964346	0.00668595	484	55.6798	7.89893
A0A1D5PL36	Uncharacterized protein	ACAA2	Acetyl-CoA acyltransferase 2 OS=Gallus gallus OX=9031 GN=ACAA2 PE=3 SV=1 - [A0A1D5PL36_CHICK]	175.19	23.68	2	8	8	18	1.01755	0.975233	0.986701	1.00645	1.01954	0.957754	1.00143	0.953029	397	41.6277	7.88428
Q5ZLP8	Insulin-like growth factor 2 mRNA-binding protein 3 (IGF2 mRNA-binding protein 3) (IMP-3) (IGF-II mRNA-binding protein 3) (VICKZ family member 3)	IGF2BP3 VICKZ3 RCJMB04_5e15	Insulin-like growth factor 2 mRNA-binding protein 3 OS=Gallus gallus OX=9031 GN=IGF2BP3 PE=2 SV=1 - [IF2B3_CHICK]	174.981	11.47	3	3	6	10	1.04336	1.0075	1.02619	1.00497	0.978437	0.953707	0.95452	0.0611746	584	64.3327	8.93896
A0A1D5PJW4	Proteasome subunit alpha type (EC 3.4.25.1)	PSMA7	Proteasome subunit alpha type OS=Gallus gallus OX=9031 GN=PSMA7 PE=3 SV=1 - [A0A1D5PJW4_CHICK]	174.46	22.18	4	6	6	13	1.005	1.01846	1.01419	0.983092	1.00819	1.02075	0.991565	0.507918	248	27.8546	8.45557
F1P593	Heat shock protein beta-1	HSPB1	Heat shock protein beta-1 OS=Gallus gallus OX=9031 GN=HSPB1 PE=3 SV=2 - [F1P593_CHICK]	173.428	35.57	2	7	8	17	1.01899	1.02918	1.00529	0.973804	0.953794	1.00006	0.958804	0.0497776	194	21.8131	6.69775
A0A1L1RU99	Ribosomal protein S15a	RPS15A	Ribosomal protein S15a OS=Gallus gallus OX=9031 GN=RPS15A PE=4 SV=1 - [A0A1L1RU99_CHICK]	173.215	53	3	7	7	23	0.988645	0.983469	1.01393	1.01182	1.00863	1.00675	1.01378	0.223256	100	11.4702	10.1548
Q6B842	Carnitine palmitoyltransferase 1A (Carnitine palmitoyltransferase I) (EC 2.3.1.21)	CPT1A	Carnitine palmitoyltransferase 1A OS=Gallus gallus OX=9031 GN=CPT1A PE=2 SV=1 - [Q6B842_CHICK]	173.058	9.87	1	7	7	14	1.03753	1.05976	0.974313	0.981065	0.982193	0.989153	0.961196	0.197286	770	87.8286	8.44092
Q5ZKE7	UMP-CMP kinase (EC 2.7.4.14) (Deoxycytidylate kinase) (CK) (dCMP kinase) (Nucleoside-diphosphate kinase) (EC 2.7.4.6) (Uridine monophosphate/cytidine monophosphate kinase) (UMP/CMP kinase) (UMP/CMPK)	CMPK CMPK1 RCJMB04_11f2	UMP-CMP kinase OS=Gallus gallus OX=9031 GN=CMPK PE=2 SV=1 - [KCY_CHICK]	172.745	23.98	1	5	5	11	1.02404	0.975116	1.03361	0.973593	0.970245	1.0312	0.980965	0.512791	196	22.1583	7.21045
A0A1D5PK88	Uncharacterized protein	SRSF7L	Uncharacterized protein OS=Gallus gallus OX=9031 GN=LOC100859609 PE=4 SV=1 - [A0A1D5PK88_CHICK]	172.671	16.35	6	4	4	8	0.918317	0.951063	0.88424	1.06576	1.08366	1.08034	1.17292	0.00138058	208	24.0023	11.7661
Q5F4A4	Inosine-5'-monophosphate dehydrogenase (IMP dehydrogenase) (IMPD) (IMPDH) (EC 1.1.1.205)	IMPDH2 IMPDH RCJMB04_1j11	Inosine-5'-monophosphate dehydrogenase OS=Gallus gallus OX=9031 GN=IMPDH2 PE=2 SV=1 - [Q5F4A4_CHICK]	172.587	18.87	6	8	8	17	0.970205	0.984399	0.920459	1.03126	1.04642	1.02772	1.08012	0.0191378	514	55.5236	7.03467
Q5ZHQ8	Transcription elongation factor A1	TCEA1 RCJMB04_34f23	Transcription elongation factor A1 OS=Gallus gallus OX=9031 GN=TCEA1 PE=2 SV=1 - [Q5ZHQ8_CHICK]	172.288	26.97	8	7	7	13	1.04759	1.04627	1.04564	0.956705	0.967435	0.969966	0.921835	3.74101e-05	304	33.962	8.51416
A0A1D5PFF1	Small nuclear ribonucleoprotein Sm D2 (Sm-D2) (snRNP core protein D2)		Uncharacterized protein OS=Gallus gallus OX=9031 PE=4 SV=1 - [A0A1D5PFF1_CHICK]	172.235	25.71	2	5	5	17	0.957398	0.956601	0.993427	1.02239	1.03976	1.03293	1.06454	0.00893576	175	19.6112	10.0376
E1C4V1	ATP synthase-coupling factor 6, mitochondrial (ATPase subunit F6)	ATP5PF	ATP synthase-coupling factor 6, mitochondrial OS=Gallus gallus OX=9031 GN=ATP5J PE=3 SV=3 - [E1C4V1_CHICK]	172.106	39.25	1	5	5	12	0.973443	0.987176	0.979948	1.00729	1.0075	1.04206	1.03954	0.0337645	107	12.3524	8.99756
F1NM49	Uncharacterized protein	MYH15	Myosin heavy chain 15 OS=Gallus gallus OX=9031 GN=MYH15 PE=3 SV=4 - [F1NM49_CHICK]	171.989	1.14	44	1	3	10	1.33382	1.00069	1.21548	1.05018	0.861225	0.54392	0.691641	0.108237	1937	223.464	5.80811
A0A1D5PYA1	26S proteasome non-ATPase regulatory subunit 13	PSMD13	26S proteasome non-ATPase regulatory subunit 13 OS=Gallus gallus OX=9031 GN=PSMD13 PE=4 SV=1 - [A0A1D5PYA1_CHICK]	171.75	18.6	3	8	8	16	1.01264	1.02963	1.01394	0.996857	0.983663	0.995521	0.97377	0.0178161	328	37.3042	5.5415
A0A1D5PXU6	Eukaryotic translation initiation factor 3 subunit E (eIF3e) (Eukaryotic translation initiation factor 3 subunit 6)	EIF3E EIF3S6	Eukaryotic translation initiation factor 3 subunit E OS=Gallus gallus OX=9031 GN=EIF3E PE=3 SV=1 - [A0A1D5PXU6_CHICK]	171.742	18.88	6	8	8	12	0.991761	0.987634	0.99461	1.00942	0.993726	1.00358	1.011	0.0949314	429	50.1795	5.92236
Q5ZJD9	Leptin receptor gene-related protein (Endospanin-1) (OB-R gene-related protein) (OB-RGRP)	LEPROT LEPR-GRP RCJMB04_19b9	Leptin receptor gene-related protein OS=Gallus gallus OX=9031 GN=LEPROT PE=2 SV=1 - [OBRG_CHICK]	171.414	10.69	2	2	2	4	1.0073	1.02554	0.989589	0.970748	1.0091	0.99871	0.985484	0.397551	131	14.3794	5.2876
A0A1D5PGK9	Interferon regulatory factor 2 binding protein 2	IRF2BP2	Interferon regulatory factor 2 binding protein 2 OS=Gallus gallus OX=9031 GN=IRF2BP2 PE=4 SV=2 - [A0A1D5PGK9_CHICK]	170.985	7.69	1	3	5	7	1.12117	1.01255	1.06749	0.950609	1.03147	0.908254	0.902887	0.0962665	559	57.5718	8.68994
F1P4X6	Uncharacterized protein	ITM2A	Integral membrane protein 2A OS=Gallus gallus OX=9031 GN=ITM2A PE=4 SV=1 - [F1P4X6_CHICK]	170.88	11.95	4	3	3	6	1.0408	1.04417	1.00719	0.940147	0.991684	0.966789	0.93741	0.0273714	251	28.2533	5.17334
A0A1L1RNL7	Uncharacterized protein	SEC13	Uncharacterized protein OS=Gallus gallus OX=9031 GN=SEC13 PE=3 SV=1 - [A0A1L1RNL7_CHICK]	170.645	9.33	4	3	3	9	0.986464	0.993299	1.04865	0.98381	0.994961	1.02196	0.990859	0.705349	300	32.935	5.47803
F1P010	Actin-related protein 2/3 complex subunit 4	ARPC4	Actin-related protein 2/3 complex subunit 4 OS=Gallus gallus OX=9031 GN=ARPC4 PE=3 SV=3 - [F1P010_CHICK]	170.319	25.6	1	5	5	20	1.00332	0.956	0.966606	1.01796	1.02391	1.04808	1.05606	0.0326395	168	19.6934	8.42627
A0A1D5P8A6	Calpain-2 catalytic subunit	CAPN2	Calpain-2 catalytic subunit OS=Gallus gallus OX=9031 GN=CAPN2 PE=3 SV=1 - [A0A1D5P8A6_CHICK]	170.12	8.43	4	7	7	13	0.946267	0.977803	0.966717	1.00713	1.02972	1.04871	1.06738	0.0128126	700	79.2468	5.51611
A0A1D5PLS5	ERGIC and golgi 3	ERGIC3	ERGIC and golgi 3 OS=Gallus gallus OX=9031 GN=ERGIC3 PE=4 SV=1 - [A0A1D5PLS5_CHICK]	170	13.94	3	5	5	10	0.953559	0.949668	0.97716	1.02624	1.03623	1.04935	1.08035	0.00209456	330	37.4065	6.52197
Q5ZHP4	Uncharacterized protein	TPD52 RCJMB04_34n23	Tumor protein D52 OS=Gallus gallus OX=9031 GN=TPD52 PE=2 SV=1 - [Q5ZHP4_CHICK]	169.831	15.76	3	5	5	10	1.00474	0.940583	1.00539	1.03064	1.0028	1.00325	1.02914	0.287607	184	19.848	4.94482
A0A1D5P628	HSPA (Hsp70) binding protein 1	HSPBP1	HSPA (Hsp70) binding protein 1 OS=Gallus gallus OX=9031 GN=HSPBP1 PE=4 SV=1 - [A0A1D5P628_CHICK]	169.561	9.39	3	2	3	8	0.997325	1.04259	1.02097	0.967026	0.979584	0.983423	0.95725	0.035515	330	35.7193	5.16064
A0A1D5PHL0	Proteasome subunit alpha type (EC 3.4.25.1)	PSMA2	Proteasome subunit alpha type OS=Gallus gallus OX=9031 GN=PSMA2 PE=3 SV=1 - [A0A1D5PHL0_CHICK]	169.396	11.11	5	4	4	8	0.975029	1.03402	0.979507	0.997917	1.01667	1.01536	1.01385	0.526299	234	25.9033	7.48877
Q5ZL39	Serine/threonine-protein phosphatase (EC 3.1.3.16)	PPP1CC RCJMB04_7p6	Serine/threonine-protein phosphatase OS=Gallus gallus OX=9031 GN=PPP1CC PE=2 SV=1 - [Q5ZL39_CHICK]	169.124	11.46	8	1	4	8	0.978994	1.00391	1.03035	0.992406	0.964449	1.03422	0.992642	0.783213	323	36.9757	6.53662
Q5ZHX1	Ras-related protein Rap-1b	RAP1B RCJMB04_32g9 RCJMB04_4h13	Ras-related protein Rap-1b OS=Gallus gallus OX=9031 GN=RAP1B PE=2 SV=1 - [RAP1B_CHICK]	168.917	25.54	2	3	5	15	1.01745	1.0063	1.00528	1.0081	0.999226	0.976729	0.985151	0.212524	184	20.8116	5.78271
A0A1D5P831	Uncharacterized protein		Uncharacterized protein OS=Gallus gallus OX=9031 PE=4 SV=1 - [A0A1D5P831_CHICK]	167.745	25.74	2	2	2	7	0.96176	0.973499	1.00241	1.00672	1.02624	1.08778	1.06232	0.0886664	101	11.8379	4.729
A0A1D5PRP1	Calcium load-activated calcium channel (CLAC channel)	TMCO1	Calcium load-activated calcium channel OS=Gallus gallus OX=9031 GN=TMCO1 PE=3 SV=1 - [A0A1D5PRP1_CHICK]	167.539	17.55	3	4	4	11	0.947778	0.95678	0.952536	1.02885	1.06896	1.07403	1.11016	0.00194966	188	21.2822	9.71533
Q90602	Single stranded D box binding factor	HNRNPAB	Heterogeneous nuclear ribonucleoprotein A/B OS=Gallus gallus OX=9031 GN=HNRNPAB PE=2 SV=1 - [Q90602_CHICK]	167.393	18.21	3	8	8	21	0.992713	1.01972	0.99585	1.00202	1.01702	1.01009	1.00693	0.508027	302	31.8418	8.54346
E1C0J4	UPF1, RNA helicase and ATPase	UPF1	UPF1, RNA helicase and ATPase OS=Gallus gallus OX=9031 GN=UPF1 PE=4 SV=3 - [E1C0J4_CHICK]	167.174	7.7	4	8	8	12	0.997314	1.01569	1.01205	0.999352	0.992864	0.975746	0.981127	0.102175	1117	123.321	6.68311
E1BV20	Uncharacterized protein	PHF5A	PHD finger protein 5A OS=Gallus gallus OX=9031 GN=PHF5A PE=4 SV=3 - [E1BV20_CHICK]	166.988	39.09	1	5	5	9	0.999928	0.980818	0.953229	1.01751	1.02813	1.01724	1.04393	0.0374894	110	12.397	8.41162
A0A1D5PEN2	Uncharacterized protein		Uncharacterized protein OS=Gallus gallus OX=9031 PE=4 SV=2 - [A0A1D5PEN2_CHICK]	166.94	9.96	1	4	4	10	0.96758	1.00222	1.02218	1.01499	0.994392	0.996725	1.00472	0.798265	452	49.3462	5.38916
F1NKV0	DnaJ heat shock protein family (Hsp40) member B4	DNAJB4	DnaJ heat shock protein family (Hsp40) member B4 OS=Gallus gallus OX=9031 GN=DNAJB4 PE=4 SV=2 - [F1NKV0_CHICK]	166.918	12.09	1	5	5	7	0.953397	0.933505	1.01817	1.03135	1.03071	0.957212	1.03931	0.343707	339	38.2536	8.88037
Q98TF7	60S ribosomal protein L35	RPL35	60S ribosomal protein L35 OS=Gallus gallus OX=9031 GN=RPL35 PE=2 SV=3 - [RL35_CHICK]	166.566	33.33	8	6	7	25	0.943035	0.947831	0.943656	1.06214	1.05601	1.04422	1.11566	3.70462e-05	123	14.5426	11.0483
F1NC02	Proteasome subunit alpha type (EC 3.4.25.1)	PSMA4	Proteasome subunit alpha type OS=Gallus gallus OX=9031 GN=PSMA4 PE=3 SV=2 - [F1NC02_CHICK]	166.53	23.37	1	9	9	23	0.988799	1.00313	1.00694	0.979712	0.997625	0.999136	0.992531	0.420853	261	29.4792	7.32764
E1C312	Calpain 6	CAPN6	Calpain 6 OS=Gallus gallus OX=9031 GN=CAPN6 PE=3 SV=1 - [E1C312_CHICK]	166.495	11.34	2	6	6	16	0.95564	0.987177	0.951444	1.04268	1.03138	1.04426	1.07742	0.00337707	644	73.6783	6.96143
A0A1L1S0L7	Histone H3	H3F3B	Histone H3 OS=Gallus gallus OX=9031 GN=H3F3B PE=3 SV=1 - [A0A1L1S0L7_CHICK]	165.941	33.09	5	1	6	37	0.886456	0.883549	0.935527	1.09619	1.08986	1.11866	1.22146	0.000462313	136	15.3335	11.2681
A0A1I7Q3Z7	Microtubule-associated protein RP/EB family member 1	MAPRE1	Microtubule-associated protein RP/EB family member 1 OS=Gallus gallus OX=9031 GN=MAPRE1 PE=4 SV=1 - [A0A1I7Q3Z7_CHICK]	165.82	31.94	3	7	10	26	1.02841	1.04131	1.00665	0.979518	0.957574	0.925375	0.93047	0.0188781	263	29.484	5.13525
Q5F470	Ras-related protein Rab-8A	RAB8A RCJMB04_2k8	Ras-related protein Rab-8A OS=Gallus gallus OX=9031 GN=RAB8A PE=2 SV=1 - [RAB8A_CHICK]	165.802	30.43	15	3	6	14	0.985402	1.00359	0.97456	1.00604	1.03615	1.01171	1.03049	0.0740848	207	23.5071	9.08545
A0A1D5P5Z4	Uncharacterized protein	KRT15	Uncharacterized protein OS=Gallus gallus OX=9031 GN=KRT15 PE=3 SV=2 - [A0A1D5P5Z4_CHICK]	165.791	9.32	7	5	7	24	0.941157	0.911567	0.927236	1.05731	1.0786	1.10942	1.1674	0.000870205	429	47.8458	5.19873
Q5ZLP3	F-actin-capping protein subunit alpha (Fragment)	RCJMB04_5f9	Uncharacterized protein (Fragment) OS=Gallus gallus OX=9031 GN=RCJMB04_5f9 PE=2 SV=1 - [Q5ZLP3_CHICK]	165.538	17.09	4	2	3	10	1.07902	1.04841	1.10457	0.920044	0.891353	0.947471	0.85361	0.00234263	199	22.9413	5.79541
Q5ZJQ9	Uncharacterized protein	RCJMB04_16f17	Uncharacterized protein OS=Gallus gallus OX=9031 GN=RCJMB04_16f17 PE=2 SV=1 - [Q5ZJQ9_CHICK]	165.02	11.46	2	1	12	21	1.08002	0.944851	1.04182	0.982792	1.00614	0.946391	0.957164	0.374267	1178	128.784	7.98682
F1NSW0	Uncharacterized protein	VAPB	VAMP associated protein B and C OS=Gallus gallus OX=9031 GN=VAPB PE=4 SV=3 - [F1NSW0_CHICK]	165.017	41.15	3	8	10	30	0.979786	0.960757	0.962879	1.0206	1.02448	1.03091	1.05943	0.00102797	243	27.288	7.40088
F1NVX7	Transmembrane 9 superfamily member	TM9SF4	Transmembrane 9 superfamily member OS=Gallus gallus OX=9031 GN=TM9SF4 PE=3 SV=2 - [F1NVX7_CHICK]	164.894	9.88	2	8	8	14	0.975699	0.973785	0.980436	1.02629	1.03634	1.04601	1.061	0.00058754	668	77.2503	6.66846
R4GFT6	Sad1 and UNC84 domain containing 2	SUN2	Sad1 and UNC84 domain containing 2 OS=Gallus gallus OX=9031 GN=SUN2 PE=4 SV=2 - [R4GFT6_CHICK]	164.859	12.89	1	8	9	15	0.977725	0.96832	0.965702	1.00271	1.02671	1.03725	1.05321	0.00891666	698	77.3524	6.93213
F1NVR6	N(alpha)-acetyltransferase 15, NatA auxiliary subunit	NAA15	N(alpha)-acetyltransferase 15, NatA auxiliary subunit OS=Gallus gallus OX=9031 GN=NAA15 PE=4 SV=3 - [F1NVR6_CHICK]	164.588	17.46	3	16	17	24	1.01518	0.993939	0.994378	1.01119	0.986332	0.997169	0.997068	0.784631	865	100.982	7.23975
A0A1L1RQ04	Stathmin	STMN1	Stathmin OS=Gallus gallus OX=9031 GN=STMN1 PE=3 SV=1 - [A0A1L1RQ04_CHICK]	164.478	40.14	8	8	8	16	1.02462	1.00658	1.02761	0.988521	0.976878	0.965365	0.958137	0.0103834	147	17.0129	6.58057
Q9YH06	High mobility group protein B1 (High mobility group protein 1) (HMG-1)	HMGB1 HMG1 RCJMB04_15a21	High mobility group protein B1 OS=Gallus gallus OX=9031 GN=HMGB1 PE=1 SV=1 - [HMGB1_CHICK]	164.352	25.58	2	6	6	17	1.0075	0.991938	0.988609	0.999264	0.999693	1.00826	1.00642	0.382388	215	24.8932	5.74463
P10039	Tenascin (TN) (Cytotactin) (GMEM) (GP 150-225) (Glioma-associated-extracellular matrix antigen) (Hexabrachion) (JI) (Myotendinous antigen) (Neuronectin) (Tenascin-C) (TN-C)	TNC	Tenascin OS=Gallus gallus OX=9031 GN=TNC PE=1 SV=2 - [TENA_CHICK]	164.087	5.25	8	7	7	9	0.963147	0.950408	0.93965	1.05997	1.00284	1.03054	1.08417	0.010925	1808	198.733	5.07178
Q5ZMQ3	Signal peptidase complex catalytic subunit SEC11 (EC 3.4.21.89)	SEC11A RCJMB04_1h3	Signal peptidase complex catalytic subunit SEC11 OS=Gallus gallus OX=9031 GN=SEC11A PE=2 SV=1 - [Q5ZMQ3_CHICK]	163.991	18.44	2	4	4	13	0.979499	0.994777	0.986944	1.02747	0.999675	1.02777	1.03164	0.0387738	179	20.6181	9.48096
A0A1D5P155	Uncharacterized protein	HNRNPR	Heterogeneous nuclear ribonucleoprotein R OS=Gallus gallus OX=9031 GN=HNRNPR PE=4 SV=1 - [A0A1D5P155_CHICK]	163.675	15.72	5	7	10	16	0.972275	0.98796	0.959883	1.01703	1.06226	1.02984	1.06473	0.0160283	566	63.4728	9.42236
A0A1D5P7P7	Uncharacterized protein		Uncharacterized protein OS=Gallus gallus OX=9031 PE=4 SV=1 - [A0A1D5P7P7_CHICK]	163.475	13.01	1	3	3	6	0.972182	0.968037	0.980467	1.01713	1.02164	1.0401	1.05416	0.00264512	246	24.8575	7.38623
Q25QX5	BASH/BLNK N-terminal associated protein 1 (BRI3 binding protein)	BNAS1 BRI3BP	BASH/BLNK N-terminal associated protein 1 OS=Gallus gallus OX=9031 GN=BNAS1 PE=2 SV=1 - [Q25QX5_CHICK]	163.13	10.97	1	4	4	11	0.956449	0.977179	0.972387	1.014	1.03056	1.03526	1.05981	0.00298649	237	26.696	8.83643
A0A1L1RXW7	Uncharacterized protein	SCLY	Selenocysteine lyase OS=Gallus gallus OX=9031 GN=SCLY PE=4 SV=1 - [A0A1L1RXW7_CHICK]	163.05	19.57	2	5	5	8	1.01351	1.03823	1.05548	0.970295	0.969482	0.983367	0.940758	0.00913148	373	40.1235	6.75635
A0A1D5PMQ5	Uncharacterized protein	KRTC42L	Uncharacterized protein OS=Gallus gallus OX=9031 GN=LOC420039 PE=3 SV=2 - [A0A1D5PMQ5_CHICK]	162.982	5.41	4	1	3	14	0.949785	0.940825	0.959462	1.02584	1.0497	1.08206	1.1079	0.00394295	499	53.9651	4.98291
A0A1D5P411	Uncharacterized protein	FUS	Uncharacterized protein OS=Gallus gallus OX=9031 GN=FUS PE=4 SV=1 - [A0A1D5P411_CHICK]	162.481	10.39	3	4	5	14	0.984773	0.960329	0.978235	1.01637	1.03642	1.03654	1.05678	0.00505854	491	50.6479	9.45166
F1NDN4	Structural maintenance of chromosomes protein	SMC4	Structural maintenance of chromosomes protein OS=Gallus gallus OX=9031 GN=SMC4 PE=3 SV=2 - [F1NDN4_CHICK]	162.465	8.31	4	11	11	14	0.969482	0.990039	1.00344	0.993014	0.985496	1.00281	1.0062	0.610029	1300	148.347	6.48096
E1C2V9	Uncharacterized protein	ARFGAP2	ADP ribosylation factor GTPase activating protein 2 OS=Gallus gallus OX=9031 GN=ARFGAP2 PE=4 SV=3 - [E1C2V9_CHICK]	162.403	7.24	2	4	4	10	0.936072	0.984907	1.0142	1.00262	1.04295	1.04908	1.05433	0.120843	525	57.3273	7.45947
F1P4X4	Uncharacterized protein	TOMM34	Translocase of outer mitochondrial membrane 34 OS=Gallus gallus OX=9031 PE=4 SV=3 - [F1P4X4_CHICK]	162.353	13.28	2	6	6	9	1.01069	1.0022	0.956349	1.01331	1.00584	1.01939	1.02334	0.253276	482	51.8669	9.67139
Q5F430	Uncharacterized protein	RCJMB04_3k21	Uncharacterized protein OS=Gallus gallus OX=9031 GN=RCJMB04_3k21 PE=2 SV=1 - [Q5F430_CHICK]	161.565	7.61	2	6	6	9	0.988657	1.02361	1.01394	1.01148	1.01913	0.986774	0.997086	0.846986	723	80.6807	5.8335
A0A1D5PVN0	Proteasome endopeptidase complex (EC 3.4.25.1)	PSMA3	Proteasome endopeptidase complex OS=Gallus gallus OX=9031 GN=PSMA3 PE=3 SV=1 - [A0A1D5PVN0_CHICK]	161.372	30.7	2	9	9	19	1.01503	1.02646	1.00422	0.961892	0.960547	0.988261	0.955672	0.0153013	228	25.5967	5.14795
A0A1D5PPB9	Thyroid hormone receptor interactor 12	TRIP12	Thyroid hormone receptor interactor 12 OS=Gallus gallus OX=9031 GN=TRIP12 PE=4 SV=1 - [A0A1D5PPB9_CHICK]	161.05	3.65	6	6	7	10	1.03134	0.984508	0.999017	0.993955	0.993471	0.972993	0.981942	0.305824	1972	218.332	8.22119
F1NPA2	Proteasome 26S subunit, non-ATPase 11	PSMD11	Proteasome 26S subunit, non-ATPase 11 OS=Gallus gallus OX=9031 GN=PSMD11 PE=4 SV=3 - [F1NPA2_CHICK]	160.96	15.17	1	8	8	18	0.999265	1.00185	1.00051	0.973339	1.01023	1.01487	0.998938	0.939529	422	47.377	6.3667
Q5ZJ93	Uncharacterized protein	RCJMB04_19o8	Uncharacterized protein OS=Gallus gallus OX=9031 GN=RCJMB04_19o8 PE=2 SV=1 - [Q5ZJ93_CHICK]	160.704	17.4	4	9	9	15	1.00158	0.995801	0.999741	1.01244	0.993063	0.983804	0.997393	0.777295	431	47.8594	8.14795
A0A1D5NYN8	Hydroxymethylbilane synthase	HMBS	Hydroxymethylbilane synthase OS=Gallus gallus OX=9031 GN=HMBS PE=3 SV=1 - [A0A1D5NYN8_CHICK]	160.551	20.29	7	6	6	11	1.05953	1.03191	1.01907	0.994824	0.927393	0.991953	0.93688	0.0592091	340	37.0862	5.78271
E1BXS2	Guanine nucleotide-binding protein G(i) subunit alpha-1	GNAI1	Guanine nucleotide-binding protein G(i) subunit alpha-1 OS=Gallus gallus OX=9031 GN=GNAI1 PE=4 SV=2 - [E1BXS2_CHICK]	160.53	14.69	9	1	6	14	1.03272	0.944028	1.0929	1.03578	0.948845	0.949749	0.955935	0.434549	354	40.3803	5.97314
F1NMC3	Uncharacterized protein	MTHFD1	Methylenetetrahydrofolate dehydrogenase, cyclohydrolase and formyltetrahydrofolate synthetase 1 OS=Gallus gallus OX=9031 GN=MTHFD1 PE=3 SV=1 - [F1NMC3_CHICK]	160.115	9.84	2	9	9	21	1.01964	1.00622	1.05584	0.989309	0.962882	0.969816	0.94818	0.0339025	935	100.158	8.49951
F1NDP3	Uncharacterized protein	FAP	Seprase OS=Gallus gallus OX=9031 GN=FAP PE=3 SV=4 - [F1NDP3_CHICK]	159.808	7.77	1	7	7	18	0.95493	0.971485	0.966138	1.02261	1.05747	1.02639	1.07396	0.00411483	759	87.1747	6.32861
F1NFJ0	DNA helicase (EC 3.6.4.12)	MCM3	DNA helicase OS=Gallus gallus OX=9031 GN=MCM3 PE=3 SV=1 - [F1NFJ0_CHICK]	159.777	5.79	2	5	5	7	1.00706	1.00607	1.02565	0.988556	0.973878	1.00042	0.975012	0.0641254	812	91.3243	5.74463
P19336	Protein CYR61 (CCN family member 1) (Protein CEF-10)	CYR61 CCN1	Protein CYR61 OS=Gallus gallus OX=9031 GN=CYR61 PE=2 SV=1 - [CYR61_CHICK]	159.682	22.93	1	8	8	19	0.881515	0.91516	0.869505	1.11798	1.10816	1.13501	1.26066	0.000124494	375	40.6243	8.04541
A0A1L1RNC8	Uncharacterized protein	DNPEP	Aspartyl aminopeptidase OS=Gallus gallus OX=9031 GN=DNPEP PE=3 SV=1 - [A0A1L1RNC8_CHICK]	159.672	11.42	5	4	4	5	1.00119	0.950951	1.02904	1.0182	1.01141	0.997638	1.01546	0.551259	473	51.8657	6.87354
A0A1D5NX48	Keratin, type I cytoskeletal 14	KRT14	Keratin, type I cytoskeletal 14 OS=Gallus gallus OX=9031 GN=KRT14 PE=3 SV=1 - [A0A1D5NX48_CHICK]	158.833	5.79	10	2	4	14	0.90762	0.981816	0.835618	1.08283	1.03251	1.09823	1.17927	0.0250875	466	50.7166	5.04639
A0A1L1RXA4	F-actin-capping protein subunit alpha	CAPZA2	F-actin-capping protein subunit alpha-2 OS=Gallus gallus OX=9031 GN=CAPZA2 PE=3 SV=1 - [A0A1L1RXA4_CHICK]	158.743	6.32	3	1	2	8	0.964672	1.00704	1.0251	0.98574	1.00025	1.03725	1.00882	0.727677	285	32.6795	6.13818
P05081	Adenylate kinase isoenzyme 1 (AK 1) (EC 2.7.4.3) (EC 2.7.4.6) (ATP-AMP transphosphorylase 1) (ATP:AMP phosphotransferase) (Adenylate monophosphate kinase) (Myokinase)	AK1	Adenylate kinase isoenzyme 1 OS=Gallus gallus OX=9031 GN=AK1 PE=1 SV=1 - [KAD1_CHICK]	158.69	33.51	1	8	8	18	1.02677	1.02244	0.979976	0.995701	0.994119	0.998543	0.986524	0.415186	194	21.6694	8.5874
Q92007	Aldolase A (Aldolase C) (Fragment)	aldolase C	Aldolase A (Fragment) OS=Gallus gallus OX=9031 GN=aldolase C PE=2 SV=1 - [Q92007_CHICK]	158.399	45.24	1	2	2	9	0.985892	0.971316	0.927047	1.02048	1.03385	1.03965	1.07271	0.019736	42	4.38112	7.34229
F1NGM0	Uncharacterized protein	EHD3	EH domain containing 3 OS=Gallus gallus OX=9031 GN=EHD3 PE=3 SV=1 - [F1NGM0_CHICK]	157.29	24.49	3	11	14	25	0.988568	1.01356	1.00417	0.992218	1.00336	0.983341	0.990893	0.382406	535	60.8577	6.50732
A0A1L1RIX5	Uncharacterized protein	JUP	Junction plakoglobin OS=Gallus gallus OX=9031 GN=JUP PE=4 SV=1 - [A0A1L1RIX5_CHICK]	157.191	11.24	4	5	7	11	1.03113	1.02954	1.0449	1.00624	0.978814	0.939793	0.941806	0.0388002	747	82.0317	6.13818
F1P5K0	Uncharacterized protein	PTBP1	Polypyrimidine tract binding protein 1 OS=Gallus gallus OX=9031 GN=PTBP1 PE=4 SV=3 - [F1P5K0_CHICK]	157.019	12.74	7	8	8	16	0.975988	0.9852	0.990843	1.01025	1.01359	1.01827	1.03051	0.00363422	526	56.6793	9.31982
Q5ZM58	ARP1 actin related protein 1 homolog A	ACTR1A RCJMB04_3a24	ARP1 actin related protein 1 homolog A OS=Gallus gallus OX=9031 GN=ACTR1A PE=2 SV=1 - [Q5ZM58_CHICK]	156.704	6.65	3	4	4	12	0.997746	1.0163	0.999931	0.976038	0.958282	0.992725	0.971156	0.065979	376	42.6189	6.63916
A0A1L1RKB1	Uncharacterized protein	HAT1	Histone acetyltransferase 1 OS=Gallus gallus OX=9031 GN=HAT1 PE=4 SV=1 - [A0A1L1RKB1_CHICK]	156.687	7.4	3	3	3	6	1.00299	1.00773	1.05237	0.97008	0.983762	1.02319	0.971906	0.269207	365	43.0925	5.77002
Q5ZK22	Sorting nexin	SNX6 RCJMB04_13l2	Sorting nexin OS=Gallus gallus OX=9031 GN=SNX6 PE=2 SV=1 - [Q5ZK22_CHICK]	156.682	20.94	2	9	9	12	1.03074	1.01383	1.0572	0.970284	0.97208	0.977643	0.941402	0.00911102	406	46.5807	6.16357
A0M8T8	Caveolin	CAV1	Caveolin OS=Gallus gallus OX=9031 GN=CAV1 PE=3 SV=1 - [A0M8T8_CHICK]	156.356	29.21	6	7	7	18	0.971427	0.970715	0.977946	1.01177	1.03333	1.04774	1.05916	0.00576167	178	20.4554	6.27783
A0A1D5P7Y8	AP complex subunit beta	AP2B1	AP complex subunit beta OS=Gallus gallus OX=9031 GN=AP2B1 PE=3 SV=1 - [A0A1D5P7Y8_CHICK]	156.147	8.83	1	5	10	17	1.00071	0.983073	1.04019	0.941019	1.00563	1.0195	0.980879	0.549118	951	105.557	5.33838
F1NNV0	Calcium-transporting ATPase (EC 3.6.3.8)	ATP2A3	Calcium-transporting ATPase OS=Gallus gallus OX=9031 GN=ATP2A3 PE=3 SV=3 - [F1NNV0_CHICK]	155.713	6.14	2	1	7	12	1.30037	1.05734	1.29392	1.00761	0.917248	0.421167	0.642459	0.0940808	1042	115.312	6.07471
A0A1D5PBN1	Uncharacterized protein	CD44	CD44 molecule (Indian blood group) OS=Gallus gallus OX=9031 GN=CD44 PE=4 SV=1 - [A0A1D5PBN1_CHICK]	155.665	16.67	3	6	6	12	0.975436	0.998398	0.940956	1.01389	1.04103	1.02407	1.05634	0.0414395	396	43.1649	5.8335
Q8AWB7	Structural maintenance of chromosomes protein	SMC1	Structural maintenance of chromosomes protein OS=Gallus gallus OX=9031 GN=SMC1 PE=2 SV=2 - [Q8AWB7_CHICK]	155.505	10.86	1	12	15	18	0.976354	0.990394	0.993154	1.01507	1.00824	1.01486	1.02644	0.00998165	1234	142.94	7.97217
Q6JHU8	Prolyl 3-hydroxylase 1 (EC 1.14.11.7) (Leucine- and proline-enriched proteoglycan 1 homolog) (Leprecan-1 homolog)	P3H1 LEPRE1	Prolyl 3-hydroxylase 1 OS=Gallus gallus OX=9031 GN=P3H1 PE=1 SV=1 - [P3H1_CHICK]	155.421	12.41	1	9	9	12	1.0678	1.03083	1.03934	0.965632	0.966092	0.935964	0.913868	0.00384415	725	81.6237	5.50342
E1C4M6	Ubiquitin specific peptidase 14	USP14	Ubiquitin specific peptidase 14 OS=Gallus gallus OX=9031 GN=USP14 PE=3 SV=3 - [E1C4M6_CHICK]	155.193	12.2	1	6	6	17	1.02467	0.987487	1.00298	1.00161	1.03046	1.00735	1.00805	0.592341	492	55.595	5.19873
A0A1L1RJX1	BCL2 associated athanogene 3	BAG3	BCL2 associated athanogene 3 OS=Gallus gallus OX=9031 GN=BAG3 PE=4 SV=1 - [A0A1L1RJX1_CHICK]	155.162	21.92	5	9	9	15	1.05853	0.951935	1.00857	1.0333	1.01563	0.993229	1.00766	0.826238	543	59.2959	6.21436
A0A1D5P0K3	Cartilage-associated protein	CRTAP	Cartilage-associated protein OS=Gallus gallus OX=9031 GN=CRTAP PE=4 SV=1 - [A0A1D5P0K3_CHICK]	155.028	18.82	4	5	5	9	1.03036	1.06666	1.00004	0.971017	0.990499	0.976119	0.948525	0.0575315	271	31.4596	6.1001
A0A1D5PLB9	Uncharacterized protein	NUP50	Uncharacterized protein OS=Gallus gallus OX=9031 GN=NUP50 PE=4 SV=1 - [A0A1D5PLB9_CHICK]	154.743	6.72	3	3	3	5	0.979349	0.973664	0.967273	1.05191	1.00444	1.02297	1.05446	0.0204547	461	49.2707	7.07861
E1BQU4	Uncharacterized protein	NSF	Uncharacterized protein OS=Gallus gallus OX=9031 GN=NSF PE=4 SV=2 - [E1BQU4_CHICK]	154.696	16.08	2	12	12	19	0.975467	1.02785	0.966709	1.00996	1.03118	1.04083	1.03769	0.152522	740	82.1246	6.81494
F1NJ73	Adenylate kinase 2	AK2	Adenylate kinase 2 OS=Gallus gallus OX=9031 GN=AK2 PE=3 SV=3 - [F1NJ73_CHICK]	154.671	15.68	1	4	4	9	1.02827	0.98965	1.03956	1.00373	0.996282	0.965961	0.970072	0.184028	185	20.7897	6.69775
F1NQF4	Heme oxygenase 1	HMOX1	Heme oxygenase 1 OS=Gallus gallus OX=9031 GN=HMOX1 PE=4 SV=2 - [F1NQF4_CHICK]	154.552	24.32	4	6	6	13	0.992806	1.02017	0.964985	0.982626	1.03466	1.03627	1.02539	0.348589	296	33.4582	8.42627
F1NHH2	LLGL1, scribble cell polarity complex component	LLGL1	LLGL1, scribble cell polarity complex component OS=Gallus gallus OX=9031 GN=LLGL1 PE=4 SV=3 - [F1NHH2_CHICK]	154.545	4.67	2	4	4	7	1.00071	1.0004	0.958656	1.05127	0.997923	1.0193	1.03674	0.157379	1050	114.917	6.65381
F1NUP9	Uncharacterized protein	SDR16C5	Uncharacterized protein OS=Gallus gallus OX=9031 GN=SDR16C5 PE=3 SV=1 - [F1NUP9_CHICK]	154.167	5.9	2	3	3	10	1.00569	1.05133	0.985899	0.977762	1.00587	0.984608	0.975459	0.304279	305	33.5928	8.93896
Q5ZJ54	T-complex protein 1 subunit zeta (TCP-1-zeta) (CCT-zeta)	CCT6 RCJMB04_20k5	T-complex protein 1 subunit zeta OS=Gallus gallus OX=9031 GN=CCT6 PE=1 SV=3 - [TCPZ_CHICK]	154.114	17.74	2	13	13	27	0.978395	0.998804	1.00304	0.998414	1.00434	1.01396	1.01224	0.241665	530	57.6085	6.81494
A0A1D5P1Q3	Enhancer of mRNA decapping 4	EDC4	Enhancer of mRNA decapping 4 OS=Gallus gallus OX=9031 GN=EDC4 PE=4 SV=1 - [A0A1D5P1Q3_CHICK]	153.796	4.49	2	7	7	12	0.964563	0.943124	0.983644	1.03735	1.02546	1.0443	1.07463	0.00511698	1403	154.199	5.87158
A0A1L1RX45	Uncharacterized protein	LPAR1	Lysophosphatidic acid receptor 1 OS=Gallus gallus OX=9031 GN=LPAR1 PE=4 SV=1 - [A0A1L1RX45_CHICK]	153.41	6.13	2	1	1	4	0.963823	0.922323	1.00817	1.06914	0.997039	1.03853	1.07269	0.0965106	212	23.907	8.41162
A0A1D5PLH4	Nucleophosmin/nucleoplasmin 3	NPM3	Nucleophosmin/nucleoplasmin 3 OS=Gallus gallus OX=9031 GN=NPM3 PE=4 SV=1 - [A0A1D5PLH4_CHICK]	153.404	20.95	1	3	3	10	0.963875	0.971165	0.945669	1.03834	1.0214	1.04891	1.07913	0.00232805	148	16.357	4.64014
F1NSC1	ATP synthase peripheral stalk-membrane subunit b	ATP5F1	ATP synthase, H+ transporting, mitochondrial Fo complex subunit B1 OS=Gallus gallus OX=9031 GN=ATP5F1 PE=4 SV=2 - [F1NSC1_CHICK]	153.185	18.43	1	5	5	11	0.969057	0.975143	0.965567	1.0279	1.01586	1.04442	1.06131	0.0024376	255	28.5836	9.18799
A0A1D5NTG2	RNA binding motif protein 14	RBM14	RNA binding motif protein 14 OS=Gallus gallus OX=9031 GN=RBM14 PE=4 SV=1 - [A0A1D5NTG2_CHICK]	153.114	10.93	2	6	6	10	0.982323	0.956816	0.959313	1.05649	1.03694	1.04538	1.08292	0.00126562	750	77.2595	9.51025
Q9DGH7	Fas ligand receptor soluble form (Fragment)		Fas ligand receptor soluble form (Fragment) OS=Gallus gallus OX=9031 PE=2 SV=1 - [Q9DGH7_CHICK]	152.912	19.3	3	5	5	10	0.967245	0.987114	0.987681	1.01142	1.01494	1.0358	1.04083	0.0168998	285	32.41	6.34131
A0A1D5NYP3	Cofilin-2	CFL2	Cofilin-2 OS=Gallus gallus OX=9031 GN=CFL2 PE=3 SV=1 - [A0A1D5NYP3_CHICK]	152.754	26.17	2	6	7	25	1.02388	1.03494	1.01965	0.965531	0.988649	0.97919	0.952868	0.00397268	149	16.831	8.60205
A0A1L1RN88	Uncharacterized protein	EIF1AY	Uncharacterized protein OS=Gallus gallus OX=9031 GN=EIF1AY PE=3 SV=1 - [A0A1L1RN88_CHICK]	152.698	30.07	5	7	7	15	0.983847	1.00621	0.978592	1.0172	1.02903	1.0157	1.03142	0.0302926	143	16.3303	5.50342
E1C2L5	Uncharacterized protein	ALYREF	Aly/REF export factor OS=Gallus gallus OX=9031 GN=ALYREF PE=4 SV=3 - [E1C2L5_CHICK]	152.57	12.16	2	4	4	8	1.01879	1.02331	0.955123	1.01493	1.00868	0.987278	1.00456	0.855999	255	26.6795	11.1509
F1NDA9	AP-1 complex subunit gamma	AP1G2	AP-1 complex subunit gamma OS=Gallus gallus OX=9031 GN=AP1G1 PE=3 SV=3 - [F1NDA9_CHICK]	152.511	8.19	2	8	8	11	0.97864	1.0033	1.00282	1.02058	1.0158	1.01685	1.02294	0.050811	818	90.9839	6.82959
A0A1D5PEW1	Ras suppressor protein 1	RSU1	Ras suppressor protein 1 OS=Gallus gallus OX=9031 GN=RSU1 PE=4 SV=1 - [A0A1D5PEW1_CHICK]	152.349	26.71	4	9	9	19	1.00913	1.00187	1.02438	0.994469	0.995999	0.989163	0.981632	0.055561	277	31.5047	8.48486
F1P1R3	Uncharacterized protein	PSMD10	Proteasome 26S subunit, non-ATPase 10 OS=Gallus gallus OX=9031 GN=PSMD10 PE=4 SV=3 - [F1P1R3_CHICK]	152.018	17.7	2	3	3	5	1.00987	0.983488	0.968616	1.03365	0.996647	1.02696	1.03217	0.128001	226	23.9923	5.88428
A0A1L1RQM3	Uncharacterized protein	ALDH9A1	Uncharacterized protein OS=Gallus gallus OX=9031 GN=ALDH9A1 PE=3 SV=1 - [A0A1L1RQM3_CHICK]	152.01	17.7	4	9	9	14	1.02981	1.00928	1.02914	0.977326	0.957979	0.973078	0.947905	0.00396844	514	56.0866	7.63525
A0A1L1RQX4	High mobility group protein B3	HMGB3	High mobility group protein B3 OS=Gallus gallus OX=9031 GN=HMGB3 PE=4 SV=1 - [A0A1L1RQX4_CHICK]	151.49	34.74	4	4	5	12	1.0461	1.00141	1.02726	0.970631	0.989879	0.993612	0.960763	0.052959	190	21.7766	5.93506
A0A1D5PDQ8	Uncharacterized protein	GNAI3	Guanine nucleotide-binding protein G(k) subunit alpha OS=Gallus gallus OX=9031 PE=4 SV=1 - [A0A1D5PDQ8_CHICK]	151.284	14.12	12	1	6	16	0.972868	1.02867	0.965782	1.02611	0.961339	1.05123	1.02405	0.515133	354	40.4884	5.84619
A0A1L1RQ74	Macrophage migration inhibitory factor	MIF	Macrophage migration inhibitory factor OS=Gallus gallus OX=9031 GN=MIF PE=4 SV=1 - [A0A1L1RQ74_CHICK]	151	21.74	5	2	2	15	1.05121	1.05683	1.05561	0.952598	0.962398	0.939232	0.902193	0.00011847	69	7.50559	7.88428
E1C3D2	Septin-2	SEPT2	Septin-2 OS=Gallus gallus OX=9031 GN=SEPT2 PE=3 SV=2 - [E1C3D2_CHICK]	150.469	13.03	1	2	4	10	1.04819	0.98134	1.07599	0.972933	0.985087	0.881338	0.914292	0.108881	353	40.5388	6.30322
A0A1D5PAS9	Mannosyl-oligosaccharide glucosidase		Mannosyl-oligosaccharide glucosidase OS=Gallus gallus OX=9031 PE=4 SV=1 - [A0A1D5PAS9_CHICK]	150.241	11.32	1	8	8	9	0.98323	0.98105	0.97128	0.987242	1.04001	1.03982	1.0448	0.070912	813	88.5426	10.1401
Q9I8G9	Histone-binding protein RBBP7 (Retinoblastoma-binding protein 7) (RBBP-7) (Retinoblastoma-binding protein p46)	RBBP7 RBAP46	Histone-binding protein RBBP7 OS=Gallus gallus OX=9031 GN=RBBP7 PE=1 SV=1 - [RBBP7_CHICK]	150.048	12.97	2	2	5	10	0.941868	0.990079	1.019	0.99578	1.00734	1.03716	1.03027	0.310274	424	47.6733	4.94482
R4GL78	Platelet-activating factor acetylhydrolase IB subunit beta	PAFAH1B2	Platelet-activating factor acetylhydrolase IB subunit beta OS=Gallus gallus OX=9031 GN=PAFAH1B2 PE=4 SV=3 - [R4GL78_CHICK]	150.006	20.33	3	4	4	9	0.994336	1.02056	1.01029	0.989429	0.96535	1.02738	0.985779	0.504981	241	26.7898	6.21436
Q5ZMN0	Acidic leucine-rich nuclear phosphoprotein 32 family member B	ANP32B RCJMB04_1j7	Acidic leucine-rich nuclear phosphoprotein 32 family member B OS=Gallus gallus OX=9031 GN=ANP32B PE=2 SV=1 - [AN32B_CHICK]	149.726	17.94	3	4	6	18	1.01663	1.0495	0.993507	1.0039	0.997232	0.948736	0.964124	0.19891	262	29.9257	3.97998
F1NRH6	Rho-associated protein kinase (EC 2.7.11.1)	ROCK1	Rho-associated protein kinase OS=Gallus gallus OX=9031 GN=ROCK1 PE=3 SV=2 - [F1NRH6_CHICK]	149.633	5.45	3	3	8	12	1.02852	0.940762	1.02292	1.01752	1.02659	0.979312	1.01043	0.760295	1358	158.573	5.88428
Q5ZIE0	Eukaryotic translation initiation factor 5	EIF5 RCJMB04_27j21	Eukaryotic translation initiation factor 5 OS=Gallus gallus OX=9031 GN=EIF5 PE=2 SV=1 - [Q5ZIE0_CHICK]	148.877	23.02	4	11	11	17	1.05774	0.986323	1.01999	0.968672	1.00133	0.95831	0.955698	0.136824	430	49.0477	5.33838
Q5F3A1	Translocation protein SEC62 (Translocation protein 1) (TP-1)	SEC62 TLOC1 RCJMB04_25p9	Translocation protein SEC62 OS=Gallus gallus OX=9031 GN=SEC62 PE=2 SV=1 - [SEC62_CHICK]	148.784	21.86	3	7	7	10	0.928465	0.953902	0.933397	1.04762	1.06171	1.07492	1.13086	0.0003768	398	45.9371	7.07861
A0A1D5NTL0	Uncharacterized protein	LPCAT2	Lysophosphatidylcholine acyltransferase 2 OS=Gallus gallus OX=9031 GN=LPCAT2 PE=4 SV=1 - [A0A1D5NTL0_CHICK]	148.659	13.43	3	4	5	11	0.897157	0.907156	0.951988	1.09255	1.06403	1.1063	1.18379	0.00128824	484	54.0818	5.49072
A0A1D5PHX5	ER lumen protein-retaining receptor	KDELR3	ER lumen protein-retaining receptor OS=Gallus gallus OX=9031 GN=KDELR3 PE=3 SV=1 - [A0A1D5PHX5_CHICK]	148.632	8.87	2	1	2	7	0.821493	0.801413	0.826684	1.18686	1.17844	1.20317	1.45676	3.87273e-06	203	23.7486	8.52881
E1BUD8	SEC24 homolog C, COPII coat complex component	SEC24C	SEC24 homolog C, COPII coat complex component OS=Gallus gallus OX=9031 PE=4 SV=2 - [E1BUD8_CHICK]	148.439	6.51	1	6	7	12	0.932282	0.986716	0.979692	1.02885	1.01781	1.06346	1.07294	0.0325162	1090	118.953	6.88818
A0A1D5P189	Microfibrillar-associated protein 1	MFAP1	Microfibrillar-associated protein 1 OS=Gallus gallus OX=9031 GN=MFAP1 PE=4 SV=1 - [A0A1D5P189_CHICK]	148.343	9.34	4	3	3	6	1.02437	1.02986	0.986968	1.01507	1.00682	0.96985	0.983737	0.442491	439	51.2594	4.88135
A0A1D5P776	Uncharacterized protein	RPL23	Uncharacterized protein OS=Gallus gallus OX=9031 GN=RPL23 PE=3 SV=1 - [A0A1D5P776_CHICK]	147.458	24.11	5	4	4	14	1.01075	1.02627	1.00988	1.01002	0.999941	0.985911	0.983251	0.124972	112	12.1577	10.4771
Q07460	Eukaryotic translation initiation factor 5A-2 (eIF-5A-2) (eIF-5A2) (Eukaryotic initiation factor 5A isoform 2) (eIF-4D)	EIF5A2	Eukaryotic translation initiation factor 5A-2 OS=Gallus gallus OX=9031 GN=EIF5A2 PE=1 SV=3 - [IF5A2_CHICK]	147.36	33.33	2	2	7	19	0.965873	0.960106	0.941053	1.04638	1.0413	1.07572	1.10337	0.00165018	153	16.7093	5.57959
A0A1D5PSK3	ER membrane protein complex subunit 1	EMC1	ER membrane protein complex subunit 1 OS=Gallus gallus OX=9031 GN=EMC1 PE=4 SV=1 - [A0A1D5PSK3_CHICK]	147.278	10.24	5	8	8	12	0.973831	0.960986	0.972104	1.03406	1.031	1.03223	1.06549	0.000103915	967	108.108	7.78174
E1C0Q5	Uncharacterized protein	ACAT1	Acetyl-CoA acetyltransferase 1 OS=Gallus gallus OX=9031 GN=ACAT1 PE=3 SV=2 - [E1C0Q5_CHICK]	147.253	10.45	1	6	6	12	0.971866	0.976239	0.9728	1.02692	1.03001	1.04081	1.06054	0.000182448	421	44.0619	9.0415
Q5ZMW3	Apoptosis inhibitor 5 (API-5)	API5 RCJMB04_1a12	Apoptosis inhibitor 5 OS=Gallus gallus OX=9031 GN=API5 PE=2 SV=1 - [API5_CHICK]	147.225	16.06	1	8	8	12	0.990114	1.0362	1.02816	0.959074	0.974798	0.962505	0.948241	0.0245599	523	58.5726	7.38623
Q5ZHY5	STIP1 homology and U box-containing protein 1 (EC 2.3.2.27) (E3 ubiquitin-protein ligase CHIP) (RING-type E3 ubiquitin transferase CHIP)	STUB1 RCJMB04_32b21	STIP1 homology and U box-containing protein 1 OS=Gallus gallus OX=9031 GN=STUB1 PE=2 SV=1 - [CHIP_CHICK]	146.751	20.06	1	6	6	8	0.995975	0.977536	1.03939	0.990677	1.01027	0.994085	0.994069	0.773054	314	35.6388	6.37939
A0A1D5P953	Peptidylprolyl isomerase (EC 5.2.1.8)	FKBP5	Peptidylprolyl isomerase OS=Gallus gallus OX=9031 GN=FKBP5 PE=4 SV=1 - [A0A1D5P953_CHICK]	146.524	20.4	3	7	7	14	0.989325	0.961675	1.03496	1.01565	0.980974	1.03235	1.0144	0.613138	446	50.0672	6.21436
F1NBX4	Uncharacterized protein	RPL27A	Ribosomal protein L27a OS=Gallus gallus OX=9031 GN=RPL27A PE=3 SV=3 - [F1NBX4_CHICK]	146.513	41.44	4	5	5	15	0.997238	0.960053	0.967076	1.0402	1.05654	1.05299	1.07706	0.00379045	111	12.7709	10.0815
A0A1D5PPA0	Protein phosphatase 1 regulatory subunit 12A	PPP1R12A	Protein phosphatase 1 regulatory subunit 12A OS=Gallus gallus OX=9031 GN=PPP1R12A PE=4 SV=1 - [A0A1D5PPA0_CHICK]	146.153	11.79	5	9	9	14	0.961005	0.977277	0.999616	0.987639	1.01158	1.03874	1.03406	0.146141	916	102.351	5.66846
A0A1L1RT65	40S ribosomal protein S24	RPS24	40S ribosomal protein S24 OS=Gallus gallus OX=9031 GN=RPS24 PE=3 SV=1 - [A0A1L1RT65_CHICK]	145.85	24.62	4	2	5	16	0.96359	0.936321	0.993776	1.02148	1.02217	1.05878	1.07214	0.0281277	130	15.0592	10.8872
F1NVY5	Uncharacterized protein	DNAJB11	Uncharacterized protein OS=Gallus gallus OX=9031 GN=DNAJB11 PE=4 SV=2 - [F1NVY5_CHICK]	145.43	21.45	2	7	7	12	1.05672	1.04214	1.02261	0.950856	0.991047	0.961367	0.930097	0.00951043	373	42.0983	6.32861
F1N8Z4	RuvB-like helicase (EC 3.6.4.12)	RUVBL1	RuvB-like helicase OS=Gallus gallus OX=9031 GN=RUVBL1 PE=3 SV=1 - [F1N8Z4_CHICK]	145.333	21.27	3	8	8	12	0.985485	0.975025	1.0062	1.01369	1.01873	1.04584	1.0376	0.0516772	456	50.1483	6.41748
Q9DF58	Integrin-linked kinase	ILK	Integrin-linked kinase OS=Gallus gallus OX=9031 GN=ILK PE=2 SV=1 - [Q9DF58_CHICK]	145.306	15.71	2	9	9	19	0.9738	0.972108	0.978546	1.0023	1.0411	1.02989	1.05089	0.0132165	452	51.4852	8.1626
Q5ZMF7	Uncharacterized protein	RCJMB04_2d1	Uncharacterized protein OS=Gallus gallus OX=9031 GN=RCJMB04_2d1 PE=2 SV=1 - [Q5ZMF7_CHICK]	145.113	6.42	2	4	4	8	0.938527	0.99319	0.990296	1.00291	1.02599	1.05308	1.05474	0.0806189	483	52.5383	6.59521
E1BXY4	Dynamin 1	DNM1	Dynamin 1 OS=Gallus gallus OX=9031 GN=DNM1 PE=3 SV=3 - [E1BXY4_CHICK]	145.016	6.47	1	3	6	9	1.00497	1.00338	0.993225	1.03567	1.00584	0.979198	1.00637	0.722433	865	97.174	7.75244
F1NKG5	Uncharacterized protein	DDAH1	Dimethylarginine dimethylaminohydrolase 1 OS=Gallus gallus OX=9031 GN=DDAH1 PE=4 SV=2 - [F1NKG5_CHICK]	144.739	19.93	2	6	6	9	0.975402	0.99654	1.00248	0.990075	1.01016	1.0304	1.0189	0.258777	286	31.0708	5.66846
Q5ZME5	Uncharacterized protein	RCJMB04_2f12	Uncharacterized protein OS=Gallus gallus OX=9031 GN=RCJMB04_2f12 PE=2 SV=1 - [Q5ZME5_CHICK]	144.48	4.77	2	2	2	8	0.978486	1.02038	0.984884	1.00773	0.989448	0.999466	1.00432	0.775027	461	51.3515	5.63037
A0A1D5PWK4	Leucine-rich repeat-containing protein 59	LRRC59	Leucine-rich repeat-containing protein 59 OS=Gallus gallus OX=9031 GN=LRRC59 PE=4 SV=1 - [A0A1D5PWK4_CHICK]	144.458	13.73	5	4	4	14	0.989373	1.00892	1	1.01727	1.02189	0.983508	1.00813	0.575853	306	34.8786	9.31982
A0A1D5PNX5	Granulin precursor		Granulin precursor OS=Gallus gallus OX=9031 PE=4 SV=1 - [A0A1D5PNX5_CHICK]	144.12	8.71	1	2	2	5	1.09759	1.15149	1.04906	0.871453	0.971703	0.968256	0.852426	0.0213984	310	32.8253	6.53662
E1C477	Ubiquilin 1	UBQLN1	Uncharacterized protein OS=Gallus gallus OX=9031 GN=UBQLN1 PE=4 SV=2 - [E1C477_CHICK]	143.817	4.62	2	1	2	4	1.01484	1.03367	1.07714	0.920523	0.932382	0.988132	0.908941	0.0270631	585	62.8306	5.2749
A0A1D5PDQ5	Uncharacterized protein	TFR2	Transferrin receptor protein 1 OS=Gallus gallus OX=9031 GN=TFRC PE=4 SV=1 - [A0A1D5PDQ5_CHICK]	143.799	8.66	4	7	7	12	1.01666	1.02388	1.03465	0.950889	0.995102	1.00595	0.959924	0.0802732	739	80.9892	5.84619
A0A1D5PNR0	RNA-binding protein 8A	RBM8A	RNA-binding protein 8A OS=Gallus gallus OX=9031 GN=RBM8A PE=3 SV=1 - [A0A1D5PNR0_CHICK]	143.709	22.5	2	3	3	7	0.981572	0.958007	0.992537	1.02543	1.01098	1.029	1.04546	0.0185131	160	18.1518	4.93213
A0A1D5NT28	Carboxypeptidase D	CPD	Carboxypeptidase D OS=Gallus gallus OX=9031 GN=CPD PE=4 SV=1 - [A0A1D5NT28_CHICK]	143.651	6.98	2	8	8	13	1.00124	1.01667	0.972321	0.978556	0.998783	0.945409	0.977431	0.329387	1146	127.988	5.8335
A0A1L1RM29	Nucleoporin 160		Nucleoporin 160 OS=Gallus gallus OX=9031 GN=Gga.4690 PE=4 SV=1 - [A0A1L1RM29_CHICK]	143.599	8.57	3	4	4	6	0.964752	0.995011	0.961858	1.01151	1.01368	1.04006	1.04916	0.0269206	490	54.5166	6.13818
F1P0Y0	Uncharacterized protein	CKAP5	Uncharacterized protein OS=Gallus gallus OX=9031 GN=CKAP5 PE=4 SV=1 - [F1P0Y0_CHICK]	143.571	7.51	7	15	15	20	1.00286	1.00481	0.98224	0.993577	1.01211	0.997913	1.00458	0.643475	2036	225.209	7.62061
Q5ZJI7	Actin-related protein 2/3 complex subunit	ARPC1A RCJMB04_17n4	Actin-related protein 2/3 complex subunit OS=Gallus gallus OX=9031 GN=ARPC1A PE=2 SV=1 - [Q5ZJI7_CHICK]	143.501	11.35	2	5	5	11	1.02239	1.02098	0.988013	0.975221	1.00279	1.00072	0.982632	0.287291	370	41.6628	8.30908
A0A1D5NU47	RAB7A, member RAS oncogene family	RAB7A	RAB7A, member RAS oncogene family OS=Gallus gallus OX=9031 GN=RAB7A PE=4 SV=1 - [A0A1D5NU47_CHICK]	143.431	19.81	3	4	4	8	0.988948	0.995041	1.00924	1.0348	1.00837	1.02196	1.02402	0.0691556	207	23.4889	7.63525
Q5ZJ29	Ornithine aminotransferase (EC 2.6.1.13)	OAT RCJMB04_21f9	Ornithine aminotransferase OS=Gallus gallus OX=9031 GN=OAT PE=2 SV=1 - [Q5ZJ29_CHICK]	143.188	16.4	3	9	9	14	0.954235	0.96299	0.966817	1.06328	1.02818	1.01636	1.07759	0.00689221	439	48.312	7.44482
A0A1L1RQI4	Brevican	BCAN	Brevican OS=Gallus gallus OX=9031 GN=BCAN PE=4 SV=1 - [A0A1L1RQI4_CHICK]	143.092	5.06	1	3	3	5	1.053	1.05426	1.05349	0.955356	0.937136	0.978025	0.908178	0.00121858	968	103.926	4.79248
A0A1D5P2F6	Serine/threonine-protein phosphatase (EC 3.1.3.16)		Serine/threonine-protein phosphatase OS=Gallus gallus OX=9031 PE=3 SV=1 - [A0A1D5P2F6_CHICK]	142.872	6.33	2	1	3	5	1.02882	1.05627	1.02459	1.00993	0.932541	0.944143	0.928266	0.0462536	490	55.596	6.68311
F1NZS9	Uncharacterized protein	TMPO	Thymopoietin OS=Gallus gallus OX=9031 GN=TMPO PE=4 SV=1 - [F1NZS9_CHICK]	142.777	20.85	5	7	7	17	0.909514	0.933581	0.920236	1.05856	1.05617	1.0998	1.16328	0.000676558	446	50.1409	8.74854
E1C1B8	Uncharacterized protein	CNOT1	CCR4-NOT transcription complex subunit 1 OS=Gallus gallus OX=9031 GN=CNOT1 PE=4 SV=2 - [E1C1B8_CHICK]	142.664	3.62	1	8	8	12	0.933271	0.985211	0.964747	1.02076	1.02718	1.04268	1.07193	0.013661	2376	266.644	7.12256
A0A1D5P3Q8	Uncharacterized protein	NUP37	Nucleoporin 37 OS=Gallus gallus OX=9031 GN=NUP37 PE=4 SV=1 - [A0A1D5P3Q8_CHICK]	142.662	14.24	2	4	4	7	0.960117	1.01332	0.977416	0.992048	1.01954	1.02952	1.03059	0.19335	309	34.8612	5.97314
A0A1D5PN07	Rho GTPase activating protein 1	ARHGAP1	Rho GTPase activating protein 1 OS=Gallus gallus OX=9031 GN=ARHGAP1 PE=4 SV=1 - [A0A1D5PN07_CHICK]	142.604	14.65	1	8	8	14	1.01992	1.03419	1.009	0.990415	0.980732	1.01523	0.97495	0.112197	437	50.3693	6.63916
F1NAX3	Glycerol-3-phosphate phosphatase	PGP	Glycerol-3-phosphate phosphatase OS=Gallus gallus OX=9031 GN=PGP PE=3 SV=3 - [F1NAX3_CHICK]	142.06	24.36	2	6	6	9	1.02124	1.06782	1.04554	0.975186	0.954792	0.916392	0.908049	0.0117415	312	33.0089	5.73193
E1C1F5	Uncharacterized protein	WDR44	WD repeat domain 44 OS=Gallus gallus OX=9031 GN=WDR44 PE=4 SV=3 - [E1C1F5_CHICK]	141.862	7.05	3	4	4	5	1.02311	1.04835	1.00612	1.01167	1.03671	0.944376	0.972438	0.401818	908	100.734	5.60498
E1BRR6	Scavenger receptor class B member 2	SCARB2	Scavenger receptor class B member 2 OS=Gallus gallus OX=9031 GN=SCARB2 PE=3 SV=1 - [E1BRR6_CHICK]	141.852	12.89	2	6	6	9	0.994747	1.11185	0.990296	0.963671	0.968742	0.99103	0.943993	0.228236	481	53.8726	5.56689
E1BQ86	Sad1 and UNC84 domain containing 1	SUN1	Sad1 and UNC84 domain containing 1 OS=Gallus gallus OX=9031 GN=SUN1 PE=4 SV=3 - [E1BQ86_CHICK]	141.828	6.73	1	6	7	11	0.959334	1.01195	1.02052	0.997732	0.990177	1.00111	0.999067	0.964048	906	102.755	6.97607
Q5ZLF6	Uncharacterized protein	RCJMB04_6g23	Uncharacterized protein OS=Gallus gallus OX=9031 GN=RCJMB04_6g23 PE=2 SV=1 - [Q5ZLF6_CHICK]	141.812	16.44	3	5	5	12	0.974329	0.991277	0.940298	1.03172	1.04653	1.02939	1.06942	0.0134381	219	24.7783	5.64307
A0A1D5P2B8	Chromosome 18 open reading frame 32	CZH18ORF32	Chromosome 18 open reading frame 32 OS=Gallus gallus OX=9031 GN=C18ORF32 PE=4 SV=1 - [A0A1D5P2B8_CHICK]	141.776	36.36	1	3	3	4	1.01969	0.955121	1.02419	1.01717	1.0008	0.979944	0.999638	0.989041	99	10.6956	9.0708
O93481	Chromobox protein (CHCB2)	CBX3	Chromobox protein (CHCB2) OS=Gallus gallus OX=9031 GN=CBX3 PE=2 SV=1 - [O93481_CHICK]	141.508	25.29	4	4	4	8	1.02951	1.04074	1.01441	0.954294	0.982963	0.973786	0.943716	0.00706395	174	19.7648	5.12256
F1NL05	Poly [ADP-ribose] polymerase (PARP) (EC 2.4.2.-)	PARP1	Poly [ADP-ribose] polymerase OS=Gallus gallus OX=9031 GN=PARP1 PE=4 SV=3 - [F1NL05_CHICK]	141.409	13.7	3	13	13	22	1.02252	1.00615	1.00903	0.987515	0.993989	0.994468	0.979677	0.0203497	1000	112.136	8.71924
A0A1D5PIS7	Insulin-like growth factor 2 mRNA-binding protein 1	IGF2BP1	Insulin-like growth factor 2 mRNA-binding protein 1 OS=Gallus gallus OX=9031 GN=IGF2BP1 PE=4 SV=1 - [A0A1D5PIS7_CHICK]	141.399	15.67	2	7	10	18	0.992943	0.990424	0.986702	0.995587	1.00647	1.02147	1.018	0.0821396	536	58.8116	8.80713
A0A1D5P5N0	Uncharacterized protein	MCAM	Melanoma cell adhesion molecule OS=Gallus gallus OX=9031 GN=MCAM PE=4 SV=1 - [A0A1D5P5N0_CHICK]	141.083	14.54	9	10	10	14	0.941052	0.939822	0.8998	1.07239	1.07141	1.07104	1.15614	0.000436059	626	68.9577	7.10791
A0A1D5NUY5	Spectrin beta chain	SPTBN1	Spectrin beta chain OS=Gallus gallus OX=9031 GN=SPTBN1 PE=3 SV=1 - [A0A1D5NUY5_CHICK]	140.912	7.37	4	15	16	18	0.995652	1.03285	0.995667	0.941988	0.999879	1.02551	0.981222	0.531052	2240	260.131	5.5415
R4GLK3	Uncharacterized protein	PSMD4	Proteasome 26S subunit, non-ATPase 4 OS=Gallus gallus OX=9031 GN=PSMD4 PE=4 SV=2 - [R4GLK3_CHICK]	140.912	11.7	2	5	5	10	0.960081	0.966068	0.983047	1.0305	1.03781	1.04283	1.06942	0.000968698	376	40.5081	4.79248
A0A1D5PMI4	HECT domain E3 ubiquitin protein ligase 1	HECTD1	HECT domain E3 ubiquitin protein ligase 1 OS=Gallus gallus OX=9031 GN=HECTD1 PE=4 SV=1 - [A0A1D5PMI4_CHICK]	140.893	4.2	8	9	9	12	1.01528	1.00403	1.00651	0.997177	0.990173	0.951953	0.971406	0.116889	2570	284.784	5.26221
F1NR71	Proteasome 26S subunit, non-ATPase 7	PSMD7	Proteasome 26S subunit, non-ATPase 7 OS=Gallus gallus OX=9031 GN=PSMD7 PE=4 SV=3 - [F1NR71_CHICK]	140.781	13.49	2	5	5	10	0.98672	0.99937	1.0096	0.997162	1.02646	0.975129	1.00102	0.95302	304	34.6682	6.41748
Q90642	Cell division cycle control protein 37	cdc37	Cell division cycle control protein 37 OS=Gallus gallus OX=9031 GN=cdc37 PE=2 SV=1 - [Q90642_CHICK]	140.76	17.48	1	1	5	12	1.05938	1.06918	0.855523	1.14528	0.961297	0.917619	1.01344	0.898634	246	29.2886	5.90967
Q7LZ64	Vesicle-associated membrane protein 2 (Fragment)		Vesicle-associated membrane protein 2 (Fragment) OS=Gallus gallus OX=9031 PE=4 SV=1 - [Q7LZ64_CHICK]	140.25	21.88	5	1	1	5	0.986155	1.02576	0.99333	0.980163	0.998985	1.03439	1.00276	0.896821	32	3.5468	5.18604
E1BRQ5	Coiled-coil domain containing 25	CCDC25	Coiled-coil domain containing 25 OS=Gallus gallus OX=9031 GN=CCDC25 PE=4 SV=3 - [E1BRQ5_CHICK]	140.248	28.02	2	6	6	10	1.02364	1.04391	1.00201	0.997416	1.00104	0.9709	0.967353	0.0956214	207	24.3192	7.03467
A0A1D5PV41	Eukaryotic translation initiation factor 3 subunit G		Eukaryotic translation initiation factor 3 subunit G OS=Gallus gallus OX=9031 PE=4 SV=1 - [A0A1D5PV41_CHICK]	140.216	22.9	1	6	6	10	1.02467	0.996641	1.0064	0.983561	1.02099	1.0146	0.997174	0.850419	262	28.6865	7.66455
A0A1L1RWU2	Chloride intracellular channel 4	CLIC4	Chloride intracellular channel 4 OS=Gallus gallus OX=9031 GN=CLIC4 PE=4 SV=1 - [A0A1L1RWU2_CHICK]	140.165	19.37	3	4	4	8	0.996704	0.999686	0.98787	0.994913	1.00582	1.02074	1.01247	0.208662	253	28.5037	5.59229
A0A1D5PGL5	Uncharacterized protein		Uncharacterized protein OS=Gallus gallus OX=9031 PE=3 SV=1 - [A0A1D5PGL5_CHICK]	140.141	8.53	1	6	6	9	0.996411	1.01825	1.00765	0.977488	0.976631	0.984867	0.972428	0.0152336	832	94.5862	7.63525
F1NH21	Hsc70-interacting protein	ST13	Hsc70-interacting protein OS=Gallus gallus OX=9031 GN=ST13 PE=4 SV=1 - [F1NH21_CHICK]	140.087	6.93	3	2	2	4	1.04106	1.08059	0.950331	0.954295	1.01731	0.984483	0.962274	0.416142	361	40.1628	5.13525
F2Z4M0	Histone-binding protein RBBP4	RBBP4	Histone-binding protein RBBP4 OS=Gallus gallus OX=9031 GN=RBBP4 PE=4 SV=1 - [F2Z4M0_CHICK]	140.042	14.82	2	3	6	12	0.986237	1.014	0.97147	1.00921	1.0394	1.01761	1.0318	0.109759	425	47.6261	4.89404
A0A1I7Q443	Eukaryotic initiation factor 4A-III	EIF4A3	Eukaryotic initiation factor 4A-III OS=Gallus gallus OX=9031 GN=EIF4A3 PE=3 SV=1 - [A0A1I7Q443_CHICK]	139.804	24.48	6	6	8	13	1.02028	1.01221	0.976947	1.00252	0.995117	0.999846	0.996027	0.782189	339	38.3366	7.31299
P26990	ADP-ribosylation factor 6	ARF6 CPS1	ADP-ribosylation factor 6 OS=Gallus gallus OX=9031 GN=ARF6 PE=2 SV=3 - [ARF6_CHICK]	139.742	18.29	1	2	3	14	1.0102	0.984114	1.02392	0.993466	0.978856	0.980803	0.978428	0.158569	175	20.0835	8.95361
A0A1L1RWL8	Translin	TSN	Translin OS=Gallus gallus OX=9031 GN=TSN PE=4 SV=1 - [A0A1L1RWL8_CHICK]	139.673	14.29	4	4	4	10	0.989482	0.977626	1.0247	0.981719	1.00548	1.02192	1.00579	0.768597	224	25.4854	6.7124
F1NQG5	Ribosomal protein L15	RPL15	Ribosomal protein L15 OS=Gallus gallus OX=9031 GN=RPL15 PE=3 SV=2 - [F1NQG5_CHICK]	139.423	32.35	4	7	7	15	0.925172	0.92236	0.891994	1.08869	1.11596	1.06569	1.19376	0.000600288	204	24.1171	11.6196
E1C3Y4	Microtubule associated monooxygenase, calponin and LIM domain containing 2	MICAL2	Uncharacterized protein OS=Gallus gallus OX=9031 PE=4 SV=3 - [E1C3Y4_CHICK]	138.905	6.76	1	5	5	9	0.946695	1.02994	1.00604	0.970558	0.997435	1.01022	0.998505	0.959281	961	110.142	8.39697
Q5ZMP6	AP-2 complex subunit mu (AP-2 mu chain) (Clathrin assembly protein complex 2 mu medium chain) (Clathrin coat assembly protein AP50) (Clathrin coat-associated protein AP50) (HA2 50 kDa subunit) (Mu2-adaptin) (Plasma membrane adaptor AP-2 50 kDa protein)	AP2M1 RCJMB04_1h23	AP-2 complex subunit mu OS=Gallus gallus OX=9031 GN=AP2M1 PE=2 SV=1 - [AP2M1_CHICK]	138.32	12.24	2	6	6	13	0.962757	1.01229	0.955035	1.01819	1.01719	1.03315	1.04725	0.0687558	433	49.3579	9.53955
O73888	Hematopoietic prostaglandin D synthase (H-PGDS) (EC 5.3.99.2) (GST class-sigma) (Glutathione S-transferase) (EC 2.5.1.18) (Glutathione-dependent PGD synthase) (Glutathione-requiring prostaglandin D synthase) (Prostaglandin-H2 D-isomerase)	HPGDS GSTS PGDS PTGDS2	Hematopoietic prostaglandin D synthase OS=Gallus gallus OX=9031 GN=HPGDS PE=1 SV=3 - [HPGDS_CHICK]	138.305	18.59	2	5	5	19	1.0104	0.99345	1.00699	0.974802	1.00248	0.988036	0.98488	0.186293	199	22.7159	7.28369
Q5F3H4	Proteasome assembly chaperone 1	PSMG1 RCJMB04_16p8	Proteasome assembly chaperone 1 OS=Gallus gallus OX=9031 GN=PSMG1 PE=2 SV=1 - [Q5F3H4_CHICK]	138.259	6.76	1	2	2	2	1.06522	1.00519	1.1153	0.977193	0.839571	0.979809	0.877848	0.0822024	281	31.4551	4.95752
A0A1D5NYJ2	Lon protease homolog, mitochondrial (EC 3.4.21.53)	LONP1	Lon protease homolog, mitochondrial OS=Gallus gallus OX=9031 GN=LONP1 PE=3 SV=1 - [A0A1D5NYJ2_CHICK]	138.24	9.12	1	9	9	15	1.02452	1.01919	1.01423	0.967487	0.962092	0.975854	0.950127	0.000520812	932	103.581	6.58057
A0A1D5P251	Microtubule associated protein 1S	MAP1S	Microtubule associated protein 1S OS=Gallus gallus OX=9031 PE=4 SV=1 - [A0A1D5P251_CHICK]	138.221	8.54	1	9	10	22	0.988171	0.99584	0.991225	1.01426	0.981716	0.984175	1.00165	0.885637	1183	127.395	6.25244
E1BVD1	Uncharacterized protein	AKR1B10L3	Uncharacterized protein OS=Gallus gallus OX=9031 GN=LOC418170 PE=4 SV=1 - [E1BVD1_CHICK]	138.037	27.39	1	3	10	17	1.01144	1.01975	0.987975	1.00655	0.970015	1.00483	0.987488	0.454986	314	35.6403	7.85498
E1C8Y9	Serine and arginine rich splicing factor 3	SRSF3	Serine and arginine rich splicing factor 3 OS=Gallus gallus OX=9031 GN=SRSF3 PE=4 SV=1 - [E1C8Y9_CHICK]	137.813	22.56	1	4	4	10	0.906261	0.921397	0.939881	1.05665	1.08931	1.09548	1.17124	0.000519698	164	19.3179	11.6489
Q5ZLW1	Uncharacterized protein	RCJMB04_4k14	Uncharacterized protein OS=Gallus gallus OX=9031 GN=RCJMB04_4k14 PE=2 SV=1 - [Q5ZLW1_CHICK]	137.708	10.13	3	4	7	9	0.932655	1.04209	0.965927	0.957336	1.0919	1.0405	1.05069	0.383858	711	81.7631	6.82959
F1NBD0	ER lipid raft associated 2	ERLIN2	ER lipid raft associated 2 OS=Gallus gallus OX=9031 GN=ERLIN2 PE=4 SV=2 - [F1NBD0_CHICK]	137.073	14.33	1	3	4	8	1.01311	1.01379	1.00258	0.970658	1.03258	0.985367	0.986509	0.513565	342	38.1927	5.71924
E1BVF8	V-type proton ATPase subunit	ATP6V0D1	V-type proton ATPase subunit OS=Gallus gallus OX=9031 GN=ATP6V0D1 PE=3 SV=3 - [E1BVF8_CHICK]	137.054	17.66	2	7	7	12	0.97152	1.02543	0.943606	0.979915	1.0022	1.03635	1.0265	0.422409	351	40.2952	5.10986
A0A1L1RSX3	Nucleoporin NUP53	LOC107056600	Nucleoporin NUP53 OS=Gallus gallus OX=9031 GN=NUP35 PE=3 SV=1 - [A0A1L1RSX3_CHICK]	137.025	12.26	3	3	3	5	0.953292	1.0249	0.937355	0.998233	1.03317	1.04642	1.05566	0.151014	310	32.9836	9.43701
F1NAC8	Uncharacterized protein	SNRPA1	Small nuclear ribonucleoprotein polypeptide A' OS=Gallus gallus OX=9031 GN=SNRPA1 PE=4 SV=1 - [F1NAC8_CHICK]	136.73	20.78	3	6	6	10	0.983915	0.995868	0.984231	1.05385	0.987653	1.03637	1.03841	0.133355	255	28.3972	8.74854
Q5XNV3	Cell cycle associated protein 1 (Cytoplasmic activation-proliferation-associated protein 1)	CAPRIN1	Cell cycle associated protein 1 OS=Gallus gallus OX=9031 GN=CAPRIN1 PE=2 SV=1 - [Q5XNV3_CHICK]	136.638	9.26	4	8	8	14	1.06109	1.04138	0.985343	0.956526	0.984781	0.961563	0.940106	0.0641899	702	77.9396	5.16064
A0A1D5NXM7	NPL4 homolog, ubiquitin recognition factor	NPLOC4	NPL4 homolog, ubiquitin recognition factor OS=Gallus gallus OX=9031 GN=NPLOC4 PE=4 SV=1 - [A0A1D5NXM7_CHICK]	136.296	11.49	5	7	7	11	1.03518	1.01611	1.01775	0.984512	0.965942	0.972586	0.952428	0.00398498	592	66.8506	6.62451
E1C2U4	DNA helicase (EC 3.6.4.12)	MCM4	DNA helicase OS=Gallus gallus OX=9031 GN=MCM4 PE=3 SV=2 - [E1C2U4_CHICK]	136.245	11.75	2	13	13	16	1.03173	0.995749	1.05607	0.975891	0.963667	0.968696	0.94315	0.0308282	868	97.8251	7.66455
F1NXN8	Uncharacterized protein	NDUFS1	NADH:ubiquinone oxidoreductase core subunit S1 OS=Gallus gallus OX=9031 GN=NDUFS1 PE=3 SV=1 - [F1NXN8_CHICK]	136.236	7.14	2	7	7	11	0.973968	1.03423	1.01111	0.98896	0.988774	0.99437	0.984366	0.42298	728	79.5438	6.91748
E1BY27	Myosin XVIIIA	MYO18A	Myosin XVIIIA OS=Gallus gallus OX=9031 PE=3 SV=2 - [E1BY27_CHICK]	136.103	8.37	3	15	15	15	0.991442	0.972836	1.00055	1.00927	1.01386	0.99734	1.01876	0.123416	2056	231.85	6.3667
Q90828	Cytoplasmic dynein 1 light intermediate chain 1 (Dynein light chain A) (DLC-A) (Dynein light intermediate chain 1, cytosolic) (LIC57/59)	DYNC1LI1 DNCLI1	Cytoplasmic dynein 1 light intermediate chain 1 OS=Gallus gallus OX=9031 GN=DYNC1LI1 PE=1 SV=1 - [DC1L1_CHICK]	135.292	9.32	3	4	4	12	0.981399	0.946138	0.997833	0.993043	1.03867	1.03537	1.04844	0.0895173	515	55.8583	6.11279
E1BW56	Cytoplasmic FMR1-interacting protein	CYFIP1	Cytoplasmic FMR1 interacting protein 1 OS=Gallus gallus OX=9031 GN=CYFIP1 PE=4 SV=2 - [E1BW56_CHICK]	135.261	5.91	3	7	7	13	1.00002	1.03587	0.963776	0.985471	0.997501	1.03672	1.00668	0.80952	1253	145.282	6.90283
A0A1D5PHN4	Uncharacterized protein	RAP1GDS1	Rap1 GTPase-GDP dissociation stimulator 1 OS=Gallus gallus OX=9031 GN=RAP1GDS1 PE=4 SV=1 - [A0A1D5PHN4_CHICK]	135.075	14.4	6	1	8	11	1.0505	0.987627	1.09394	0.935993	1.01972	0.911642	0.915485	0.121356	604	65.9362	5.51611
A0A1L1RWX3	Uncharacterized protein	ADD1	Adducin 1 OS=Gallus gallus OX=9031 GN=ADD1 PE=4 SV=1 - [A0A1L1RWX3_CHICK]	134.508	10.1	3	6	6	8	0.991094	0.973166	0.957976	1.01987	1.00738	1.07703	1.0623	0.0610373	733	80.6311	5.2749
E1BT09	RAB3 GTPase activating protein catalytic subunit 1	RAB3GAP1	RAB3 GTPase activating protein catalytic subunit 1 OS=Gallus gallus OX=9031 GN=RAB3GAP1 PE=4 SV=2 - [E1BT09_CHICK]	134.265	6.21	1	6	6	8	0.97295	0.983878	1.03222	0.983276	0.967964	0.995319	0.985784	0.515086	1014	113.498	5.8208
E1BSP8	SEC24 homolog D, COPII coat complex component	SEC24D	SEC24 homolog D, COPII coat complex component OS=Gallus gallus OX=9031 GN=SEC24D PE=4 SV=3 - [E1BSP8_CHICK]	134.185	6.26	1	4	5	8	0.982718	1.03011	1.0064	0.985075	0.998019	1.01574	0.993241	0.698144	1038	113.779	7.13721
A0A1D5P7H6	Uncharacterized protein		Uncharacterized protein OS=Gallus gallus OX=9031 PE=4 SV=1 - [A0A1D5P7H6_CHICK]	133.856	9.63	2	4	4	9	1.00082	1.02676	0.991479	0.97	1.0156	0.997249	0.988005	0.515362	353	38.8232	8.33838
E1BSR5	Uncharacterized protein	RBM25	RNA binding motif protein 25 OS=Gallus gallus OX=9031 GN=RBM25 PE=4 SV=2 - [E1BSR5_CHICK]	133.765	14.69	1	9	9	12	0.951198	0.959826	0.951199	1.01271	1.05799	1.08568	1.10277	0.0102687	817	96.8205	6.02393
E1BVP1	Uncharacterized protein	EIF5B	Eukaryotic translation initiation factor 5B OS=Gallus gallus OX=9031 GN=EIF5B PE=4 SV=3 - [E1BVP1_CHICK]	133.421	13.03	2	14	14	21	0.982997	0.96159	0.98114	1.0236	0.997442	1.04198	1.04693	0.0351993	1220	137.671	5.50342
F1NYW0	Tyrosine-protein phosphatase non-receptor type (EC 3.1.3.48)	PTPN2	Tyrosine-protein phosphatase non-receptor type OS=Gallus gallus OX=9031 GN=PTPN2 PE=3 SV=3 - [F1NYW0_CHICK]	133.306	17.81	1	7	7	8	1.00885	1.02879	0.999957	0.985124	0.983729	1.00108	0.977727	0.0911066	393	45.4019	8.74854
A0A1D5P3K7	Small ubiquitin-related modifier (SUMO)	SUMO3	Small ubiquitin-related modifier OS=Gallus gallus OX=9031 GN=SUMO3 PE=3 SV=1 - [A0A1D5P3K7_CHICK]	133.271	23.16	4	2	2	6	0.989738	0.999645	0.986381	1.00364	1.00363	0.998247	1.01	0.0856826	95	10.8183	5.50342
A8VIF4	Rab23 GTPase	Rab23	Rab23 GTPase OS=Gallus gallus OX=9031 GN=Rab23 PE=2 SV=1 - [A8VIF4_CHICK]	133.233	14.77	4	3	3	7	0.907701	1.02426	0.975281	0.973967	1.02964	1.08772	1.06332	0.262729	237	26.7758	7.75244
E1BW27	Transmembrane protein 33	TMEM33	Transmembrane protein 33 OS=Gallus gallus OX=9031 GN=TMEM33 PE=4 SV=1 - [E1BW27_CHICK]	133.23	13.55	1	4	4	10	0.975691	0.987593	0.930511	1.06716	1.03399	1.00716	1.07413	0.0436338	251	28.2569	9.70068
A0A1D5PT45	Zinc finger CCHC-type containing 14	ZCCHC14	Zinc finger CCHC-type containing 14 OS=Gallus gallus OX=9031 PE=4 SV=1 - [A0A1D5PT45_CHICK]	133.181	2.7	1	2	2	4	0.932078	1.04139	0.947901	1.04094	1.02275	1.02391	1.0569	0.184636	852	91.4541	7.88428
A0A1D5PYQ3	Uncharacterized protein	GSPT2	Uncharacterized protein OS=Gallus gallus OX=9031 GN=GSPT1 PE=4 SV=1 - [A0A1D5PYQ3_CHICK]	132.93	15.53	2	11	11	21	0.995473	1.0209	1.00197	1.00489	1.02752	0.99076	1.0016	0.908553	618	67.6158	5.13525
F1NAK4	GCN1, eIF2 alpha kinase activator homolog	GCN1	GCN1, eIF2 alpha kinase activator homolog OS=Gallus gallus OX=9031 GN=GCN1 PE=4 SV=3 - [F1NAK4_CHICK]	132.668	4.26	1	12	12	15	1.03143	1.02893	1.03479	0.985967	0.95673	0.987756	0.946788	0.00575923	2655	291.47	7.18115
A0A1D5PLA1	2',3'-cyclic-nucleotide 3'-phosphodiesterase (CNP) (CNPase) (EC 3.1.4.37)	CNP	2',3'-cyclic-nucleotide 3'-phosphodiesterase OS=Gallus gallus OX=9031 GN=CNP PE=3 SV=1 - [A0A1D5PLA1_CHICK]	132.657	23.81	2	10	10	13	0.999283	0.983153	0.985567	0.997798	1.03543	0.98614	1.01731	0.336713	420	47.2214	9.01221
A0A1L1RL54	Uncharacterized protein	GPR107	G protein-coupled receptor 107 OS=Gallus gallus OX=9031 GN=GPR107 PE=4 SV=1 - [A0A1L1RL54_CHICK]	132.424	8.75	4	4	4	6	0.980897	0.97872	0.956174	1.02157	1.00038	1.039	1.04978	0.0240742	503	56.8485	6.80029
A0A1D5PPQ7	Eukaryotic translation initiation factor 4E	EIF4E	Eukaryotic translation initiation factor 4E OS=Gallus gallus OX=9031 GN=EIF4E PE=3 SV=1 - [A0A1D5PPQ7_CHICK]	132.341	20.28	1	4	4	6	1.02604	1.0251	0.975473	0.981303	0.970022	1.00392	0.976423	0.288438	217	25.0285	5.94775
A0A1D5PDG3	Transportin 2		Transportin 2 OS=Gallus gallus OX=9031 GN=TNPO2 PE=4 SV=1 - [A0A1D5PDG3_CHICK]	132.235	7.09	1	3	6	11	0.974417	1.0102	1.00435	0.995593	0.987296	1.03399	1.00934	0.635365	903	101.977	4.98291
D0VX26	Mitochondrial cytochrome c1, heme protein (EC 1.10.2.2)		Mitochondrial cytochrome c1, heme protein OS=Gallus gallus OX=9031 PE=1 SV=1 - [D0VX26_CHICK]	131.948	14.94	1	3	3	7	1.05368	1.01412	1.04871	0.979268	0.989259	0.961352	0.940116	0.0139097	241	26.9224	6.78564
E1BQN0	NADH dehydrogenase [ubiquinone] iron-sulfur protein 6, mitochondrial	NDUFS6	NADH dehydrogenase [ubiquinone] iron-sulfur protein 6, mitochondrial OS=Gallus gallus OX=9031 GN=NDUFS6 PE=3 SV=1 - [E1BQN0_CHICK]	131.568	25.78	2	2	2	3	1.0128	1.02658	0.9984	0.967109	0.978229	1.02189	0.976777	0.274643	128	14.0332	9.02686
A0A1D5P1K9	Erythrocyte membrane protein band 4.1 like 1	EPB41L1	Erythrocyte membrane protein band 4.1 like 1 OS=Gallus gallus OX=9031 GN=EPB41L1 PE=4 SV=1 - [A0A1D5P1K9_CHICK]	131.457	11.92	5	9	9	14	1.00077	1.0112	1.00073	1.0005	1.00457	1.01181	1.00139	0.78557	864	95.9229	5.56689
F1NLI4	Uncharacterized protein		Uncharacterized protein OS=Gallus gallus OX=9031 PE=4 SV=3 - [F1NLI4_CHICK]	131.296	7.73	1	1	1	3	0.993044	1.16752	1.07466	1.07434	0.953897	0.92505	0.912856	0.239407	194	21.8619	5.40186
Q5ZKU5	Ras-related protein Rab-14	RAB14 RCJMB04_9b24	Ras-related protein Rab-14 OS=Gallus gallus OX=9031 GN=RAB14 PE=2 SV=3 - [RAB14_CHICK]	131.263	24.65	14	5	6	15	0.998805	0.996691	1.00673	0.996629	0.983083	1.00211	0.993207	0.349833	215	23.8819	6.21436
E1C6A9	Cell division cycle 5 like	CDC5L	Cell division cycle 5 like OS=Gallus gallus OX=9031 GN=CDC5L PE=4 SV=3 - [E1C6A9_CHICK]	131.186	5.29	1	6	6	7	0.980943	0.983226	1.01036	1.02115	1.00775	1.03415	1.02976	0.0719135	889	101.478	9.23193
A0A1D5PL68	Uncharacterized protein	ACACA	Acetyl-CoA carboxylase alpha OS=Gallus gallus OX=9031 GN=ACACA PE=4 SV=1 - [A0A1D5PL68_CHICK]	131.173	3.24	6	7	7	12	0.984702	1.03953	1.05827	1.0044	0.940065	0.918483	0.928773	0.0974174	2281	258.395	6.59521
A0A1D5PA09	V-type proton ATPase subunit C	ATP6V1C1	V-type proton ATPase subunit C OS=Gallus gallus OX=9031 GN=ATP6V1C1 PE=3 SV=1 - [A0A1D5PA09_CHICK]	131.105	19.11	1	8	9	12	1.00864	0.991024	0.981033	1.00695	1.00772	1.01949	1.01794	0.119734	382	44.1129	7.37158
A0A1D5NXC6	Uncharacterized protein	SEC61A2	Sec61 translocon alpha 2 subunit OS=Gallus gallus OX=9031 GN=SEC61A2 PE=3 SV=1 - [A0A1D5NXC6_CHICK]	131.044	7.14	1	1	5	11	0.915193	1.0282	0.951786	0.915427	1.03927	1.15151	1.07289	0.40634	476	52.1955	8.06006
Q6IFY8	Reticulon (Fragment)	RTN3	Reticulon (Fragment) OS=Gallus gallus OX=9031 GN=RTN3 PE=2 SV=1 - [Q6IFY8_CHICK]	130.778	7.92	7	2	2	7	0.934668	0.959076	0.970839	1.05145	1.05259	1.03866	1.09709	0.00130744	202	21.9756	6.87354
O42403	Attachment region binding protein (Fragment)	ARBP	Attachment region binding protein (Fragment) OS=Gallus gallus OX=9031 GN=ARBP PE=1 SV=1 - [O42403_CHICK]	130.717	6.4	1	1	1	4	0.909502	0.949859	0.978862	1.03339	1.04224	1.07531	1.11018	0.0119044	344	33.6203	10.6528
A0A1D5PY29	Stromal antigen 2	STAG2	Stromal antigen 2 OS=Gallus gallus OX=9031 GN=STAG2 PE=4 SV=1 - [A0A1D5PY29_CHICK]	130.446	5.41	5	8	8	10	1.00095	1.02336	0.997228	0.985883	0.992932	1.00956	0.989022	0.362395	1256	144.429	5.49072
A0A1L1RKZ7	Uncharacterized protein	COPS4	COP9 signalosome subunit 4 OS=Gallus gallus OX=9031 GN=COPS4 PE=4 SV=1 - [A0A1L1RKZ7_CHICK]	130.388	20.99	2	3	3	6	0.995138	1.02772	0.971824	1.00119	1.00132	0.976872	0.994892	0.792505	162	18.2342	5.021
A0A1D5NZD8	Calcium-transporting ATPase (EC 3.6.3.8)	ATP2B1	Calcium-transporting ATPase OS=Gallus gallus OX=9031 GN=ATP2B1 PE=3 SV=1 - [A0A1D5NZD8_CHICK]	129.832	8.94	9	3	10	16	0.941317	0.956421	0.968632	1.02364	1.06208	1.03678	1.08935	0.00344386	1174	129.234	6.354
R4GLS1	CDGSH iron sulfur domain 2	CISD2	CDGSH iron sulfur domain 2 OS=Gallus gallus OX=9031 GN=CISD2 PE=4 SV=1 - [R4GLS1_CHICK]	129.688	24.63	1	3	3	7	0.850885	0.856774	0.992967	1.06676	1.09672	1.14168	1.22385	0.0170903	134	15.2375	9.61279
A0A1D5NU29	Ubiquitin like 4A		Uncharacterized protein OS=Gallus gallus OX=9031 GN=UBL4A PE=4 SV=1 - [A0A1D5NU29_CHICK]	129.607	21.08	1	4	4	7	1.02452	1.00543	1.004	0.978106	1.00496	0.992817	0.980859	0.130528	185	19.3739	7.29834
A0A1D5PQD8	Uncharacterized protein	PPP1R9B	Uncharacterized protein OS=Gallus gallus OX=9031 GN=PPP1R9B PE=4 SV=1 - [A0A1D5PQD8_CHICK]	129.525	8	3	10	10	14	0.992716	1.02036	1.01974	1.00411	0.975761	1.00587	0.984478	0.304999	1350	151.384	5.09717
F6UZR6	Uncharacterized protein	TM7SF2	Lamin-B receptor OS=Gallus gallus OX=9031 GN=LBR PE=4 SV=2 - [F6UZR6_CHICK]	129.439	19.5	3	13	13	22	0.93367	0.944538	0.905509	1.06855	1.07569	1.07813	1.15758	0.00025866	636	73.3428	9.11475
E1C7T8	Coatomer subunit gamma	COPG2	Coatomer subunit gamma OS=Gallus gallus OX=9031 GN=COPG2 PE=3 SV=2 - [E1C7T8_CHICK]	129.366	10	1	7	10	17	1.01507	1.01243	1.0328	0.995734	0.966684	0.978695	0.961054	0.0198601	870	97.2613	5.88428
A0A1D5PRZ1	Transmembrane 9 superfamily member	TM9SF2	Transmembrane 9 superfamily member OS=Gallus gallus OX=9031 GN=TM9SF2 PE=3 SV=1 - [A0A1D5PRZ1_CHICK]	129.275	7.45	2	4	4	12	1.00951	0.954354	0.964676	1.02101	1.06318	1.00726	1.05563	0.0852309	631	71.4934	7.10791
Q03696	Neuronal-glial cell adhesion molecule (Ng-CAM)		Neuronal-glial cell adhesion molecule OS=Gallus gallus OX=9031 PE=1 SV=2 - [NGCA_CHICK]	129.191	1.34	2	1	1	3	1.04129	1.01752	1.06839	0.967777	0.986799	0.936832	0.9246	0.0191131	1266	136.486	5.63037
A0A1D5PEE1	Oxysterol-binding protein	OSBP	Oxysterol-binding protein OS=Gallus gallus OX=9031 GN=OSBP PE=3 SV=1 - [A0A1D5PEE1_CHICK]	128.965	5.7	2	4	4	9	0.983517	0.99207	1.01583	0.971706	1.00768	0.974015	0.987292	0.449119	790	87.7138	7.43018
P02314	Non-histone chromosomal protein HMG-17 (High mobility group nucleosome-binding domain-containing protein 2)	HMGN2 HMG17	Non-histone chromosomal protein HMG-17 OS=Gallus gallus OX=9031 GN=HMGN2 PE=1 SV=3 - [HMGN2_CHICK]	128.518	44.44	2	5	5	10	0.966568	0.951108	0.988332	1.02834	1.03	1.05817	1.07244	0.00840495	90	9.44708	9.99365
F1NE00	Kinesin-like protein	KIF5C	Kinesin-like protein OS=Gallus gallus OX=9031 GN=KIF5C PE=3 SV=2 - [F1NE00_CHICK]	128.518	7	2	2	9	11	1.00727	0.951189	1.0835	1.01209	0.99648	0.943718	0.970521	0.530361	957	109.394	6.25244
A0A1D5PAY6	Anamorsin (Cytokine-induced apoptosis inhibitor 1) (Fe-S cluster assembly protein DRE2 homolog)	CIAPIN1	Anamorsin OS=Gallus gallus OX=9031 GN=CIAPIN1 PE=3 SV=1 - [A0A1D5PAY6_CHICK]	128.511	30.1	7	6	6	9	1.02449	1.04718	0.982844	0.999851	1.00002	0.970527	0.972465	0.257265	299	32.0653	5.47803
E1C852	PDZ and LIM domain 1	PDLIM1	PDZ and LIM domain 1 OS=Gallus gallus OX=9031 GN=PDLIM1 PE=4 SV=1 - [E1C852_CHICK]	128.51	13.46	3	4	4	10	0.986985	0.969105	1.01653	0.990329	1.01899	1.05145	1.02965	0.260304	327	35.6379	7.26904
F1NIK4	Ribosomal protein L36a like	RPL36A	Uncharacterized protein OS=Gallus gallus OX=9031 GN=RPL36A PE=3 SV=3 - [F1NIK4_CHICK]	128.25	28.3	3	6	6	14	0.96772	0.991016	1.00296	1.00091	1.02634	1.03661	1.0345	0.0831309	106	12.4088	10.6821
F2Z4L4	Uncharacterized protein	SET	Uncharacterized protein OS=Gallus gallus OX=9031 GN=SET PE=3 SV=1 - [F2Z4L4_CHICK]	128.096	15.16	2	4	4	8	0.937969	1.03859	0.87057	1.01819	1.05639	1.07272	1.10543	0.123551	277	32.0837	4.22119
E1C043	Cytochrome c oxidase subunit 5A	COX5A	Cytochrome c oxidase subunit 5A OS=Gallus gallus OX=9031 PE=4 SV=3 - [E1C043_CHICK]	127.459	15.54	1	3	4	13	1.02578	1.00009	1.03482	0.990424	0.985753	0.96649	0.961438	0.0364871	148	16.4404	6.771
A0A1D5PXT0	Uncharacterized protein	UBE2M	Uncharacterized protein OS=Gallus gallus OX=9031 PE=3 SV=1 - [A0A1D5PXT0_CHICK]	127.371	20.33	3	7	7	17	0.99851	1.01143	1.00954	0.977283	1.01014	1.00577	0.991294	0.472551	241	27.1729	8.14795
A0A1D5PR88	Uncharacterized protein	GLIPR2	Uncharacterized protein OS=Gallus gallus OX=9031 GN=GLIPR2 PE=3 SV=1 - [A0A1D5PR88_CHICK]	127.37	8.72	2	1	1	2	0.907115	0.899999	0.899419	1.09021	1.08685	1.12419	1.21973	8.34307e-05	149	16.3852	9.62744
G1K303	Hydroxyacylglutathione hydrolase, mitochondrial	HAGH	Hydroxyacylglutathione hydrolase, mitochondrial OS=Gallus gallus OX=9031 GN=HAGH PE=3 SV=3 - [G1K303_CHICK]	127.147	13.85	3	3	3	8	1.00072	0.99707	1.00593	0.988449	0.990801	1.01082	0.995457	0.579247	260	29.0127	6.90283
D8MIU8	Nuclear mitotic apparatus protein	NUMA	Nuclear mitotic apparatus protein OS=Gallus gallus OX=9031 GN=NUMA PE=2 SV=1 - [D8MIU8_CHICK]	127.064	5.42	5	11	11	12	1.05444	1.02153	1.00404	0.962077	0.995103	1.00037	0.96024	0.0984332	2141	241.359	6.1001
A0A1D5P673	Uncharacterized protein		Uncharacterized protein OS=Gallus gallus OX=9031 PE=4 SV=1 - [A0A1D5P673_CHICK]	126.762	23.18	2	8	8	14	1.03432	1.02388	1.03521	0.970683	0.97103	0.966104	0.940004	9.88945e-05	358	37.6403	7.97217
A0A1D5NWY7	Trinucleotide repeat containing 6A	TNRC6A	Trinucleotide repeat containing 6A OS=Gallus gallus OX=9031 GN=TNRC6A PE=4 SV=1 - [A0A1D5NWY7_CHICK]	126.4	3.08	7	2	2	3	1.27637	0.971032	0.76649	0.93369	0.980219	1.36625	1.08835	0.682847	1720	183.078	6.15088
A0A1D5PCX5	Uncharacterized protein		Uncharacterized protein OS=Gallus gallus OX=9031 PE=4 SV=1 - [A0A1D5PCX5_CHICK]	126.397	15.45	2	2	2	8	1.00739	1.01281	1.05181	0.96274	0.989504	0.985858	0.956411	0.0520579	123	14.1735	5.59229
A0A1D5NWG7	Dedicator of cytokinesis 1		Dedicator of cytokinesis 1 OS=Gallus gallus OX=9031 GN=DOCK1 PE=3 SV=1 - [A0A1D5NWG7_CHICK]	126.341	6	3	12	12	14	0.982696	1.01651	1.01296	0.978943	0.987911	1.0212	0.991993	0.656178	1884	217.771	7.84033
Q5F3Y4	Perilipin	RCJMB04_4d23	Perilipin OS=Gallus gallus OX=9031 GN=RCJMB04_4d23 PE=2 SV=1 - [Q5F3Y4_CHICK]	126.156	8.12	4	4	4	6	0.849117	0.797291	0.790594	1.12422	1.20817	1.25788	1.47323	0.00087883	431	47.2161	6.15088
Q5ZI99	Actin-related protein 2/3 complex subunit	ARPC1B RCJMB04_28o6	Actin-related protein 2/3 complex subunit OS=Gallus gallus OX=9031 GN=ARPC1B PE=2 SV=1 - [Q5ZI99_CHICK]	125.95	12.47	2	4	4	8	1.00473	1.02304	0.963619	0.990208	1.0264	1.02325	1.01621	0.485295	369	41.0415	8.30908
Q5F357	Apoptosis-inducing factor 1, mitochondrial	AIFM1 RCJMB04_33k20	Apoptosis-inducing factor 1, mitochondrial OS=Gallus gallus OX=9031 GN=AIFM1 PE=2 SV=1 - [Q5F357_CHICK]	125.949	11.51	4	7	7	10	0.991824	0.984407	0.978527	0.986958	1.0144	1.02239	1.02335	0.113823	443	48.8773	7.60596
A0A1D5NW11	Keratin, type I cytoskeletal 19	KRT19	Keratin, type I cytoskeletal 19 OS=Gallus gallus OX=9031 GN=KRT19 PE=3 SV=1 - [A0A1D5NW11_CHICK]	125.928	5.95	9	1	3	10	1.03826	1.07068	1.04853	0.936314	0.965902	0.96539	0.908197	0.00211918	420	45.769	5.12256
Q5ZIP7	Uncharacterized protein	RAB5A RCJMB04_24h4	Uncharacterized protein OS=Gallus gallus OX=9031 GN=RAB5A PE=2 SV=1 - [Q5ZIP7_CHICK]	125.92	21.86	2	2	4	9	0.955151	0.934953	0.990081	0.993118	1.05144	1.05863	1.07743	0.0473082	215	23.5268	8.1333
A0A1D5P2L3	Cullin 1	CUL1	Cullin 1 OS=Gallus gallus OX=9031 GN=CUL1 PE=3 SV=1 - [A0A1D5P2L3_CHICK]	125.821	9.92	1	8	8	13	1.01184	1.08931	0.942334	0.959401	0.999561	0.968982	0.962037	0.4322	776	89.635	8.00146
Q8UWA0	Myosin heavy chain	SSMHC	Myosin heavy chain OS=Gallus gallus OX=9031 GN=SSMHC PE=2 SV=1 - [Q8UWA0_CHICK]	125.789	1.18	43	1	3	7	1.38752	0.991379	1.16518	1.03129	0.967023	0.457229	0.692858	0.166373	1941	224.153	5.90967
F1NN08	Uncharacterized protein	ARF1	Uncharacterized protein OS=Gallus gallus OX=9031 GN=ARF1 PE=3 SV=2 - [F1NN08_CHICK]	125.57	25.97	11	3	5	15	0.960139	0.953369	0.973479	1.05444	1.03523	1.02956	1.08044	0.00126884	181	20.6837	6.80029
A0A1L1RJC8	Uncharacterized protein	FARSB	Phenylalanyl-tRNA synthetase beta subunit OS=Gallus gallus OX=9031 GN=FARSB PE=4 SV=1 - [A0A1L1RJC8_CHICK]	125.307	17	2	11	11	17	1.0328	0.993456	1.00326	1.01761	0.990174	0.974658	0.984462	0.414382	547	61.241	6.66846
A0A1D5PS70	PDGFA associated protein 1	PDAP1	PDGFA associated protein 1 OS=Gallus gallus OX=9031 GN=PDAP1 PE=4 SV=1 - [A0A1D5PS70_CHICK]	125.144	35.6	1	7	7	13	0.990043	0.992631	1.02535	0.990403	0.998715	1.00248	0.994538	0.669482	191	21.8702	6.82959
E1C645	Uncharacterized protein	NDUFA7	Uncharacterized protein OS=Gallus gallus OX=9031 GN=CD320 PE=4 SV=3 - [E1C645_CHICK]	124.676	23.48	2	3	3	6	1.04244	0.991811	1.01576	1.01303	0.990472	0.924577	0.960019	0.250839	115	12.5348	10.3306
A0A1L1RJ87	Ribosomal protein S5		Ribosomal protein S5 OS=Gallus gallus OX=9031 PE=3 SV=1 - [A0A1L1RJ87_CHICK]	124.59	14.14	1	4	4	13	0.991192	0.980951	0.98987	1.00677	1.03044	0.998697	1.02495	0.0704569	191	20.5534	9.67139
F1NHL2	Uncharacterized protein		Uncharacterized protein OS=Gallus gallus OX=9031 PE=4 SV=3 - [F1NHL2_CHICK]	124.356	13.5	1	2	2	4	0.971659	0.976584	0.9849	1.01449	1.04433	1.00637	1.04502	0.0224274	163	18.4313	5.12256
A0A1D5PJ40	Clathrin light chain	CLTB	Clathrin light chain OS=Gallus gallus OX=9031 GN=CLTB PE=3 SV=1 - [A0A1D5PJ40_CHICK]	124.284	20.95	5	6	7	16	0.967301	1.00957	0.984269	0.999905	1.0014	1.03007	1.02372	0.210678	210	23.1071	4.66553
E1BYG4	Cystathionine beta-synthase (EC 4.2.1.22)	CBS	Cystathionine beta-synthase OS=Gallus gallus OX=9031 GN=CBS PE=3 SV=3 - [E1BYG4_CHICK]	124.01	8.42	1	5	5	9	1.01333	1.0481	1.02339	1.01496	0.937728	1.00098	0.957482	0.166745	558	61.7408	7.59131
A0A1L1RM71	Magnesium transporter protein 1	MAGT1	Magnesium transporter protein 1 OS=Gallus gallus OX=9031 GN=MAGT1 PE=4 SV=1 - [A0A1L1RM71_CHICK]	124.008	9.12	3	3	3	7	1.00009	1.01505	0.953147	0.96285	1.00052	1.03756	1.011	0.722114	296	32.999	9.5835
A0A1D5NXY4	Barrier to autointegration factor 1	BANF1	Barrier to autointegration factor 1 OS=Gallus gallus OX=9031 GN=BANF1 PE=4 SV=1 - [A0A1D5NXY4_CHICK]	123.99	24.44	1	3	3	18	1.00625	0.996849	1.0298	0.987398	0.994336	0.988699	0.979402	0.106494	90	10.051	6.0874
R4GMA6	Ras homolog family member G	RHOG	Ras homolog family member G OS=Gallus gallus OX=9031 GN=LOC100859599 PE=4 SV=2 - [R4GMA6_CHICK]	122.97	15.71	7	1	2	5	1.03576	1.12578	1.00448	0.87922	0.930821	1.02359	0.895014	0.117714	191	21.437	8.38232
E1BRU7	Hexokinase domain containing 1	HKDC1	Hexokinase domain containing 1 OS=Gallus gallus OX=9031 GN=HKDC1 PE=3 SV=1 - [E1BRU7_CHICK]	122.882	4.91	1	1	5	11	1.10052	1.1204	0.989347	0.953487	0.950775	0.886988	0.869475	0.0390526	917	102.127	7.81104
A0A1D5NUU1	Uncharacterized protein	SNRNP200	Uncharacterized protein OS=Gallus gallus OX=9031 GN=SNRNP200 PE=4 SV=2 - [A0A1D5NUU1_CHICK]	122.75	3.93	3	9	9	11	1.00483	1.02562	1.01082	0.990105	0.989933	0.992252	0.977321	0.0209235	2136	244.389	6.11279
A0A1I7Q450	Ubiquitin-conjugating enzyme E2 variant 2	UBE2V2	Ubiquitin-conjugating enzyme E2 variant 2 OS=Gallus gallus OX=9031 GN=UBE2V2 PE=4 SV=1 - [A0A1I7Q450_CHICK]	122.71	17.91	4	1	3	8	1.03221	1.01848	1.0174	0.995885	0.932767	1.0056	0.956374	0.12832	134	15.2676	5.60498
Q800K9	Surfeit locus protein 4	SURF4 SURF-4	Surfeit locus protein 4 OS=Gallus gallus OX=9031 GN=SURF4 PE=2 SV=1 - [SURF4_CHICK]	122.324	6.69	2	2	2	8	0.89025	0.896776	0.88733	1.1	1.09019	1.09621	1.22886	8.79994e-07	269	30.5989	7.78174
E1C591	Peptidylprolyl isomerase G	PPIG	Peptidylprolyl isomerase G OS=Gallus gallus OX=9031 GN=PPIG PE=4 SV=3 - [E1C591_CHICK]	122.316	3.62	1	3	3	4	0.823281	0.924886	0.760845	1.12115	1.18584	1.18766	1.39284	0.00334151	774	90.8924	10.5356
A0A1L1RWG0	Uncharacterized protein	PFDN1	Prefoldin subunit 1 OS=Gallus gallus OX=9031 GN=PFDN1 PE=4 SV=1 - [A0A1L1RWG0_CHICK]	122.198	27.83	6	4	4	6	0.966784	0.995278	1.00312	0.990596	1.01817	1.0525	1.03241	0.202486	115	13.4212	8.35303
A0A1D5NU66	Platelet derived growth factor receptor beta	PDGFRB	Platelet derived growth factor receptor beta OS=Gallus gallus OX=9031 GN=PDGFRB PE=3 SV=1 - [A0A1D5NU66_CHICK]	121.966	3.03	19	2	3	6	0.953856	1.01159	1.09236	0.990085	0.982987	0.931175	0.949781	0.311757	1090	122.327	5.23682
R4GFY2	Uncharacterized protein	TMX4	Thioredoxin related transmembrane protein 4 OS=Gallus gallus OX=9031 GN=TMX4 PE=4 SV=1 - [R4GFY2_CHICK]	121.72	9.29	1	3	3	6	1.00798	1.01351	0.993041	0.98342	1.00133	0.998295	0.989557	0.272074	323	35.3835	4.44971
E1BQD1	Uncharacterized protein	GATD3A	Uncharacterized protein OS=Gallus gallus OX=9031 GN=LOC418811 PE=4 SV=3 - [E1BQD1_CHICK]	121.687	17.33	4	4	5	13	1.01328	0.993517	0.999351	0.983992	1.00722	0.983632	0.989586	0.345241	225	23.9162	6.62451
A0A1D5NXZ5	Erythrocyte membrane protein band 4.1 like 2		Erythrocyte membrane protein band 4.1 like 2 OS=Gallus gallus OX=9031 PE=4 SV=1 - [A0A1D5NXZ5_CHICK]	121.513	7.99	9	9	10	17	0.94977	0.944505	0.96756	1.03061	1.04525	1.04123	1.08919	0.000493949	1039	116.417	5.26221
A0A1D5PHE2	Inositol-1-monophosphatase (EC 3.1.3.25)	IMPA1	Inositol-1-monophosphatase OS=Gallus gallus OX=9031 GN=IMPA1 PE=3 SV=1 - [A0A1D5PHE2_CHICK]	121.506	18.71	1	5	5	10	0.99745	1.03064	1.00473	0.985643	0.996207	0.993857	0.981167	0.146021	278	30.1225	5.71924
E1BRL4	Synaptosomal-associated protein	SNAP23	Synaptosomal-associated protein OS=Gallus gallus OX=9031 GN=SNAP23 PE=3 SV=1 - [E1BRL4_CHICK]	121.259	6.22	1	1	1	2	0.822117	0.804981	0.806905	1.17362	1.16054	1.24764	1.47157	0.000158219	209	23.5885	5.0083
F1N9B7	RAD23 homolog B, nucleotide excision repair protein	RAD23B	RAD23 homolog B, nucleotide excision repair protein OS=Gallus gallus OX=9031 GN=RAD23B PE=4 SV=3 - [F1N9B7_CHICK]	121.095	9.61	1	4	4	8	0.962891	1.01657	0.954973	1.02846	1.01518	1.04759	1.05343	0.0720423	385	40.9505	4.729
E1BSA4	Uncharacterized protein	PTTG1IP	Uncharacterized protein OS=Gallus gallus OX=9031 GN=PTTG1IP PE=4 SV=2 - [E1BSA4_CHICK]	120.962	17.49	1	3	3	5	0.994983	0.968231	1.017	1.05932	1.02511	1.00561	1.03685	0.157793	183	21.1736	8.38232
A0A1D5P075	Pre-mRNA processing factor 6	PRPF6	Pre-mRNA processing factor 6 OS=Gallus gallus OX=9031 GN=PRPF6 PE=4 SV=2 - [A0A1D5P075_CHICK]	120.899	5.76	3	5	5	9	0.991903	0.974273	0.978582	1.03133	0.991141	1.04357	1.04119	0.0727079	937	106.262	7.85498
F1NT19	Superoxide dismutase (EC 1.15.1.1)	SOD2	Superoxide dismutase OS=Gallus gallus OX=9031 GN=SOD2 PE=3 SV=1 - [F1NT19_CHICK]	120.43	4.02	3	1	1	5	0.985619	1.04856	1.08662	0.992323	0.993201	0.95062	0.940829	0.132299	224	24.8436	8.41162
Q5ZJ50	Phosphomannomutase (EC 5.4.2.8)	RCJMB04_20k18	Phosphomannomutase OS=Gallus gallus OX=9031 GN=RCJMB04_20k18 PE=2 SV=1 - [Q5ZJ50_CHICK]	120.402	20.24	4	5	5	9	0.996285	1.03293	1.01334	0.987038	0.991299	0.977558	0.971518	0.0634834	247	28.3064	6.06201
A0A0A0MQ32	Lysyl oxidase homolog 2	LOXL2	Lysyl oxidase homolog 2 OS=Gallus gallus OX=9031 GN=LOXL2 PE=4 SV=1 - [A0A0A0MQ32_CHICK]	120.399	5.82	2	4	4	4	1.04292	1.01769	1.0503	0.973606	0.987471	0.946179	0.934535	0.0122495	773	86.7392	6.52197
A0A1D5PZA1	ATRX, chromatin remodeler	ATRX	ATRX, chromatin remodeler OS=Gallus gallus OX=9031 GN=ATRX PE=4 SV=1 - [A0A1D5PZA1_CHICK]	120.327	2.9	3	5	5	7	0.988798	0.986429	0.959747	1.0116	0.987737	1.07061	1.04599	0.162705	2380	269.75	7.00537
E1BT08	Uncharacterized protein	HSPH1	Heat shock protein family H (Hsp110) member 1 OS=Gallus gallus OX=9031 GN=HSPH1 PE=3 SV=3 - [E1BT08_CHICK]	120.202	10.28	1	7	9	17	1.02851	1.03151	1.00335	0.97874	0.954241	0.98237	0.951682	0.0171326	856	95.9899	5.09717
Q5ZIM5	Methionine aminopeptidase 1 (MAP 1) (MetAP 1) (EC 3.4.11.18) (Peptidase M 1)	METAP1 RCJMB04_24o19	Methionine aminopeptidase 1 OS=Gallus gallus OX=9031 GN=METAP1 PE=2 SV=1 - [MAP1_CHICK]	120.188	8.05	1	3	3	5	0.98605	1.04088	1.02485	1.01328	1.0149	0.962355	0.979931	0.437924	385	43.0933	7.45947
F1NBD7	Cyclin-dependent kinase 1	CDK1	Cyclin-dependent kinase 1 OS=Gallus gallus OX=9031 GN=CDK1 PE=3 SV=1 - [F1NBD7_CHICK]	119.499	26.07	31	6	8	16	0.943974	1.00809	0.9747	1.04474	1.03649	1.04102	1.06679	0.0251081	303	34.7093	7.97217
E1BXR1	Prefoldin subunit 3	LOC772071	Prefoldin subunit 3 OS=Gallus gallus OX=9031 GN=VBP1 PE=3 SV=3 - [E1BXR1_CHICK]	119.471	28.13	3	5	5	12	0.997852	1.00873	1.00502	0.977548	0.994721	1.00875	0.989844	0.346759	160	18.7257	8.33838
A0A1D5P986	Lipase G, endothelial type	LIPG	Lipase G, endothelial type OS=Gallus gallus OX=9031 PE=3 SV=1 - [A0A1D5P986_CHICK]	119.224	10.4	5	5	5	7	1.01725	1.12142	1.03406	0.920258	0.955973	0.927538	0.883709	0.0225762	404	45.5259	7.75244
A0A1D5NT74	Protein S100-A10	S100A10	Protein S100-A10 OS=Gallus gallus OX=9031 GN=S100A10 PE=3 SV=1 - [A0A1D5NT74_CHICK]	119.143	27.42	2	3	3	10	0.987028	1.03672	0.977221	1.00114	0.960563	1.00681	0.989182	0.668814	62	7.30151	5.8335
D0VX30	Cytochrome b-c1 complex subunit 7		Cytochrome b-c1 complex subunit 7 OS=Gallus gallus OX=9031 PE=1 SV=1 - [D0VX30_CHICK]	119.067	29.09	7	5	5	9	1.00565	1.03869	1.03315	0.994923	0.969125	0.987166	0.95897	0.0299593	110	13.36	9.24658
A0A1D5PCK2	Anoctamin	ANO5	Anoctamin OS=Gallus gallus OX=9031 GN=ANO5 PE=3 SV=1 - [A0A1D5PCK2_CHICK]	119.038	9.02	5	10	10	15	0.958957	0.981998	0.971878	1.00874	1.04754	1.05267	1.06733	0.0131706	898	105.185	5.75732
A0A1D5PHY8	Lissencephaly-1 homolog	PAFAH1B1 LIS1	Lissencephaly-1 homolog OS=Gallus gallus OX=9031 GN=PAFAH1B1 PE=3 SV=1 - [A0A1D5PHY8_CHICK]	118.873	13.45	2	5	5	10	0.973575	0.988419	0.945908	1.03051	1.0542	1.04109	1.07493	0.00693819	409	46.4452	7.37158
A0A1D5P3Q2	Transmembrane protein 38B	TMEM38B	Transmembrane protein 38B OS=Gallus gallus OX=9031 GN=TMEM38B PE=4 SV=1 - [A0A1D5P3Q2_CHICK]	118.827	9.06	2	1	1	2	1.06989	0.836277	0.868906	1.17912	1.02315	1.01184	1.1582	0.182396	265	29.126	9.0708
E1BRE9	Decorin (Bone proteoglycan II)	DCN	Decorin OS=Gallus gallus OX=9031 GN=DCN PE=3 SV=2 - [E1BRE9_CHICK]	118.81	18.77	5	7	7	14	1.00212	0.961898	0.960408	1.00482	1.03356	1.02978	1.04915	0.0429394	357	39.6029	8.32373
A0A1D5NX47	Atlastin GTPase 2	ATL2	Atlastin GTPase 2 OS=Gallus gallus OX=9031 GN=ATL2 PE=4 SV=1 - [A0A1D5NX47_CHICK]	118.705	12.15	1	7	7	10	0.983363	0.971676	0.993755	1.03216	1.0041	0.996045	1.02832	0.0929254	576	65.3976	5.30029
A0A1D5PBD2	Uncharacterized protein	ATPIF1	ATPase inhibitory factor 1 OS=Gallus gallus OX=9031 PE=4 SV=2 - [A0A1D5PBD2_CHICK]	118.598	22.12	1	4	4	12	0.996658	1.00271	1.02349	0.966612	1.00573	0.980054	0.976688	0.170097	113	12.4956	9.59814
A0A1D5PMI1	Acetoacetyl-CoA synthetase	AACS	Acetoacetyl-CoA synthetase OS=Gallus gallus OX=9031 GN=AACS PE=4 SV=1 - [A0A1D5PMI1_CHICK]	118.576	10.12	6	8	8	12	1.02081	1.06219	0.995784	0.967819	0.994551	0.992591	0.959784	0.123236	652	72.7037	6.32861
Q5ZJ38	Uncharacterized protein	RANBP1 RCJMB04_20p3	Uncharacterized protein OS=Gallus gallus OX=9031 GN=RANBP1 PE=2 SV=1 - [Q5ZJ38_CHICK]	118.567	18.75	1	6	6	13	0.987323	0.984616	1.02777	0.988109	0.995505	1.02115	1.00169	0.92655	208	24.156	5.23682
Q5ZHV6	GrpE protein homolog	GRPEL1 RCJMB04_32n8	GrpE protein homolog OS=Gallus gallus OX=9031 GN=GRPEL1 PE=2 SV=1 - [Q5ZHV6_CHICK]	118.548	31.98	4	8	8	15	0.985449	0.995297	0.98403	0.998314	1.00615	1.01029	1.01686	0.0288402	222	24.8251	7.48877
Q5ZMN1	G3BP stress granule assembly factor 1	G3BP1 RCJMB04_1j5	G3BP stress granule assembly factor 1 OS=Gallus gallus OX=9031 GN=G3BP1 PE=2 SV=1 - [Q5ZMN1_CHICK]	118.489	19.28	3	5	6	13	1.05014	1.02685	1.00542	0.976335	0.973429	0.983958	0.951761	0.0203103	472	52.409	5.21143
F1NJ69	Uncharacterized protein	USO1	Uncharacterized protein OS=Gallus gallus OX=9031 GN=USO1 PE=4 SV=2 - [F1NJ69_CHICK]	118.457	6.72	5	7	7	10	1.01033	1.0021	1.0157	0.976552	0.98496	1.03001	0.987913	0.514078	952	106.066	4.98291
E1BSM9	KDEL motif containing 1	KDELC1	KDEL motif containing 1 OS=Gallus gallus OX=9031 GN=KDELC1 PE=4 SV=3 - [E1BSM9_CHICK]	118.407	11.4	1	7	7	14	0.997175	0.97695	1.03095	0.97716	0.9869	1.02225	0.993758	0.779445	500	57.8571	7.26904
A0A1D5PV83	Uncharacterized protein	RPRD2	Regulation of nuclear pre-mRNA domain containing 2 OS=Gallus gallus OX=9031 GN=RPRD2 PE=4 SV=1 - [A0A1D5PV83_CHICK]	118.335	1.83	3	2	2	5	0.981567	1.05263	0.902264	1.04613	0.991845	0.952431	1.01837	0.743243	1424	152.768	8.26514
A0A1D5PD41	Uncharacterized protein	WDR77	WD repeat domain 77 OS=Gallus gallus OX=9031 GN=WDR77 PE=4 SV=1 - [A0A1D5PD41_CHICK]	118.264	13.09	2	4	4	6	1.01891	0.96031	1.03599	0.992288	1.01758	0.987736	0.994157	0.823948	359	38.4658	4.98291
F1P574	Uncharacterized protein	GMPPB	GDP-mannose pyrophosphorylase B OS=Gallus gallus OX=9031 GN=GMPPB PE=4 SV=2 - [F1P574_CHICK]	118.083	14.44	2	4	4	5	1.00762	1.06923	0.933896	0.978395	1.02315	0.991338	0.994065	0.892354	360	39.4106	7.1958
A0A1D5PCF9	Coatomer protein complex subunit zeta 1	COPZ1	Coatomer protein complex subunit zeta 1 OS=Gallus gallus OX=9031 PE=4 SV=1 - [A0A1D5PCF9_CHICK]	118.083	11.48	3	2	2	8	0.995996	1.02431	1.0106	1.0067	0.992231	0.979726	0.982761	0.197937	183	20.7606	4.91943
P38024	Multifunctional protein ADE2 [Includes: Phosphoribosylaminoimidazole-succinocarboxamide synthase (EC 6.3.2.6) (SAICAR synthetase); Phosphoribosylaminoimidazole carboxylase (EC 4.1.1.21) (AIR carboxylase) (AIRC)]	AIRC	Multifunctional protein ADE2 OS=Gallus gallus OX=9031 GN=AIRC PE=2 SV=1 - [PUR6_CHICK]	118.059	18.31	3	8	8	13	0.958318	0.983722	0.956682	1.01122	1.04243	1.05849	1.07362	0.0122936	426	47.2101	7.92822
A0A1D5PTV5	Transmembrane 7 superfamily member 3	TM7SF3	Transmembrane 7 superfamily member 3 OS=Gallus gallus OX=9031 PE=4 SV=2 - [A0A1D5PTV5_CHICK]	118.039	2.97	1	1	1	2	0.985503	0.984924	1.08316	0.922984	1.03012	0.996396	0.965912	0.487802	538	59.9814	7.78174
A0A1D5PTE8	Uncharacterized protein	GMFB	Glia maturation factor beta OS=Gallus gallus OX=9031 GN=GMFB PE=4 SV=1 - [A0A1D5PTE8_CHICK]	117.607	21.99	3	4	4	7	0.97848	1.00685	1.00468	0.986869	0.972496	1.02573	0.998356	0.933051	141	16.5192	5.14795
Q5ZMH1	Septin-2	SEPT2 RCJMB04_2a21	Septin-2 OS=Gallus gallus OX=9031 GN=SEPT2 PE=2 SV=1 - [SEPT2_CHICK]	117.505	18.05	3	1	5	9	1.18722	0.68967	0.814904	1.36497	0.907649	1.04716	1.2333	0.35772	349	40.1997	6.55127
Q5F3V3	Sister chromatid cohesion protein PDS5 homolog A	PDS5A RCJMB04_6f4	Sister chromatid cohesion protein PDS5 homolog A OS=Gallus gallus OX=9031 GN=PDS5A PE=2 SV=2 - [PDS5A_CHICK]	117.228	6.77	3	7	8	10	0.984763	1.04557	0.94476	1.0054	1.02894	1.0331	1.03104	0.370644	1330	150.037	7.75244
A0A1D5PRY7	Drebrin like	DBNL	Drebrin like OS=Gallus gallus OX=9031 PE=4 SV=2 - [A0A1D5PRY7_CHICK]	116.826	19	1	10	10	14	1.033	1.03043	1.03025	1.00622	0.98278	0.959065	0.952932	0.0236241	400	45.0771	5.69385
F1NAU1	Glypican 4	GPC4	Glypican 4 OS=Gallus gallus OX=9031 PE=3 SV=3 - [F1NAU1_CHICK]	116.698	12.57	7	7	7	10	1.01764	1.03886	1.01874	0.957927	0.983256	0.976706	0.948831	0.00691458	509	57.5192	6.45557
Q90X12	Helix-loop-helix protein	Id4a	Helix-loop-helix protein OS=Gallus gallus OX=9031 GN=Id4a PE=2 SV=1 - [Q90X12_CHICK]	116.12	12.69	2	1	1	1	0.97689	0.861766	0.911947	1.02011	1.05933	1.17887	1.18458	0.0438271	134	14.2193	8.6167
Q5ZIF4	Uncharacterized protein	SLC25A13 RCJMB04_27c17	Uncharacterized protein OS=Gallus gallus OX=9031 GN=SLC25A13 PE=2 SV=1 - [Q5ZIF4_CHICK]	116.109	5.78	7	4	4	9	0.963292	1.02023	0.96897	1.0275	0.994775	1.01359	1.02824	0.245513	675	74.0557	8.79248
Q5ZJ39	Density-regulated protein (DRP)	DENR RCJMB04_20p1	Density-regulated protein OS=Gallus gallus OX=9031 GN=DENR PE=2 SV=1 - [DENR_CHICK]	115.868	18.18	2	4	4	5	1.0049	0.993156	0.992416	0.976638	1.01445	1.04905	1.01661	0.480341	198	22.1441	5.21143
F1NIE8	Uncharacterized protein	RANGAP1	Ran GTPase activating protein 1 OS=Gallus gallus OX=9031 GN=RANGAP1 PE=4 SV=1 - [F1NIE8_CHICK]	115.857	8.12	2	5	5	8	1.04368	1.02122	1.03297	0.974528	0.953736	0.960797	0.932597	0.00144642	579	62.9071	4.76709
A0A1D5PN05	Uncharacterized protein	COX6C	Uncharacterized protein OS=Gallus gallus OX=9031 GN=COX6C PE=4 SV=1 - [A0A1D5PN05_CHICK]	115.813	32.47	1	3	3	8	0.953236	0.972021	0.943285	1.02674	1.03805	1.10083	1.10357	0.0156569	77	8.78557	10.0669
A0A1D5NX28	Uncharacterized protein		Uncharacterized protein OS=Gallus gallus OX=9031 GN=LOC107056785 PE=4 SV=1 - [A0A1D5NX28_CHICK]	115.729	22.75	9	5	7	21	0.975173	1.01339	0.956725	1.06862	1.03323	0.976467	1.04516	0.233265	233	26.5102	4.08154
E1BZL0	Ubiquitin specific peptidase 24	USP24	Ubiquitin specific peptidase 24 OS=Gallus gallus OX=9031 GN=USP24 PE=3 SV=3 - [E1BZL0_CHICK]	115.708	2.27	2	5	5	5	0.966046	0.964841	1.0203	0.938955	1.02391	1.1088	1.04082	0.485609	2597	292.064	6.25244
Q5F3X5	Uncharacterized protein	RCJMB04_4m5	Uncharacterized protein OS=Gallus gallus OX=9031 GN=RCJMB04_4m5 PE=2 SV=1 - [Q5F3X5_CHICK]	115.313	11.11	3	6	6	8	1.00724	1.01291	1.0213	0.972463	0.996925	0.986347	0.971815	0.0250078	486	55.3983	6.96143
F1N8A6	Uncharacterized protein	FAM177A1	Family with sequence similarity 177 member A1 OS=Gallus gallus OX=9031 GN=FAM177A1 PE=4 SV=1 - [F1N8A6_CHICK]	115.279	5.16	2	2	2	6	0.967087	0.94517	0.932292	1.05631	1.04692	1.09295	1.12362	0.00249293	213	23.9284	4.4624
A0A1D5P4W9	Solute carrier family 2, facilitated glucose transporter member 1	SLC2A1	Solute carrier family 2, facilitated glucose transporter member 1 OS=Gallus gallus OX=9031 GN=SLC2A1 PE=3 SV=1 - [A0A1D5P4W9_CHICK]	115.274	10.4	4	3	3	7	1.03976	1.01707	1.04515	0.979985	0.930449	0.952754	0.923018	0.00887988	481	53.0556	8.5874
F1NT10	Transcription elongation regulator 1	TCERG1	Transcription elongation regulator 1 OS=Gallus gallus OX=9031 GN=TCERG1 PE=4 SV=2 - [F1NT10_CHICK]	114.986	4.76	2	4	4	8	0.910155	0.920156	0.834626	1.05571	1.11854	1.14835	1.24678	0.00465444	966	109.872	8.54346
Q5ZJX6	ATP binding cassette subfamily E member 1	ABCE1 RCJMB04_14j19	ATP binding cassette subfamily E member 1 OS=Gallus gallus OX=9031 GN=ABCE1 PE=2 SV=1 - [Q5ZJX6_CHICK]	114.959	13.36	6	8	8	16	1.02901	0.999833	1.0183	0.994457	0.982487	0.975437	0.968902	0.0360058	599	67.3119	8.26514
A0A1D5PFY7	Succinate-semialdehyde dehydrogenase (EC 1.2.1.24)	ALDH5A1	Aldehyde dehydrogenase 5 family member A1 OS=Gallus gallus OX=9031 GN=ALDH5A1 PE=4 SV=1 - [A0A1D5PFY7_CHICK]	114.681	9.67	1	5	5	7	0.967293	1.01316	0.976998	1.00013	0.980439	1.00545	1.00966	0.581342	548	57.8864	9.05615
F1NRG5	Transmembrane 9 superfamily member	TM9SF3	Transmembrane 9 superfamily member OS=Gallus gallus OX=9031 GN=TM9SF3 PE=3 SV=3 - [F1NRG5_CHICK]	114.547	6.44	2	4	4	9	0.893978	1.00666	0.914846	1.02974	1.00906	0.991861	1.07643	0.119384	590	68.0172	7.54736
E1BW83	Solute carrier family 25 member 24	SLC25A24	Solute carrier family 25 member 24 OS=Gallus gallus OX=9031 GN=SLC25A24 PE=3 SV=3 - [E1BW83_CHICK]	114.503	9.89	2	4	4	5	0.965887	0.98516	1.03486	0.986204	1.03007	1.00258	1.01103	0.673604	475	52.4961	8.26514
A0A1D5PWH6	THO complex subunit 5 homolog	THOC5	THO complex subunit 5 homolog OS=Gallus gallus OX=9031 GN=THOC5 PE=4 SV=1 - [A0A1D5PWH6_CHICK]	114.364	2.55	6	2	2	3	0.991302	1.01844	1.00467	1.03005	0.992362	1.00968	1.00587	0.683104	666	76.47	6.50732
A0A1L1RTN0	Uncharacterized protein	TNS1	Tensin 1 OS=Gallus gallus OX=9031 GN=TNS1 PE=4 SV=1 - [A0A1L1RTN0_CHICK]	114.285	4.45	6	6	6	8	0.966946	0.986925	1.02759	1.08113	0.994072	0.962902	1.019	0.658592	1732	185.863	7.62061
A0A1D5P7B4	Uncharacterized protein	TBC1D15	TBC1 domain family member 15 OS=Gallus gallus OX=9031 GN=TBC1D15 PE=4 SV=1 - [A0A1D5P7B4_CHICK]	114.249	7.81	4	5	5	7	1.00119	0.990949	1.02342	0.967687	0.974539	1.01789	0.98161	0.372116	627	72.5715	5.04639
A0A1L1RW70	Uncharacterized protein	YTHDF3	YTH N6-methyladenosine RNA binding protein 3 OS=Gallus gallus OX=9031 GN=YTHDF3 PE=4 SV=1 - [A0A1L1RW70_CHICK]	114.241	10.63	6	2	4	7	0.970687	1.01374	0.971458	0.98341	0.983798	1.06213	1.02485	0.457283	367	41.0542	9.71533
Q5ZM44	Calcineurin B homologous protein 1 (Calcineurin B-like protein) (Calcium-binding protein CHP) (Calcium-binding protein p22) (EF-hand calcium-binding domain-containing protein p22)	CHP1 CHP RCJMB04_3d7	Calcineurin B homologous protein 1 OS=Gallus gallus OX=9031 GN=CHP1 PE=1 SV=3 - [CHP1_CHICK]	114.115	23.08	1	4	4	7	1.03455	1.06939	0.992102	0.950601	0.99265	1.01108	0.95423	0.174318	195	22.4333	5.09717
A0A1D5PF76	Uncharacterized protein	USP9X	Uncharacterized protein OS=Gallus gallus OX=9031 GN=USP9X PE=3 SV=1 - [A0A1D5PF76_CHICK]	113.993	3.98	15	9	10	14	0.973366	1.04215	1.00661	0.977994	0.995504	1.04292	0.998113	0.948692	2511	285.39	5.8208
F1NWG6	Protein VAC14 homolog	VAC14	Protein VAC14 homolog OS=Gallus gallus OX=9031 GN=VAC14 PE=4 SV=1 - [F1NWG6_CHICK]	113.979	11.54	3	10	10	15	0.969799	1.0064	0.98758	0.993908	0.988853	1.04083	1.02018	0.367338	780	87.7835	6.30322
F1P526	Protein phosphatase methylesterase 1 (PME-1) (EC 3.1.1.-)	PPME1	Protein phosphatase methylesterase 1 OS=Gallus gallus OX=9031 GN=PPME1 PE=3 SV=2 - [F1P526_CHICK]	113.519	23.71	2	7	7	10	1.02657	0.984253	1.06291	0.980963	0.950458	1.00168	0.954248	0.159496	388	42.5826	5.84619
E1BXG0	Peptidyl-prolyl cis-trans isomerase (PPIase) (EC 5.2.1.8)	PPIH	Peptidyl-prolyl cis-trans isomerase OS=Gallus gallus OX=9031 GN=PPIH PE=3 SV=1 - [E1BXG0_CHICK]	113.493	17.51	2	4	4	10	1.04744	1.00288	0.99378	1.00464	1.00031	0.977739	0.979825	0.331917	177	19.1926	8.07471
R4GIQ2	Ribosomal protein L21	RPL21	Ribosomal protein L21 OS=Gallus gallus OX=9031 GN=RPL21 PE=4 SV=1 - [R4GIQ2_CHICK]	113.345	36.88	4	7	7	19	0.950944	0.990896	0.959923	1.01953	1.03374	1.02066	1.05933	0.0113563	160	18.5651	10.4917
F6UW25	Uncharacterized protein	YTHDF1	Uncharacterized protein OS=Gallus gallus OX=9031 GN=YTHDF1 PE=4 SV=1 - [F6UW25_CHICK]	112.976	5.86	7	2	4	8	1.08168	0.998755	1.00718	0.981462	0.942953	0.935175	0.92615	0.0643321	546	59.7065	9.0415
A0A1D5PSB4	Ubiquitin protein ligase E3 component n-recognin 4		Ubiquitin protein ligase E3 component n-recognin 4 OS=Gallus gallus OX=9031 PE=4 SV=1 - [A0A1D5PSB4_CHICK]	112.674	3	1	12	12	18	1.02668	0.985133	1.01604	0.980458	0.993358	0.98397	0.976859	0.147806	5171	572.692	6.03662
F1N9K3	Gap junction protein	GJA1	Gap junction protein OS=Gallus gallus OX=9031 GN=GJA1 PE=3 SV=1 - [F1N9K3_CHICK]	112.362	9.71	2	3	3	4	1.09491	1.01603	1.04318	1.00324	0.96442	1.00459	0.942342	0.085061	381	43.1239	8.66064
A0A1D5P5D8	Endoplasmic reticulum oxidoreductase 1 beta	ERO1B	Endoplasmic reticulum oxidoreductase 1 beta OS=Gallus gallus OX=9031 GN=ERO1LB PE=4 SV=1 - [A0A1D5P5D8_CHICK]	112.334	10.38	1	3	4	6	0.978619	0.999135	0.931549	0.99432	1.0157	1.00156	1.03516	0.179274	424	49.0627	7.7085
A0A1L1RKZ9	Uncharacterized protein	VTI1A	Vesicle transport through interaction with t-SNAREs 1A OS=Gallus gallus OX=9031 GN=VTI1A PE=4 SV=1 - [A0A1L1RKZ9_CHICK]	112.25	14.72	3	2	2	2	0.996894	0.949397	0.929906	1.07618	1.00915	1.01985	1.07962	0.0568286	163	18.8718	9.11475
Q5ZI72	Heterogeneous nuclear ribonucleoprotein D-like (hnRNP D-like) (hnRNP DL)	HNRNPDL HNRPDL RCJMB04_29l7	Heterogeneous nuclear ribonucleoprotein D-like OS=Gallus gallus OX=9031 GN=HNRNPDL PE=2 SV=1 - [HNRDL_CHICK]	112.233	12.96	2	4	5	10	0.963026	0.955834	0.971004	1.01182	1.02762	1.04137	1.06607	0.00268104	301	33.423	7.31299
Q5ZLV4	tRNA (cytosine(34)-C(5))-methyltransferase (EC 2.1.1.203) (NOL1/NOP2/Sun domain family member 2)	NSUN2 RCJMB04_4l11	tRNA (cytosine(34)-C(5))-methyltransferase OS=Gallus gallus OX=9031 GN=NSUN2 PE=2 SV=1 - [NSUN2_CHICK]	112.061	7.91	2	6	6	8	1.01186	1.00571	0.960827	0.9861	0.960721	1.0428	1.00377	0.903886	796	90.7868	6.7417
Q5ZL86	Uncharacterized protein	RCJMB04_7d16	Uncharacterized protein OS=Gallus gallus OX=9031 GN=RCJMB04_7d16 PE=2 SV=1 - [Q5ZL86_CHICK]	112.049	13.18	3	1	8	10	1.00059	0.953016	1.00085	0.992891	0.979951	1.07751	1.03246	0.406299	607	66.2264	5.40186
F1NPH9	Uncharacterized protein	UMPS	Uridine monophosphate synthetase OS=Gallus gallus OX=9031 GN=UMPS PE=3 SV=1 - [F1NPH9_CHICK]	111.968	11.27	3	6	6	9	0.968097	1.00392	0.995291	1.03321	1.00614	1.02409	1.0324	0.0751561	479	51.8663	6.48096
Q5ZI80	Uncharacterized protein	RCJMB04_29h3	Uncharacterized protein OS=Gallus gallus OX=9031 GN=RCJMB04_29h3 PE=2 SV=1 - [Q5ZI80_CHICK]	111.848	14	3	6	6	9	1.03074	0.996048	1.05504	0.999715	0.984492	0.984365	0.96325	0.102038	443	51.6631	5.61768
A0A1D6UPU1	Dynactin subunit 3	DCTN3	Dynactin subunit 3 OS=Gallus gallus OX=9031 GN=DCTN3 PE=4 SV=1 - [A0A1D6UPU1_CHICK]	111.717	30.3	2	5	5	10	1.02883	1.04213	1.0141	0.961861	0.998926	0.98835	0.95594	0.0295745	165	18.6898	5.23682
F1NNP6	Uncharacterized protein	GLRX3	Glutaredoxin 3 OS=Gallus gallus OX=9031 GN=GLRX3 PE=4 SV=2 - [F1NNP6_CHICK]	111.695	13.72	2	4	4	13	1.03363	1.01336	1.02416	0.947008	0.96951	0.978032	0.942498	0.00578399	328	36.5507	5.60498
F1NU71	Mitochondrial import inner membrane translocase subunit TIM44	TIMM44	Mitochondrial import inner membrane translocase subunit TIM44 OS=Gallus gallus OX=9031 GN=TIMM44 PE=3 SV=2 - [F1NU71_CHICK]	111.692	14.86	1	8	8	10	0.957767	0.974815	0.983342	1.02079	1.01235	0.959567	1.02633	0.281532	451	51.2323	8.11865
P48463	Serine/threonine-protein phosphatase 2A catalytic subunit alpha isoform (PP2A-alpha) (EC 3.1.3.16)	PPP2CA	Serine/threonine-protein phosphatase 2A catalytic subunit alpha isoform OS=Gallus gallus OX=9031 GN=PPP2CA PE=2 SV=1 - [PP2AA_CHICK]	111.614	11.33	4	4	4	9	0.987425	0.977992	1.00423	0.990218	1.02891	1.0219	1.02404	0.168232	309	35.5403	5.42725
A0A1D5P097	Acyl-CoA thioesterase 7	ACOT7	Acyl-CoA thioesterase 7 OS=Gallus gallus OX=9031 GN=ACOT7 PE=4 SV=1 - [A0A1D5P097_CHICK]	111.447	7.49	3	2	2	3	0.885751	0.919081	0.935652	1.02049	0.978815	1.04611	1.11127	0.014259	347	38.2716	7.54736
P08267	Ferritin heavy chain (Ferritin H subunit) (EC 1.16.3.1)	FTH	Ferritin heavy chain OS=Gallus gallus OX=9031 GN=FTH PE=2 SV=2 - [FRIH_CHICK]	111.323	27.22	1	5	5	7	0.863181	0.934673	0.874772	1.05673	1.17697	1.09112	1.24403	0.00665809	180	21.0783	6.21436
A0A1I7Q419	40S ribosomal protein S12	RPS12	40S ribosomal protein S12 OS=Gallus gallus OX=9031 GN=RPS12 PE=3 SV=1 - [A0A1I7Q419_CHICK]	111.082	31.4	4	4	4	12	1.04826	1.00334	1.00115	0.996742	0.973865	0.981643	0.967078	0.116215	121	13.52	7.92822
A0A1D5PME0	Uncharacterized protein		Uncharacterized protein OS=Gallus gallus OX=9031 GN=LOC107055783 PE=4 SV=1 - [A0A1D5PME0_CHICK]	110.588	13.82	3	3	3	5	1.01538	0.962135	0.998276	1.01309	1.03389	0.963021	1.0115	0.686279	275	30.374	4.83057
A0A1D5P2W8	Uncharacterized protein	IPO5	Uncharacterized protein OS=Gallus gallus OX=9031 PE=4 SV=1 - [A0A1D5P2W8_CHICK]	110.3	7.8	1	6	6	11	1.02239	1.0329	1.00861	0.969875	1.00368	0.971198	0.961111	0.0387167	795	88.316	5.05908
F1P5S9	Uncharacterized protein	THUMPD3	Uncharacterized protein OS=Gallus gallus OX=9031 PE=4 SV=3 - [F1P5S9_CHICK]	110.176	11.83	1	4	4	5	0.965961	0.938574	0.950216	1.02922	1.01329	1.08527	1.09564	0.0172731	355	39.0666	5.17334
A0A1D5NYA4	WWC family member 3	WWC3	WWC family member 3 OS=Gallus gallus OX=9031 GN=WWC3 PE=4 SV=1 - [A0A1D5NYA4_CHICK]	109.964	2.68	5	2	3	4	1.02341	1.05421	1.01019	1.01688	0.937865	0.955123	0.942372	0.0955304	1194	135.422	6.13818
F1NDP5	Sulfurtransferase	TST	Sulfurtransferase OS=Gallus gallus OX=9031 GN=TST PE=4 SV=3 - [F1NDP5_CHICK]	109.934	6.12	1	1	1	5	1.06221	1.00607	0.981688	0.9528	0.925416	1.00566	0.945545	0.173858	294	32.9115	7.86963
A0A1D5PWL6	Uncharacterized protein	AP3S1	AP-3 complex subunit sigma-1 OS=Gallus gallus OX=9031 GN=AP3S1 PE=4 SV=1 - [A0A1D5PWL6_CHICK]	109.782	13.1	4	2	2	5	0.983664	1.00554	0.973434	0.968305	1.01506	1.01882	1.01334	0.522063	168	18.7456	6.53662
A0A1D5NWM7	Uncharacterized protein	RSL1D1	Ribosomal L1 domain containing 1 OS=Gallus gallus OX=9031 GN=RSL1D1 PE=4 SV=1 - [A0A1D5NWM7_CHICK]	109.781	13.32	1	6	6	10	0.982871	0.965134	0.981983	1.01433	0.995105	1.00298	1.02813	0.026698	443	49.5711	9.87646
F1NKR1	Alpha-mannosidase (EC 3.2.1.-)	MAN2A1	Alpha-mannosidase OS=Gallus gallus OX=9031 GN=MAN2A1 PE=3 SV=2 - [F1NKR1_CHICK]	109.613	6.07	1	6	6	8	0.948307	0.922153	0.964164	1.01593	1.00321	0.996536	1.06387	0.0110852	1153	131.911	7.37158
A0A1D5PL53	Uncharacterized protein	TXNRD3	Thioredoxin reductase 3 OS=Gallus gallus OX=9031 GN=TXNRD3 PE=3 SV=1 - [A0A1D5PL53_CHICK]	109.526	10.6	2	6	6	10	0.970427	0.991323	0.976188	1.00031	1.04582	1.02219	1.04438	0.0404081	604	66.3586	6.30322
R4GME1	Prefoldin subunit 2	PFDN2	Prefoldin subunit 2 OS=Gallus gallus OX=9031 GN=PFDN2 PE=4 SV=2 - [R4GME1_CHICK]	109.424	33.11	2	5	5	14	1.02772	1.01773	1.02966	0.975245	0.977917	0.986858	0.956069	0.000905825	151	16.4788	8.14795
A0A1D5P419	Dipeptidyl peptidase 9	DPP9	Dipeptidyl peptidase 9 OS=Gallus gallus OX=9031 GN=DPP9 PE=3 SV=1 - [A0A1D5P419_CHICK]	109.21	3.14	2	3	3	5	1.04425	1.00744	1.05674	0.968203	1.0057	0.951947	0.941261	0.0487872	891	102.118	6.04932
Q90923	Netrin-3 (Netrin-2) (Fragment)	NTN3 NTN2	Netrin-3 (Fragment) OS=Gallus gallus OX=9031 GN=NTN3 PE=2 SV=1 - [NET3_CHICK]	109.155	8.61	5	4	4	5	1.09806	1.05073	1.07462	0.890928	0.901412	0.962305	0.854573	0.00392059	581	65.0641	8.83643
A0A1L1RSY4	ELAV-like protein	ELAVL1	ELAV-like protein OS=Gallus gallus OX=9031 GN=ELAVL1 PE=3 SV=1 - [A0A1L1RSY4_CHICK]	109.041	17.81	3	4	4	8	0.978801	1.00296	0.984596	1.0115	1.00248	1.0242	1.02421	0.0677513	219	24.4444	9.20264
E1C5S0	Uncharacterized protein	LOC407092	Uncharacterized protein OS=Gallus gallus OX=9031 GN=LOC407092 PE=4 SV=3 - [E1C5S0_CHICK]	108.74	6.4	14	6	6	6	0.998176	1.01535	0.949645	1.00308	1.03788	0.994192	1.02429	0.36981	1109	116.467	6.75635
A0A1D5P4W0	Regulator of chromosome condensation 1	RCC1	Regulator of chromosome condensation 1 OS=Gallus gallus OX=9031 GN=RCC1 PE=4 SV=1 - [A0A1D5P4W0_CHICK]	108.656	14.21	1	4	4	4	0.977167	1.00976	0.951092	1.05108	0.995547	1.02587	1.04577	0.127428	401	42.6514	6.52197
F1N903	Proteasome 26S subunit, non-ATPase 6	PSMD6	Proteasome 26S subunit, non-ATPase 6 OS=Gallus gallus OX=9031 GN=PSMD6 PE=4 SV=2 - [F1N903_CHICK]	108.567	21.34	1	10	10	17	0.993616	1.01969	1.00876	1.00429	1.0007	0.975262	0.986167	0.305103	389	45.5485	6.17627
Q5ZJ49	Peptidase, mitochondrial processing alpha subunit	PMPCA RCJMB04_20l2	Peptidase, mitochondrial processing alpha subunit OS=Gallus gallus OX=9031 GN=PMPCA PE=2 SV=1 - [Q5ZJ49_CHICK]	108.48	8.09	2	4	4	5	0.962624	1.03278	1.00999	1.00776	0.964732	0.995195	0.987452	0.632127	519	57.5103	7.18115
Q5ZIA3	Sorting nexin 3	SNX3 RCJMB04_28m8	Sorting nexin 3 OS=Gallus gallus OX=9031 GN=SNX3 PE=2 SV=1 - [Q5ZIA3_CHICK]	108.416	29.63	2	4	5	14	0.985501	0.938537	1.03125	0.992011	1.01105	1.01782	1.02219	0.476411	162	18.7438	8.66064
F7BGT1	Uncharacterized protein	NUDT1	Nudix hydrolase 1 OS=Gallus gallus OX=9031 GN=NUDT1 PE=3 SV=1 - [F7BGT1_CHICK]	108.178	21.79	2	3	3	6	0.999623	0.989897	1.03819	0.985887	1.00958	0.971108	0.979808	0.332972	156	18.0581	5.08447
A0A1D5PJP0	SH3 and PX domains 2B	SH3PXD2B	SH3 and PX domains 2B OS=Gallus gallus OX=9031 GN=SH3PXD2B PE=4 SV=1 - [A0A1D5PJP0_CHICK]	108.033	17.58	5	12	12	15	1.00539	1.03024	0.977794	0.994165	1.01261	0.964934	0.986154	0.535574	819	91.5312	8.93896
Q5ZHV1	Ras-related protein Rab-33B	RAB33B RCJMB04_32p6	Ras-related protein Rab-33B OS=Gallus gallus OX=9031 GN=RAB33B PE=2 SV=1 - [RB33B_CHICK]	107.955	14.04	14	1	3	8	1.07266	0.973627	1.0258	1.0013	0.871617	0.93524	0.914088	0.135253	228	25.719	8.04541
R4GK64	Uncharacterized protein	HDGFL2	HDGF like 2 OS=Gallus gallus OX=9031 GN=HDGFRP2 PE=4 SV=2 - [R4GK64_CHICK]	107.954	11.6	1	5	5	8	1.01056	1.01766	1.06407	0.963921	0.972908	0.958186	0.936204	0.0191514	569	63.6928	6.354
Q98953	Protein S100-A6 (Calcyclin) (S100 calcium-binding protein A6)	S100A6	Protein S100-A6 OS=Gallus gallus OX=9031 GN=S100A6 PE=3 SV=1 - [S10A6_CHICK]	107.751	17.39	1	2	2	13	0.994199	0.982648	0.983498	1.01188	1.03573	1.00615	1.03156	0.0335046	92	10.2693	5.0083
A0A1D5P5X1	Uncharacterized protein	RCN2	Reticulocalbin-2 isoform 2 precursor OS=Gallus gallus OX=9031 GN=RCN2 PE=4 SV=1 - [A0A1D5P5X1_CHICK]	107.658	21.82	4	6	6	10	0.914711	0.933873	0.945111	1.0282	1.07804	1.08005	1.14053	0.00239365	307	36.1806	4.60205
Q8JHF6	Pyruvate carboxylase (EC 6.4.1.1)	PYC	Pyruvate carboxylase OS=Gallus gallus OX=9031 GN=PYC PE=2 SV=1 - [Q8JHF6_CHICK]	107.642	9.68	2	11	11	15	0.998905	0.975077	0.999472	0.979412	0.979491	1.02942	1.005	0.801992	1178	127.174	6.7124
E1BR00	Adenylosuccinate lyase (ASL) (EC 4.3.2.2) (Adenylosuccinase)	ADSL	Adenylosuccinate lyase OS=Gallus gallus OX=9031 GN=ADSL PE=3 SV=2 - [E1BR00_CHICK]	107.613	5.77	5	3	3	6	1.02837	0.962107	1.04337	0.989012	0.984659	0.977325	0.972689	0.334623	485	54.646	7.12256
E1C9F5	Pitrilysin metallopeptidase 1	PITRM1	Pitrilysin metallopeptidase 1 OS=Gallus gallus OX=9031 GN=PITRM1 PE=4 SV=1 - [E1C9F5_CHICK]	107.558	8.91	1	9	9	12	1.06004	1.04207	1.05764	0.966297	0.955633	0.933069	0.903552	0.000847328	1033	117.242	6.94678
Q5F3M4	Uncharacterized protein	RCJMB04_13g1	Uncharacterized protein OS=Gallus gallus OX=9031 GN=RCJMB04_13g1 PE=2 SV=1 - [Q5F3M4_CHICK]	107.518	9.08	2	7	7	10	0.970772	1.01834	1.0737	0.984071	1.00727	0.978546	0.969659	0.374453	958	109.815	5.94775
A0A1D5PLK1	Proteasome subunit beta 2	PSMB2	Proteasome subunit beta 2 OS=Gallus gallus OX=9031 GN=PSMB2 PE=4 SV=1 - [A0A1D5PLK1_CHICK]	107.5	34.13	6	6	6	9	1.05323	1.04848	1.05195	0.918051	0.941552	0.951345	0.891329	0.000332434	167	18.9978	7.43018
A0A1D5P934	Uncharacterized protein	SNX27	Sorting nexin family member 27 OS=Gallus gallus OX=9031 GN=SNX27 PE=4 SV=1 - [A0A1D5P934_CHICK]	107.402	9.45	5	4	4	5	1.03671	1.00465	1.01342	0.930676	0.992741	1.00716	0.959341	0.17763	550	62.5791	5.88428
E1BXI3	Uncharacterized protein	PDCD5	Programmed cell death 5 OS=Gallus gallus OX=9031 GN=PDCD5 PE=4 SV=1 - [E1BXI3_CHICK]	107.334	35.71	1	4	4	14	1.02817	1.01741	0.992373	0.976091	0.969275	0.994655	0.967762	0.0664766	126	14.2104	5.66846
P07341	Fructose-bisphosphate aldolase B (EC 4.1.2.13) (Liver-type aldolase)	ALDOB	Fructose-bisphosphate aldolase B OS=Gallus gallus OX=9031 GN=ALDOB PE=3 SV=3 - [ALDOB_CHICK]	107.331	6.87	2	1	3	14	0.972179	1.12235	1.09447	0.984437	0.856213	0.9707	0.88158	0.10997	364	39.2712	8.5874
F1P0Z7	ADP ribosylation factor like GTPase 8B	ARL8B	ADP ribosylation factor like GTPase 8B OS=Gallus gallus OX=9031 GN=ARL8B PE=3 SV=2 - [F1P0Z7_CHICK]	107.114	15.05	2	2	3	7	0.996266	0.977749	0.981575	1.0188	1.00542	1.01204	1.02729	0.0170806	186	21.4951	8.42627
A0A1D5P3E2	Septin-2	SEPT2L	Septin-2 OS=Gallus gallus OX=9031 GN=SEPT2L PE=3 SV=1 - [A0A1D5P3E2_CHICK]	106.965	17.1	3	1	5	10	0.838971	0.79233	0.840948	1.14851	1.16927	1.2214	1.43156	0.00018857	310	35.9005	6.01123
E1BTI1	RAB31, member RAS oncogene family	RAB31	RAB31, member RAS oncogene family OS=Gallus gallus OX=9031 GN=RAB31 PE=4 SV=3 - [E1BTI1_CHICK]	106.943	24.1	3	5	5	8	0.991135	0.973896	0.996142	1.01368	0.989347	0.995073	1.01247	0.284437	195	21.5628	7.12256
F1N9A3	ADP ribosylation factor like GTPase 3	ARL3	ADP ribosylation factor like GTPase 3 OS=Gallus gallus OX=9031 GN=ARL3 PE=3 SV=3 - [F1N9A3_CHICK]	106.825	24.18	2	5	5	8	1.04196	0.988801	1.02355	0.990264	1.00334	0.97741	0.972726	0.183554	182	20.3967	7.28369
A0A1D5NU70	Family with sequence similarity 91 member A1	FAM91A1	Family with sequence similarity 91 member A1 OS=Gallus gallus OX=9031 GN=FAM91A1 PE=4 SV=1 - [A0A1D5NU70_CHICK]	106.8	4.27	1	4	4	6	1.01297	1.0244	1.01994	0.967341	1.02638	0.978674	0.972225	0.198638	843	94.3658	6.53662
A0A1D5P894	Uncharacterized protein		Uncharacterized protein OS=Gallus gallus OX=9031 PE=4 SV=1 - [A0A1D5P894_CHICK]	106.673	10.18	1	4	4	7	0.938682	0.941544	0.932869	1.05681	1.02524	1.03152	1.10681	0.000554653	491	53.3488	9.48096
A3R0S3	Growth factor receptor-bound protein 2	GRB2	Growth factor receptor-bound protein 2 OS=Gallus gallus OX=9031 GN=GRB2 PE=2 SV=1 - [A3R0S3_CHICK]	106.656	12.44	2	3	3	6	1.07104	0.992659	0.987873	1.0015	0.986343	0.895923	0.94501	0.259249	217	25.1615	6.15088
A0A1L1RS82	Glutathione reductase (EC 1.8.1.7)	GSR	Glutathione reductase OS=Gallus gallus OX=9031 GN=GSR PE=3 SV=1 - [A0A1L1RS82_CHICK]	106.644	9.59	6	4	4	5	1.0508	0.974847	1.10272	1.03852	0.926792	0.945302	0.930394	0.225769	438	47.9699	7.51807
E1BZH3	Vesicle amine transport 1 like	VAT1L	Vesicle amine transport 1 like OS=Gallus gallus OX=9031 GN=VAT1L PE=4 SV=2 - [E1BZH3_CHICK]	106.521	8.85	1	4	4	6	0.998734	1.00773	0.989717	1.00173	0.992918	1.01528	1.00459	0.611325	418	45.7961	5.09717
A0A1D5PG23	Lysosome-associated membrane glycoprotein 1	LAMP1	Lysosome-associated membrane glycoprotein 1 OS=Gallus gallus OX=9031 GN=LAMP1 PE=3 SV=1 - [A0A1D5PG23_CHICK]	106.482	8.47	5	4	4	9	0.925306	0.897308	0.933274	1.09231	1.05512	1.1082	1.18134	0.000959799	413	44.5243	7.2251
E1BYQ3	Cullin 3	CUL3	Cullin 3 OS=Gallus gallus OX=9031 GN=CUL3 PE=3 SV=3 - [E1BYQ3_CHICK]	106.279	9.11	1	7	7	7	0.983859	0.995062	1.01666	1.00651	1.01596	0.967607	0.998163	0.922227	768	88.9184	8.48486
R4GMD9	Thioredoxin domain containing 17	TXNDC17	Thioredoxin domain containing 17 OS=Gallus gallus OX=9031 GN=TXNDC17 PE=4 SV=1 - [R4GMD9_CHICK]	106.02	28.69	1	4	4	9	0.99994	0.983061	0.973564	1.01094	1.0081	1.0102	1.02458	0.0354664	122	14.219	5.59229
A0A1D5PNG3	Eukaryotic translation initiation factor 6 (eIF-6)	EIF6	Eukaryotic translation initiation factor 6 OS=Gallus gallus OX=9031 GN=EIF6 PE=3 SV=1 - [A0A1D5PNG3_CHICK]	105.945	8.98	3	2	2	5	0.987588	1.0221	1.0492	0.982292	0.973655	1.01387	0.970883	0.241562	245	26.5082	4.71631
A0A1D5PUU2	Nucleolar and coiled-body phosphoprotein 1	NOLC1	Nucleolar and coiled-body phosphoprotein 1 OS=Gallus gallus OX=9031 GN=NOLC1 PE=4 SV=2 - [A0A1D5PUU2_CHICK]	105.84	10.92	1	7	7	11	0.994754	0.942014	0.950055	1.01836	1.02646	1.00305	1.05579	0.039207	696	72.3748	9.64209
P19966	Transgelin (Smooth muscle protein 22-alpha) (SM22-alpha)	TAGLN SM22	Transgelin OS=Gallus gallus OX=9031 GN=TAGLN PE=1 SV=3 - [TAGL_CHICK]	105.795	17.5	1	4	5	9	0.96729	0.940304	0.950296	1.07497	1.06968	1.05788	1.12059	0.000252894	200	22.3003	8.80713
A0A1L1S0A0	Uncharacterized protein	ETFA	Electron-transfer-flavoprotein, alpha polypeptide OS=Gallus gallus OX=9031 GN=ETFA PE=4 SV=1 - [A0A1L1S0A0_CHICK]	105.77	6.23	5	2	2	4	1.02778	1.02959	0.991361	0.959256	0.978549	0.99145	0.960811	0.0628286	321	33.9639	7.00537
A0A1D5PFA7	Cathepsin Z	CTSZ	Cathepsin Z OS=Gallus gallus OX=9031 GN=CTSZ PE=3 SV=1 - [A0A1D5PFA7_CHICK]	105.613	15.85	3	4	4	7	0.963779	0.99011	0.932067	1.04401	1.04049	1.0582	1.08897	0.00831449	246	27.1827	6.20166
A0A1D5PY04	CAP-Gly domain containing linker protein 2	CLIP2	CAP-Gly domain containing linker protein 2 OS=Gallus gallus OX=9031 GN=CLIP2 PE=4 SV=1 - [A0A1D5PY04_CHICK]	105.598	11.14	2	12	12	16	0.970315	0.977995	1.00112	1.02347	1.03004	1.0244	1.04356	0.0106958	1005	112.051	7.02002
A0A1D5PZP4	Uncharacterized protein		Uncharacterized protein OS=Gallus gallus OX=9031 PE=4 SV=1 - [A0A1D5PZP4_CHICK]	105.578	7.13	2	2	2	4	1.06891	0.921288	0.973215	1.09824	1.03657	1.03106	1.06832	0.234883	449	47.3338	9.0415
Q5F3W0	Caspase recruitment domain family member 11	CARD11 RCJMB04_5k17	Caspase recruitment domain family member 11 OS=Gallus gallus OX=9031 GN=CARD11 PE=2 SV=1 - [Q5F3W0_CHICK]	105.563	2.05	1	2	2	3	1.02911	0.995551	1.0222	0.993284	1.04442	0.973612	0.988333	0.639926	1170	134.739	6.17627
Q5ZHW3	BUB3, mitotic checkpoint protein	BUB3 RCJMB04_32k7	BUB3, mitotic checkpoint protein OS=Gallus gallus OX=9031 GN=BUB3 PE=2 SV=1 - [Q5ZHW3_CHICK]	104.901	21.58	2	8	8	9	1.00637	0.999025	1.01238	0.999415	0.993764	1.04237	1.00589	0.726982	329	37.2563	6.97607
A0A1D5PBD8	Nucleoporin 98	NUP98	Nucleoporin 98 OS=Gallus gallus OX=9031 GN=NUP98 PE=4 SV=1 - [A0A1D5PBD8_CHICK]	104.871	6.46	2	12	12	15	0.99661	0.991492	0.961216	1.03084	1.02578	1.00267	1.03729	0.0593667	1797	195.246	6.13818
Q5ZKG8	Golgi to ER traffic protein 4 homolog	GET4 RCJMB04_10o20	Golgi to ER traffic protein 4 homolog OS=Gallus gallus OX=9031 GN=GET4 PE=2 SV=1 - [GET4_CHICK]	104.84	10.9	1	4	4	7	1.03924	1.03393	1.05603	0.911008	0.967253	0.948153	0.903239	0.00477832	312	34.6263	5.5542
F1NAZ3	Kinesin-like protein	KIF2A	Kinesin-like protein OS=Gallus gallus OX=9031 GN=KIF2A PE=3 SV=2 - [F1NAZ3_CHICK]	104.825	8.78	3	7	7	10	1.03847	1.01394	0.990263	0.970131	0.983548	0.960739	0.957848	0.0501183	706	79.8717	6.68311
Q5F3C9	SH3 domain-binding glutamic acid-rich-like protein	SH3BGRL RCJMB04_21c16	SH3 domain-binding glutamic acid-rich-like protein OS=Gallus gallus OX=9031 GN=SH3BGRL PE=2 SV=1 - [Q5F3C9_CHICK]	104.627	32.46	2	5	5	12	0.943612	0.941618	0.965574	1.03933	1.04066	1.07687	1.10736	0.00214791	114	12.7874	5.10986
A0A1L1RK20	Uncharacterized protein	GLOD4	Glyoxalase domain containing 4 OS=Gallus gallus OX=9031 GN=GLOD4 PE=4 SV=1 - [A0A1L1RK20_CHICK]	104.523	11.74	2	4	4	6	0.966281	1.02241	1.01459	0.988255	0.992557	1.02105	0.999527	0.982541	298	33.0106	6.25244
F1NQI9	Chromosome 17 open reading frame 75	C18H17orf75	Chromosome 17 open reading frame 75 OS=Gallus gallus OX=9031 PE=4 SV=3 - [F1NQI9_CHICK]	104.396	6.97	1	1	1	2	0.923902	1.03818	1.05037	0.906787	1.03965	1.01303	0.982409	0.772802	287	32.5893	5.19873
F1NGS7	ADP ribosylation factor 4	ARF4	ADP-ribosylation factor 5 OS=Gallus gallus OX=9031 GN=ARF5 PE=3 SV=3 - [F1NGS7_CHICK]	104.041	23.33	6	3	5	14	0.962171	0.986242	0.972615	0.998452	1.00692	1.06524	1.05121	0.0872468	180	20.4996	5.68115
A0A292SXQ0	Arginine methyltransferase 1 variant 2	prmt1	Arginine methyltransferase 1 variant 2 OS=Gallus gallus OX=9031 GN=prmt1 PE=2 SV=1 - [A0A292SXQ0_CHICK]	104.01	15.18	3	4	4	11	0.977178	0.871945	0.8987	1.04507	1.06255	1.03568	1.14392	0.0154677	369	42.2699	5.51611
A0A1D5P8B1	Rho GTPase activating protein 17	ARHGAP17	Rho GTPase activating protein 17 OS=Gallus gallus OX=9031 PE=4 SV=1 - [A0A1D5P8B1_CHICK]	103.998	8.9	1	6	6	7	1.04406	0.997249	1.06469	0.99106	0.960643	0.949248	0.933983	0.0439223	652	72.3138	7.35693
A0A1D5PM87	Uncharacterized protein	RAD21	RAD21 cohesin complex component OS=Gallus gallus OX=9031 GN=RAD21 PE=4 SV=1 - [A0A1D5PM87_CHICK]	103.883	6.16	2	3	3	4	1.00194	0.933322	0.984726	1.13361	1.02871	0.990676	1.0798	0.176994	633	72.0058	4.69092
A0A1D5NW12	Uncharacterized protein	PBLD	Phenazine biosynthesis like protein domain containing OS=Gallus gallus OX=9031 GN=PBLD PE=4 SV=1 - [A0A1D5NW12_CHICK]	103.644	14.17	2	4	4	7	1.03956	1.03144	1.01512	0.970049	0.999095	1.01072	0.965567	0.0655082	247	27.6285	8.83643
A0A1D5PM63	Transcriptional coactivator YAP1	YAP1	Transcriptional coactivator YAP1 OS=Gallus gallus OX=9031 GN=YAP1 PE=4 SV=1 - [A0A1D5PM63_CHICK]	103.579	7.93	3	3	3	3	0.978948	1.0199	1.03372	1.01368	0.975993	0.987811	0.981834	0.407444	429	46.9088	5.65576
F1NZC6	Phosphoribosyl pyrophosphate synthase-associated protein 2	PRPSAP2	Phosphoribosyl pyrophosphate synthase-associated protein 2 OS=Gallus gallus OX=9031 GN=PRPSAP2 PE=4 SV=1 - [F1NZC6_CHICK]	103.527	10.57	2	3	4	7	0.955944	1.0186	0.951191	1.05412	1.02533	1.04615	1.06831	0.0462756	369	40.7182	7.1665
Q5F3S6	FMR1 autosomal homolog 1	FXR1 RCJMB04_7n20	FMR1 autosomal homolog 1 OS=Gallus gallus OX=9031 GN=FXR1 PE=2 SV=1 - [Q5F3S6_CHICK]	103.484	15.23	7	10	11	14	1.00656	1.00687	0.971329	1.02212	0.996657	1.0398	1.02473	0.225809	650	72.7674	5.88428
R4GFK2	KN motif and ankyrin repeat domains 3	KANK3	KN motif and ankyrin repeat domains 3 OS=Gallus gallus OX=9031 PE=4 SV=2 - [R4GFK2_CHICK]	103.47	1.87	2	2	2	4	1.04292	1.0353	0.950599	0.986397	0.981334	1.00857	0.982661	0.59956	1071	113.374	5.13525
A0A1D5PQE4	Tumor necrosis factor receptor superfamily member 11B (Osteoprotegerin)	TNFRSF11B	Tumor necrosis factor receptor superfamily member 11B OS=Gallus gallus OX=9031 GN=TNFRSF11B PE=4 SV=1 - [A0A1D5PQE4_CHICK]	103.236	5.72	2	1	1	2	0.908436	0.99829	0.833815	1.03874	1.06064	1.14858	1.18515	0.0438457	402	45.9738	8.03076
A0A1D5PL39	Uncharacterized protein	ATP6V1E1	Uncharacterized protein OS=Gallus gallus OX=9031 GN=ATP6V1E1 PE=3 SV=1 - [A0A1D5PL39_CHICK]	103.12	16.07	4	4	4	5	1.02898	1.01905	1.0022	0.987228	0.991491	0.961607	0.963967	0.0395584	224	25.9757	7.92822
E1C0C3	SEC63 homolog, protein translocation regulator	SEC63	SEC63 homolog, protein translocation regulator OS=Gallus gallus OX=9031 GN=SEC63 PE=4 SV=2 - [E1C0C3_CHICK]	102.921	10.33	1	7	7	11	1.00316	1.00019	0.953269	1.05203	1.01513	1.03189	1.04817	0.0702825	755	87.4715	5.45264
A0A1D5NZM5	Regulator of chromosome condensation 2	RCC2	Regulator of chromosome condensation 2 OS=Gallus gallus OX=9031 GN=RCC2 PE=4 SV=1 - [A0A1D5NZM5_CHICK]	102.635	15.12	2	8	8	13	0.997424	1.00393	0.975189	1.00232	0.992129	0.991896	1.00329	0.744388	529	56.6145	9.02686
F6R8U4	Uncharacterized protein	WRB	Tryptophan rich basic protein OS=Gallus gallus OX=9031 GN=WRB PE=4 SV=1 - [F6R8U4_CHICK]	102.498	5.29	1	1	1	3	0.978488	0.998758	1.00267	0.974126	0.989529	1.02883	1.00422	0.826679	170	19.1453	9.37842
C6KIB2	Importin alpha 4 (Fragment)	KPNA3	Importin alpha 4 (Fragment) OS=Gallus gallus OX=9031 GN=KPNA3 PE=2 SV=1 - [C6KIB2_CHICK]	102.449	9.24	2	2	5	8	1.02243	0.951055	0.993963	0.997037	1.01472	0.971638	1.00537	0.837087	498	55.1265	4.80518
E1C2E9	Mitochondrial ribosomal protein S23	MRPS23	Mitochondrial ribosomal protein S23 OS=Gallus gallus OX=9031 GN=MRPS23 PE=4 SV=3 - [E1C2E9_CHICK]	102.43	15.87	1	3	3	3	0.880076	0.980943	1.02052	1.0024	1.05619	1.12564	1.10505	0.140263	189	22.0733	7.1958
Q5ZLP5	Uncharacterized protein	SARNP RCJMB04_3i4 RCJMB04_5e24	SAP domain-containing ribonucleoprotein OS=Gallus gallus OX=9031 GN=SARNP PE=2 SV=1 - [Q5ZLP5_CHICK]	102.275	30.95	2	6	6	15	1.00892	0.989033	0.98818	1.01044	1.01385	1.02022	1.01955	0.0573335	210	23.4483	7.34229
E1BVR7	Protein phosphatase, Mg2+/Mn2+ dependent 1G	PPM1G	Protein phosphatase, Mg2+/Mn2+ dependent 1G OS=Gallus gallus OX=9031 GN=PPM1G PE=3 SV=3 - [E1BVR7_CHICK]	102.134	23.96	2	9	9	13	0.958405	0.984683	0.96337	0.999727	1.0231	1.04516	1.05558	0.0249608	530	57.6651	4.41162
F1P1P6	Uncharacterized protein		Uncharacterized protein OS=Gallus gallus OX=9031 GN=Gga.2898 PE=4 SV=3 - [F1P1P6_CHICK]	102.035	7.67	3	2	2	3	1.03079	1.65232	0.979792	1.02722	1.78269	1.02066	1.04578	0.874748	430	48.6284	8.98291
A0A1D5PN97	Methylthioribose-1-phosphate isomerase 1		Methylthioribose-1-phosphate isomerase 1 OS=Gallus gallus OX=9031 PE=3 SV=1 - [A0A1D5PN97_CHICK]	101.999	9.84	1	3	3	5	1.03169	1.03438	1.08293	0.967141	0.994451	0.959348	0.92758	0.0183493	315	33.6665	6.80029
A0A1D5P7R1	Uncharacterized protein	C5H14orf166	RNA transcription, translation and transport factor OS=Gallus gallus OX=9031 GN=C5H14ORF166 PE=4 SV=1 - [A0A1D5P7R1_CHICK]	101.993	16.8	5	5	5	10	1.00678	0.99484	1.01502	0.986208	0.985137	1.0136	0.989493	0.391343	244	28.0025	6.44287
R4GFT9	Guanine nucleotide-binding protein subunit gamma	GNG12	Guanine nucleotide-binding protein subunit gamma OS=Gallus gallus OX=9031 GN=GNG12 PE=3 SV=1 - [R4GFT9_CHICK]	101.85	16.44	1	1	1	3	0.903511	1.01686	0.966459	1.04308	1.02494	1.0151	1.06799	0.124956	73	8.08525	9.24658
R4GH36	Small nuclear ribonucleoprotein polypeptide A	SNRPB2	Small nuclear ribonucleoprotein polypeptide B2 OS=Gallus gallus OX=9031 GN=SNRPB2 PE=4 SV=1 - [R4GH36_CHICK]	101.384	16.37	1	4	4	10	1.01648	1.01335	1.02061	0.964905	0.991107	0.999044	0.968734	0.0391589	226	25.5912	9.70068
E1BQ84	Uncharacterized protein	CPNE2	Copine 2 OS=Gallus gallus OX=9031 GN=CPNE2 PE=4 SV=3 - [E1BQ84_CHICK]	101.35	3.13	7	1	2	12	0.91127	0.897359	0.919693	1.08079	1.09343	1.09343	1.19768	2.0538e-05	544	60.6345	5.87158
R4GKS2	Phospholipid phosphatase 2	PLPP2	Phospholipid phosphatase 2 OS=Gallus gallus OX=9031 PE=4 SV=2 - [R4GKS2_CHICK]	101.343	4.3	1	2	2	3	1.11522	1.00949	1.01525	1.05473	0.951945	0.900371	0.925825	0.244099	535	59.1458	10.3306
B6V3I0	CAST	CAST	CAST OS=Gallus gallus OX=9031 GN=CAST PE=2 SV=1 - [B6V3I0_CHICK]	101.319	18.62	7	10	10	23	1.04411	1.00275	1.01247	0.985644	0.993813	0.982547	0.968189	0.0661384	768	81.3963	5.61768
A0A1D5PEK3	Uncharacterized protein	CAPN1	Calpain-1 catalytic subunit OS=Gallus gallus OX=9031 GN=CAPN1 PE=3 SV=1 - [A0A1D5PEK3_CHICK]	101.229	11.4	1	1	8	13	1.01555	0.837405	1.18464	1.05119	0.933991	0.980959	0.976475	0.833024	684	78.2043	6.68311
A0A1D5PIP3	Uncharacterized protein	CAPN1	Calpain-1 catalytic subunit OS=Gallus gallus OX=9031 GN=CAPN1 PE=3 SV=1 - [A0A1D5PIP3_CHICK]	101.229	12.88	1	1	8	13	0.965432	0.989008	0.991854	1.10602	1.06373	0.894722	1.04011	0.577699	621	70.4803	6.68311
F1NT40	Secretion associated Ras related GTPase 1A	SAR1A	Secretion associated Ras related GTPase 1A OS=Gallus gallus OX=9031 GN=SAR1A PE=3 SV=1 - [F1NT40_CHICK]	101.155	19.19	1	1	4	11	1.00012	0.983594	1.04335	0.984574	0.986535	0.988344	0.977663	0.275273	198	22.3765	6.68311
Q5ZKG0	Uncharacterized protein	RCJMB04_11a23	Uncharacterized protein OS=Gallus gallus OX=9031 GN=RCJMB04_11a23 PE=2 SV=1 - [Q5ZKG0_CHICK]	100.891	19.59	4	1	4	10	0.931323	0.959047	1.04295	0.95904	0.985532	1.11793	1.04404	0.509392	194	22.0343	6.11279
A0A1D5NW46	Histone deacetylase (EC 3.5.1.98)	HDAC2	Histone deacetylase OS=Gallus gallus OX=9031 GN=HDAC2 PE=3 SV=1 - [A0A1D5NW46_CHICK]	100.84	8.52	6	3	5	10	0.948249	0.981896	1.02461	1.0124	1.0224	1.02594	1.03587	0.190914	458	51.9053	5.74463
A0A1L1RZM9	NADH-cytochrome b5 reductase (EC 1.6.2.2)	CYB5R3	NADH-cytochrome b5 reductase OS=Gallus gallus OX=9031 GN=CYB5R3 PE=3 SV=1 - [A0A1L1RZM9_CHICK]	100.767	16.94	4	4	4	10	0.981341	1.04139	0.967501	0.987693	0.987323	1.02343	1.00275	0.920134	301	34.0667	8.52881
Q5ZJZ6	Nuclear cap-binding protein subunit 1 (80 kDa nuclear cap-binding protein) (CBP80) (NCBP 80 kDa subunit)	NCBP1 CBP80 RCJMB04_14d7	Nuclear cap-binding protein subunit 1 OS=Gallus gallus OX=9031 GN=NCBP1 PE=2 SV=1 - [NCBP1_CHICK]	100.752	4.92	1	3	3	5	0.980292	1.00524	1.08896	1.01006	1.03521	0.997517	0.989688	0.775786	793	92.5049	6.29053
F1P399	Isoleucine--tRNA ligase, mitochondrial	IARS2	Isoleucine--tRNA ligase, mitochondrial OS=Gallus gallus OX=9031 GN=IARS2 PE=3 SV=1 - [F1P399_CHICK]	100.709	6.6	3	5	5	7	0.98589	1.05722	1.04	0.988499	1.00763	0.918619	0.94539	0.179601	1000	111.91	6.88818
A0A1D5PPF6	Uncharacterized protein	IQGAP2	Uncharacterized protein OS=Gallus gallus OX=9031 GN=IQGAP2 PE=4 SV=1 - [A0A1D5PPF6_CHICK]	100.537	2.74	3	1	5	14	0.924815	0.957684	1.15721	1.03013	0.935443	0.99907	0.975306	0.763776	1425	164.088	6.82959
A0A1D5PXQ1	Nucleoporin 153	NUP153	Nucleoporin 153 OS=Gallus gallus OX=9031 GN=NUP153 PE=4 SV=2 - [A0A1D5PXQ1_CHICK]	100.465	7.02	1	9	9	11	0.987236	0.990864	1.0086	1.00584	1.00953	1.00198	1.01026	0.215393	1411	146.678	8.36768
F1NGG2	Uncharacterized protein	SNX12	Sorting nexin 12 OS=Gallus gallus OX=9031 GN=SNX12 PE=4 SV=2 - [F1NGG2_CHICK]	100.441	20.99	2	3	4	9	1.01433	1.03064	0.986496	0.994363	1.02037	0.951819	0.978585	0.414231	162	18.8097	8.79248
E1C6R4	Peptidylprolyl isomerase (EC 5.2.1.8)	FKBP8	Peptidylprolyl isomerase OS=Gallus gallus OX=9031 GN=FKBP8 PE=4 SV=2 - [E1C6R4_CHICK]	100.393	12.22	1	5	5	8	1.00957	0.979601	0.96373	1.01359	1.02284	1.01539	1.0335	0.0742863	409	44.2986	4.89404
F1NUQ4	Angiopoietin like 4	ANGPTL4	Angiopoietin like 4 OS=Gallus gallus OX=9031 GN=ANGPTL4 PE=4 SV=3 - [F1NUQ4_CHICK]	100.14	7.11	1	4	4	7	0.962642	0.980326	0.944141	1.05187	1.04195	1.01514	1.07684	0.00815024	478	53.6143	8.6167
A0A1D5PKN8	Sulfurtransferase	MPST	Sulfurtransferase OS=Gallus gallus OX=9031 GN=MPST PE=4 SV=1 - [A0A1D5PKN8_CHICK]	100.125	16.16	1	5	5	8	0.984193	1.01506	1.01102	0.98421	0.983526	0.990777	0.982806	0.15821	297	33.2016	6.01123
F1NAS0	Uncharacterized protein	SUGT1	SGT1 homolog, MIS12 kinetochore complex assembly cochaperone OS=Gallus gallus OX=9031 GN=SUGT1 PE=4 SV=3 - [F1NAS0_CHICK]	100.028	7.34	3	1	2	5	0.989258	1.0177	1.04545	0.946883	0.956629	1.0448	0.965895	0.37899	327	37.1888	5.66846
A0A1D5PQ92	Uncharacterized protein		Uncharacterized protein OS=Gallus gallus OX=9031 PE=3 SV=1 - [A0A1D5PQ92_CHICK]	99.9503	11.61	1	2	3	5	0.778071	0.828325	0.822673	1.18311	1.23198	1.18167	1.48071	7.06707e-05	224	25.6871	5.0083
Q5ZID0	NmrA-like family domain-containing protein 1	NMRAL1 RCJMB04_27o15	NmrA-like family domain-containing protein 1 OS=Gallus gallus OX=9031 GN=NMRAL1 PE=2 SV=1 - [NMRL1_CHICK]	99.95	12.16	3	5	5	6	1.00493	1.01347	1.00648	1.00707	1.01376	0.992719	0.996256	0.605282	296	32.669	8.04541
A0A1D5PBP3	Carboxypeptidase (EC 3.4.16.-)	SCPEP1	Carboxypeptidase OS=Gallus gallus OX=9031 GN=SCPEP1 PE=3 SV=1 - [A0A1D5PBP3_CHICK]	99.6081	8.43	2	3	3	5	1.1973	1.0421	0.983373	0.971921	1.00432	0.850801	0.877206	0.170662	439	49.2639	5.97314
F1NGH1	Uncharacterized protein	PITPNB	Phosphatidylinositol transfer protein beta isoform OS=Gallus gallus OX=9031 GN=PITPNB PE=4 SV=2 - [F1NGH1_CHICK]	99.5503	12.5	6	4	4	8	1.0198	1.05434	0.979578	0.999071	0.950376	0.954915	0.951093	0.134646	272	31.6738	5.88428
X2C5I8	Integrin alpha 5	Itga5	Integrin alpha 5 OS=Gallus gallus OX=9031 GN=Itga5 PE=2 SV=1 - [X2C5I8_CHICK]	99.5078	8.26	3	9	9	11	0.975822	0.97855	0.987776	1.03228	1.01069	1.04354	1.04907	0.0094896	1053	112.684	7.38623
F1NV47	EH domain containing 4	EHD4	EH domain containing 4 OS=Gallus gallus OX=9031 GN=LOC100859860 PE=3 SV=3 - [F1NV47_CHICK]	99.4587	9.78	1	3	6	10	1.14669	1.05966	1.01495	0.970398	0.975117	0.85657	0.869862	0.0631571	542	61.2606	6.771
E1C262	Uncharacterized protein	AP3D1	Uncharacterized protein OS=Gallus gallus OX=9031 GN=AP3D1 PE=4 SV=3 - [E1C262_CHICK]	99.4492	5.67	2	6	6	10	0.949812	0.959937	0.951852	1.08293	1.04138	1.04069	1.10602	0.00211081	1218	138.167	7.07861
E1BVB1	Uncharacterized protein	RPL32	Ribosomal protein L32 OS=Gallus gallus OX=9031 GN=RPL32 PE=4 SV=2 - [E1BVB1_CHICK]	99.4156	41.48	4	7	7	15	0.902717	0.889962	0.886922	1.10803	1.11151	1.07737	1.23038	6.51291e-05	135	15.9059	11.356
A0A1D5PN15	CUGBP Elav-like family member 2	CELF2	CUGBP Elav-like family member 2 OS=Gallus gallus OX=9031 GN=CELF2 PE=4 SV=1 - [A0A1D5PN15_CHICK]	99.2035	10.54	5	2	5	9	1.00356	1.03472	1.07574	1.00617	0.957642	0.915482	0.924623	0.0798682	484	51.5778	8.60205
A0A1D5PYM6	Proteasomal ubiquitin receptor ADRM1	ADRM1	Adhesion regulating molecule 1 OS=Gallus gallus OX=9031 PE=4 SV=1 - [A0A1D5PYM6_CHICK]	99.2	10.09	6	3	3	6	0.957322	1.01152	0.953197	1.01141	1.10046	0.99949	1.06479	0.163158	337	35.0855	6.21436
F1NVA3	Uncharacterized protein	FHOD1	Formin homology 2 domain containing 1 OS=Gallus gallus OX=9031 GN=FHOD1 PE=4 SV=2 - [F1NVA3_CHICK]	99.0154	5.38	2	6	7	9	0.974498	0.994421	0.985608	0.995099	1.00545	1.0162	1.02106	0.0687058	1264	138.435	6.07471
A0A1D5P2F9	Solute carrier family 12 member 4	SLC12A4	Solute carrier family 12 member 4 OS=Gallus gallus OX=9031 GN=SLC12A4 PE=4 SV=1 - [A0A1D5P2F9_CHICK]	98.932	8.33	3	9	10	18	0.984356	0.981609	0.993297	1.02231	0.990969	1.00245	1.01908	0.127506	1104	122.746	7.48877
A0A1D5NU96	Uncharacterized protein	GMPS	GMP synthase OS=Gallus gallus OX=9031 GN=GMPS PE=4 SV=1 - [A0A1D5NU96_CHICK]	98.9207	9.25	5	6	6	9	0.997185	0.999014	0.990421	0.962924	0.95759	1.05472	0.996187	0.91027	692	76.5447	7.00537
A0A1L1RMY8	Uncharacterized protein	M6PR	Mannose-6-phosphate receptor, cation dependent OS=Gallus gallus OX=9031 GN=M6PR PE=4 SV=1 - [A0A1L1RMY8_CHICK]	98.8723	16.16	4	4	4	8	1.01571	0.997225	1.02249	1.01686	0.999921	0.96885	0.983597	0.357016	328	36.5122	6.78564
A0A1D5PB65	Dedicator of cytokinesis 11	DOCK11	Dedicator of cytokinesis 11 OS=Gallus gallus OX=9031 GN=DOCK11 PE=3 SV=1 - [A0A1D5PB65_CHICK]	98.8717	1.72	2	3	3	5	1.02983	1.01094	1.00722	0.984881	0.946467	1.00848	0.964517	0.136366	2029	232.085	7.98682
F1NJ89	Galactosylceramidase	GALC	Galactosylceramidase OS=Gallus gallus OX=9031 GN=GALC PE=4 SV=3 - [F1NJ89_CHICK]	98.799	3.85	1	2	2	3	0.919459	1.04406	0.894845	1.01954	0.991073	1.08611	1.08339	0.215814	675	76.0069	5.75732
A0A1D5PPQ3	Nucleosome assembly protein 1 like 1	NAP1L1	Nucleosome assembly protein 1 like 1 OS=Gallus gallus OX=9031 GN=NAP1L1 PE=3 SV=1 - [A0A1D5PPQ3_CHICK]	98.7686	16.15	2	4	4	6	0.969271	0.939064	1.00762	1.04787	1.0458	1.02676	1.07012	0.031239	260	30.1826	4.48779
O93467	GTP-binding protein (GTPase cRhoA) (Ras homolog family member A) (RhoA GTPase)	cRhoA RHOA rhoA	GTP-binding protein OS=Gallus gallus OX=9031 GN=cRhoA PE=2 SV=1 - [O93467_CHICK]	98.7544	23.83	8	6	6	15	0.957321	0.925167	0.99213	1.07634	1.02245	1.08103	1.10617	0.019556	193	21.7681	6.1001
A0A1D5PMN6	Kinesin family member 1B	KIF1C	Kinesin family member 1B OS=Gallus gallus OX=9031 GN=KIF1B PE=3 SV=1 - [A0A1D5PMN6_CHICK]	98.7377	4.18	7	5	5	6	1.05595	1.04471	1.04353	0.958092	0.913607	0.967293	0.902932	0.0039555	1173	132.669	8.23584
P67881	Cytochrome c	CYC	Cytochrome c OS=Gallus gallus OX=9031 GN=CYC PE=1 SV=2 - [CYC_CHICK]	98.6343	38.1	2	4	4	7	0.983947	1.05092	1.01943	1.0551	1.08808	0.987775	1.0251	0.509053	105	11.7031	9.49561
F1NED5	X-ray repair cross-complementing protein 5	XRCC6	X-ray repair cross-complementing protein 5 OS=Gallus gallus OX=9031 GN=XRCC6 PE=4 SV=3 - [F1NED5_CHICK]	98.6071	5.37	3	3	3	6	0.994105	1.06323	0.978219	1.03981	1.01751	0.899474	0.974055	0.632316	614	70.4268	6.15088
E1C129	Cytosolic Fe-S cluster assembly factor NUBP1 (Nucleotide-binding protein 1) (NBP 1)	NUBP1	Cytosolic Fe-S cluster assembly factor NUBP1 OS=Gallus gallus OX=9031 GN=NUBP1 PE=3 SV=2 - [E1C129_CHICK]	98.4034	5.88	1	2	2	5	0.974563	0.989052	0.993831	1.03183	0.998517	1.06325	1.04604	0.0811916	323	34.4772	5.21143
A0A1D5PCG0	Importin-13	IPO13	Importin-13 OS=Gallus gallus OX=9031 GN=IPO13 PE=4 SV=1 - [A0A1D5PCG0_CHICK]	98.1295	4.27	4	3	3	4	0.993775	0.989188	1.00502	1.024	0.974313	1.02028	1.01025	0.573194	914	102.921	5.5542
E1C6C9	NADH:ubiquinone oxidoreductase subunit B10	NDUFB10	NADH:ubiquinone oxidoreductase subunit B10 OS=Gallus gallus OX=9031 GN=NDUFB10 PE=4 SV=1 - [E1C6C9_CHICK]	97.8124	18.29	1	3	3	5	0.969398	0.996986	1.0243	0.956909	0.98727	1.0627	1.00542	0.885534	175	20.4841	6.34131
P23007	Citrate synthase, mitochondrial (EC 2.3.3.1) (Citrate (Si)-synthase)	CS	Citrate synthase, mitochondrial OS=Gallus gallus OX=9031 GN=CS PE=1 SV=1 - [CISY_CHICK]	97.7723	12.7	1	1	6	16	1.3029	1.00792	1.13422	0.940675	1.03179	0.582927	0.741758	0.140113	433	47.343	8.22119
A0A1D5NZV1	Microtubule associated protein RP/EB family member 3	MAPRE3	Microtubule associated protein RP/EB family member 3 OS=Gallus gallus OX=9031 GN=LOC100857732 PE=4 SV=1 - [A0A1D5NZV1_CHICK]	97.7131	22.14	1	3	7	13	1.02075	0.97745	1.01107	1.02204	0.98724	1.02154	1.00716	0.701861	280	31.7829	5.42725
E1BYL1	Peptidylprolyl isomerase (EC 5.2.1.8)	FKBP7	Peptidylprolyl isomerase OS=Gallus gallus OX=9031 PE=4 SV=2 - [E1BYL1_CHICK]	97.451	19.82	3	5	5	10	0.977682	0.986772	0.955504	0.977118	1.03218	1.03531	1.04269	0.119711	217	24.0523	6.87354
F1P257	Tripeptidyl peptidase 2	TPP2	Tripeptidyl peptidase 2 OS=Gallus gallus OX=9031 GN=TPP2 PE=4 SV=2 - [F1P257_CHICK]	97.0267	6.36	2	9	9	15	1.00457	0.995496	0.989735	0.971828	1.00624	1.0088	0.999022	0.942438	1305	144.145	6.56592
A0A1L1RM48	Dihydrolipoyl dehydrogenase (EC 1.8.1.4)	DLD	Dihydrolipoyl dehydrogenase OS=Gallus gallus OX=9031 GN=DLD PE=3 SV=1 - [A0A1L1RM48_CHICK]	96.8882	12.6	2	7	7	9	0.989463	0.965205	1.00494	1.03456	1.00242	1.01835	1.03234	0.0977811	508	53.9717	7.98682
A0A1D6UPU6	Dolichyl-diphosphooligosaccharide--protein glycosyltransferase subunit 2	RPN2	Dolichyl-diphosphooligosaccharide--protein glycosyltransferase subunit 2 OS=Gallus gallus OX=9031 GN=RPN2 PE=4 SV=1 - [A0A1D6UPU6_CHICK]	96.6546	9.19	5	6	6	16	0.983554	0.935498	0.995851	1.01497	1.01654	1.05806	1.05992	0.0660793	631	68.8109	6.31592
F1NP84	Proteasome maturation protein	POMP	Proteasome maturation protein OS=Gallus gallus OX=9031 GN=POMP PE=4 SV=2 - [F1NP84_CHICK]	96.5133	15.6	1	2	2	4	1.03881	1.01275	0.990262	0.973526	0.954733	1.00039	0.962796	0.122239	141	15.824	6.07471
E1C6X2	SEL1L, ERAD E3 ligase adaptor subunit	SEL1L	SEL1L ERAD E3 ligase adaptor subunit OS=Gallus gallus OX=9031 GN=SEL1L PE=4 SV=1 - [E1C6X2_CHICK]	96.4245	3.54	1	3	3	4	0.977463	1.03982	1.00062	0.974821	1.01474	1.00637	0.992716	0.754593	791	88.3194	5.26221
E1C062	IST1, ESCRT-III associated factor	IST1	IST1, ESCRT-III associated factor OS=Gallus gallus OX=9031 GN=IST1 PE=4 SV=1 - [E1C062_CHICK]	96.2778	15.03	2	5	5	6	1.0168	1.06306	1.02119	0.963287	0.960972	0.990365	0.93988	0.0237928	366	39.7146	5.33838
Q90771	Cyclin-dependent kinase	cdk6 CDK6	Cyclin dependent kinase 6 OS=Gallus gallus OX=9031 GN=cdk6 PE=3 SV=1 - [Q90771_CHICK]	96.2029	14.72	25	4	5	9	1.01443	0.993438	1.00876	0.978561	0.986631	1.00385	0.984225	0.178809	326	36.8268	5.98584
A0A1D5P930	Uncharacterized protein	IDI1	Uncharacterized protein OS=Gallus gallus OX=9031 GN=IDI1 PE=4 SV=1 - [A0A1D5P930_CHICK]	96.0817	7.49	5	3	3	6	1.08034	1.02443	1.10773	0.919209	0.913507	0.936357	0.861967	0.0043768	227	26.7035	6.22705
A0A1D5PQE8	G protein subunit alpha 13	GNA13	G protein subunit alpha 13 OS=Gallus gallus OX=9031 GN=GNA13 PE=4 SV=2 - [A0A1D5PQE8_CHICK]	96.0259	4.77	1	1	2	6	1.11838	1.10418	1.07423	0.862366	0.903857	0.932197	0.818497	0.00116206	377	43.7485	7.75244
A0A1D5P9H2	Uncharacterized protein	MYEF2	Myelin expression factor 2 OS=Gallus gallus OX=9031 GN=MYEF2 PE=4 SV=2 - [A0A1D5P9H2_CHICK]	95.8098	10.23	2	7	7	9	0.95522	0.947148	0.998818	1.00202	1.03978	1.03304	1.05985	0.043214	616	65.6834	9.12939
O13016	Tyrosine-protein phosphatase non-receptor type 1 (EC 3.1.3.48) (CPTP1) (Protein-tyrosine phosphatase 1B) (PTP-1B)	PTPN1 PTP1B	Tyrosine-protein phosphatase non-receptor type 1 OS=Gallus gallus OX=9031 GN=PTPN1 PE=1 SV=1 - [PTN1_CHICK]	95.79	11.75	2	6	6	8	0.956251	0.989949	0.979137	0.992152	1.04	1.01351	1.04113	0.0781297	434	50.3017	6.07471
P01038	Cystatin (Egg-white cystatin) (Ovocystatin)		Cystatin OS=Gallus gallus OX=9031 PE=1 SV=2 - [CYT_CHICK]	95.4118	12.95	2	1	1	4	1.02979	1.07769	1.00533	0.990834	0.981401	0.949026	0.938467	0.0612579	139	15.2768	7.69385
E1C502	Autophagy-related protein 3	ATG3	Autophagy-related protein 3 OS=Gallus gallus OX=9031 GN=ATG3 PE=3 SV=1 - [E1C502_CHICK]	95.11	6.07	2	2	2	3	0.991176	0.939318	0.969379	1.05613	1.02856	1.03954	1.07737	0.0117832	313	35.6464	4.71631
A0A1D5PM49	Uncharacterized protein		Galactosamine (N-acetyl)-6-sulfatase OS=Gallus gallus OX=9031 PE=4 SV=1 - [A0A1D5PM49_CHICK]	94.9835	6.39	1	3	3	7	0.987174	1.00481	1.00052	0.989302	0.989056	1.01331	0.999721	0.978368	391	43.2638	6.0874
F1P3C2	Unkempt family zinc finger	UNK	Unkempt family zinc finger OS=Gallus gallus OX=9031 GN=UNK PE=4 SV=3 - [F1P3C2_CHICK]	94.9624	5.58	1	3	3	3	0.903186	1.01665	1.10877	0.967717	0.965458	0.938764	0.948272	0.434452	825	90.3276	6.94678
A0A1D5PGH3	Uncharacterized protein	PDP1	Pyruvate dehyrogenase phosphatase catalytic subunit 1 OS=Gallus gallus OX=9031 GN=PDP1 PE=3 SV=1 - [A0A1D5PGH3_CHICK]	94.8758	2.68	1	1	1	2	1.08589	1.04532	1.11609	0.918294	0.929649	0.89966	0.846119	0.00171383	560	63.2669	6.93213
E1C3M7	Uncharacterized protein	CLN6	CLN6, transmembrane ER protein OS=Gallus gallus OX=9031 GN=CLN6 PE=4 SV=2 - [E1C3M7_CHICK]	94.8052	6.62	1	1	1	2	1.04016	0.918713	0.930172	1.16307	1.11158	0.838294	1.0775	0.527396	317	36.746	8.45557
Q5ZM28	Uncharacterized protein	RCJMB04_3f15	Uncharacterized protein OS=Gallus gallus OX=9031 GN=RCJMB04_3f15 PE=2 SV=1 - [Q5ZM28_CHICK]	94.8013	22.22	3	5	5	13	1.02378	0.986464	1.02006	1.004	0.98382	0.979001	0.97905	0.208389	198	21.8655	5.60498
E1BQZ3	Uncharacterized protein	SIPA1L1	Uncharacterized protein OS=Gallus gallus OX=9031 GN=SIPA1L1 PE=4 SV=2 - [E1BQZ3_CHICK]	94.636	3.31	4	5	5	6	1.06547	0.995233	1.01415	0.989088	0.949024	0.975611	0.947597	0.0893519	1785	197.414	8.25049
A0A1D5NZ41	ER lumen protein-retaining receptor	KDELR2	ER lumen protein-retaining receptor OS=Gallus gallus OX=9031 GN=KDELR2 PE=3 SV=1 - [A0A1D5NZ41_CHICK]	94.46	8.96	2	1	2	6	1.02797	0.892573	1.09133	1.09171	1.0518	0.853384	0.995025	0.960243	212	24.466	8.71924
A0A1D5NY34	Focal adhesion kinase 1	PTK2	Focal adhesion kinase 1 OS=Gallus gallus OX=9031 GN=PTK2 PE=3 SV=1 - [A0A1D5NY34_CHICK]	94.4153	5.51	4	6	6	8	0.995287	0.953312	0.994721	1.00628	1.02428	0.970981	1.01978	0.406392	1053	119.374	6.94678
A0A1D5P8J6	Pre-mRNA-processing factor 19	PRPF19	Pre-mRNA-processing factor 19 OS=Gallus gallus OX=9031 GN=PRPF19 PE=4 SV=1 - [A0A1D5P8J6_CHICK]	94.3898	11.9	6	6	6	8	1.01252	1.00007	0.989146	0.985012	1.00148	1.02316	1.00264	0.848389	504	55.0332	6.60986
A0A140T8G9	BH3-interacting domain death agonist	BID	BH3-interacting domain death agonist OS=Gallus gallus OX=9031 GN=BID PE=4 SV=1 - [A0A140T8G9_CHICK]	94.2896	16.58	3	2	2	5	1.09806	1.05693	1.08448	0.857443	0.935454	0.962784	0.850657	0.00883304	193	21.6639	4.95752
Q5ZM94	Uncharacterized protein	RCJMB04_2m19	Uncharacterized protein OS=Gallus gallus OX=9031 GN=RCJMB04_2m19 PE=2 SV=1 - [Q5ZM94_CHICK]	94.1667	10.42	3	2	3	7	1.02	1.0054	1.04176	1.01391	0.989511	0.981155	0.973072	0.129018	259	27.3541	8.23584
A0A1L1S0K3	Phenylalanine--tRNA ligase alpha subunit	FARSA	Phenylalanine--tRNA ligase alpha subunit OS=Gallus gallus OX=9031 GN=FARSA PE=4 SV=1 - [A0A1L1S0K3_CHICK]	94.1319	4.8	3	2	2	3	0.962946	1.02565	0.955028	0.965508	1.00445	1.08614	1.03821	0.422307	500	56.095	8.63135
F1NY25	Cytoplasmic aconitate hydratase	ACO1	Cytoplasmic aconitate hydratase OS=Gallus gallus OX=9031 GN=ACO1 PE=3 SV=1 - [F1NY25_CHICK]	93.7499	6.86	4	7	7	10	0.997356	1.01997	0.996897	0.991681	0.978594	1.01744	0.991205	0.554566	889	98.0255	7.32764
P28687	Signal peptidase complex subunit 3 (EC 3.4.-.-) (Microsomal signal peptidase 22/23 kDa subunit) (SPC22/23) (SPase 22/23 kDa subunit) (gp23)	SPC22	Signal peptidase complex subunit 3 OS=Gallus gallus OX=9031 GN=SPC22 PE=1 SV=1 - [SPCS3_CHICK]	93.7153	10.56	1	2	2	7	0.980303	0.980249	0.97957	1.01622	1.04105	1.04052	1.05363	0.00303731	180	20.2174	8.646
F1NH79	Uncharacterized protein	CHD4	Chromodomain helicase DNA binding protein 4 OS=Gallus gallus OX=9031 GN=CHD4 PE=4 SV=3 - [F1NH79_CHICK]	93.6253	7.21	5	12	12	19	1.01875	0.993278	1.00145	1.00739	1.0018	1.0052	1.0003	0.970277	1915	218.035	5.8208
A0A1D5PB78	Tyrosine-protein kinase (EC 2.7.10.2)	YES1	Tyrosine-protein kinase OS=Gallus gallus OX=9031 GN=YES1 PE=3 SV=1 - [A0A1D5PB78_CHICK]	93.5579	7.56	32	1	3	9	1.05236	0.977566	1.04197	1.00773	0.931355	0.991811	0.9541	0.227377	463	53.0389	6.7417
Q5ZHR7	Clathrin light chain	CLTA RCJMB04_33p3	Clathrin light chain OS=Gallus gallus OX=9031 GN=CLTA PE=2 SV=1 - [Q5ZHR7_CHICK]	93.2567	13.95	1	3	4	7	0.971896	0.958218	0.967734	1.03384	1.03441	1.05127	1.0765	0.000457025	215	23.7455	4.50049
A0A1L1RQI3	Nucleoporin 54	NUP54	Nucleoporin 54 OS=Gallus gallus OX=9031 GN=NUP54 PE=4 SV=1 - [A0A1L1RQI3_CHICK]	93.1664	10.02	3	5	5	8	1.04398	0.998527	1.02838	0.986766	0.954865	0.97636	0.950209	0.0353667	489	54.0657	7.02002
E1C6G6	Signal recognition particle 54 kDa protein	SRP54	Signal recognition particle 54 kDa protein OS=Gallus gallus OX=9031 GN=SRP54 PE=3 SV=3 - [E1C6G6_CHICK]	93.1517	8.13	1	5	5	7	0.990451	1.02115	0.99175	0.986836	1.01465	1.01516	1.00443	0.762667	504	55.6604	8.74854
F1NMQ3	Uncharacterized protein	PCNP	Uncharacterized protein OS=Gallus gallus OX=9031 GN=PCNP PE=4 SV=1 - [F1NMQ3_CHICK]	93.1225	37.64	3	5	5	8	1.01923	1.02321	1.00504	0.971867	0.993559	1.00127	0.973493	0.0605303	178	19.0915	8.29443
A0A1D5P2A5	Cullin associated and neddylation dissociated 2 (putative)	CAND2	Cullin associated and neddylation dissociated 2 (putative) OS=Gallus gallus OX=9031 GN=CAND2 PE=4 SV=1 - [A0A1D5P2A5_CHICK]	92.84	3.54	2	5	5	8	1.00686	1.02563	0.985973	1.01811	0.98977	0.992325	0.993949	0.698029	1213	134.335	6.22705
F1NX30	Cell cycle control protein	TMEM30A	Cell cycle control protein OS=Gallus gallus OX=9031 GN=TMEM30A PE=3 SV=1 - [F1NX30_CHICK]	92.7906	6.72	2	1	1	2	0.994492	0.995898	1.03587	0.992231	0.973184	1.01049	0.983358	0.387319	372	41.4228	8.30908
E1BUN2	Uncharacterized protein	EXOC4	Exocyst complex component 4 OS=Gallus gallus OX=9031 GN=EXOC4 PE=4 SV=2 - [E1BUN2_CHICK]	92.7884	6.86	1	6	6	6	1.03758	1.02151	1.04637	0.936829	0.96174	0.971209	0.924107	0.00334488	976	110.982	6.55127
A0A1D5PU30	Succinate dehydrogenase [ubiquinone] iron-sulfur subunit, mitochondrial (EC 1.3.5.1)	SDHB	Succinate dehydrogenase [ubiquinone] iron-sulfur subunit, mitochondrial OS=Gallus gallus OX=9031 GN=MRPS16 PE=3 SV=1 - [A0A1D5PU30_CHICK]	92.7495	20	7	5	5	9	1.02042	0.975229	1.02689	0.991222	1.01071	0.983175	0.987616	0.530441	210	23.8918	8.19189
A0A1D5PRE3	N-myc downstream regulated 1		N-myc downstream regulated 1 OS=Gallus gallus OX=9031 PE=4 SV=1 - [A0A1D5PRE3_CHICK]	92.6625	10.94	1	1	1	4	1.01324	1.04651	0.968014	1.07669	0.980065	0.959223	0.996107	0.931189	128	13.7647	9.80322
E1C9H8	Protein kinase cAMP-dependent type II regulatory subunit alpha	PRKAR2A	Protein kinase cAMP-dependent type II regulatory subunit alpha OS=Gallus gallus OX=9031 GN=PRKAR2A PE=4 SV=1 - [E1C9H8_CHICK]	92.5992	6.5	1	3	3	5	1.00339	0.980598	1.04015	1.01745	1.02359	1.03654	1.01767	0.38394	400	45.4734	4.89404
F1N8H6	Heterochromatin protein 1-binding protein 3	HP1BP3	Heterochromatin protein 1-binding protein 3 OS=Gallus gallus OX=9031 GN=HP1BP3 PE=4 SV=1 - [F1N8H6_CHICK]	92.5082	20.93	3	12	13	24	0.949837	0.921014	0.914551	1.06634	1.09026	1.06283	1.15582	0.000475051	559	61.8143	9.33447
F1NF84	Uncharacterized protein	GOLGA2	Uncharacterized protein OS=Gallus gallus OX=9031 PE=4 SV=3 - [F1NF84_CHICK]	92.4261	6.16	1	7	7	9	0.96224	1.03014	0.972056	1.00267	1.03377	0.981298	1.01798	0.533406	1250	139.682	6.20166
Q5ZMI9	Vacuolar protein sorting 4 homolog B	VPS4B RCJMB04_1o9	Vacuolar protein sorting 4 homolog B OS=Gallus gallus OX=9031 GN=VPS4B PE=2 SV=1 - [Q5ZMI9_CHICK]	92.4081	10.27	3	1	5	11	1.03399	1.01473	0.953141	0.954723	1.0054	1.04999	1.00275	0.94403	438	48.6682	7.10791
F1NGZ2	TBC1 domain family member 8B	TBC1D8B	TBC1 domain family member 8B OS=Gallus gallus OX=9031 GN=TBC1D8B PE=4 SV=3 - [F1NGZ2_CHICK]	92.1111	2.4	1	2	2	2	1.08462	1.0151	0.938374	0.855405	1.10227	1.00175	0.974108	0.768377	1126	128.533	5.97314
E1C8V6	CWC15 spliceosome associated protein homolog	CWC15	CWC15 spliceosome associated protein homolog OS=Gallus gallus OX=9031 GN=CWC15 PE=4 SV=1 - [E1C8V6_CHICK]	91.8447	7.83	2	2	2	4	0.956511	0.972382	0.985589	1.02134	0.979711	0.995896	1.02829	0.135759	230	26.6304	5.57959
F1P3P3	Uncharacterized protein	ARHGDIA	Rho GDP dissociation inhibitor alpha OS=Gallus gallus OX=9031 GN=ARHGDIA PE=4 SV=1 - [F1P3P3_CHICK]	91.8245	21.08	2	5	5	16	0.982878	1.02246	0.971419	0.9742	1.02629	1.05492	1.02642	0.405726	204	23.2478	5.10986
A0A1D5P619	Uncharacterized protein		Uncharacterized protein OS=Gallus gallus OX=9031 PE=3 SV=1 - [A0A1D5P619_CHICK]	91.8143	15.79	7	3	3	5	0.930996	0.927045	0.937794	1.0757	1.05792	1.05814	1.14161	3.85839e-05	171	20.0123	9.39307
A0A1D5PJL7	Uncharacterized protein	NOMO3	Uncharacterized protein OS=Gallus gallus OX=9031 GN=PM5 PE=4 SV=1 - [A0A1D5PJL7_CHICK]	91.7952	4.3	1	4	4	5	0.992122	1.03947	1.08351	0.989048	0.951572	0.969057	0.934055	0.0742903	1208	132.793	5.63037
F1NVZ1	Uncharacterized protein	WDFY1	WD repeat and FYVE domain containing 1 OS=Gallus gallus OX=9031 GN=WDFY1 PE=4 SV=2 - [F1NVZ1_CHICK]	91.7567	11.46	2	4	4	5	0.9927	0.959372	0.988862	1.02267	0.970386	1.04497	1.03301	0.256721	410	46.4204	7.60596
Q9PV94	Small nuclear ribonucleoprotein-associated protein B' (snRNP-B') (snRPB') (Sm protein B') (Sm-B') (SmB')	SNRPB	Small nuclear ribonucleoprotein-associated protein B' OS=Gallus gallus OX=9031 GN=SNRPB PE=2 SV=1 - [RSMB_CHICK]	91.7097	9.58	1	3	3	9	0.911135	0.854622	0.899278	1.07538	1.18229	1.14571	1.27705	0.00234043	240	24.5716	11.1948
A0A1D5P4Q6	Insulin degrading enzyme	IDE	Insulin degrading enzyme OS=Gallus gallus OX=9031 GN=IDE PE=3 SV=1 - [A0A1D5P4Q6_CHICK]	91.6802	7.07	1	9	9	11	1.03169	0.99886	1.01961	0.962473	0.945894	1.0035	0.954661	0.0786017	1019	117.839	6.53662
Q5ZI57	Trafficking protein particle complex subunit 3	TRAPPC3 RCJMB04_30c23	Trafficking protein particle complex subunit 3 OS=Gallus gallus OX=9031 GN=TRAPPC3 PE=2 SV=1 - [TPPC3_CHICK]	91.6401	22.78	1	5	5	9	0.990191	1.01409	0.978088	1.02234	0.995948	1.01632	1.01751	0.259217	180	20.2632	4.95752
A0A1D5PXL7	Protein phosphatase 1 regulatory subunit 7	PPP1R7	Protein phosphatase 1 regulatory subunit 7 OS=Gallus gallus OX=9031 GN=PPP1R7 PE=4 SV=1 - [A0A1D5PXL7_CHICK]	91.5566	14.04	9	5	5	12	0.98775	1.02171	0.991865	1.00002	0.987931	0.990478	0.99237	0.536879	349	40.1644	5.18604
A0A1D5PAU7	Uncharacterized protein	ACY1	Uncharacterized protein OS=Gallus gallus OX=9031 GN=LOC107056878 PE=4 SV=1 - [A0A1D5PAU7_CHICK]	91.5444	14.77	3	6	6	7	0.990224	0.987111	1.02594	0.944305	1.01019	1.01614	0.989131	0.698918	413	45.8802	6.39209
A0A1I7Q406	Protein transport protein SEC23	SEC23B	Sec23 homolog B, coat complex II component OS=Gallus gallus OX=9031 GN=SEC23B PE=4 SV=1 - [A0A1I7Q406_CHICK]	91.5306	4.95	2	3	4	7	0.964947	1.01071	1.0007	1.03245	1.01228	1.02668	1.03194	0.104323	767	86.2576	6.72705
A0A1D5NW89	DNA helicase (EC 3.6.4.12)	MCM5	DNA helicase OS=Gallus gallus OX=9031 GN=MCM5 PE=3 SV=1 - [A0A1D5NW89_CHICK]	91.45	6.81	2	4	4	5	1.05859	0.962067	1.01952	1.00858	0.999365	0.96068	0.976461	0.492854	661	73.5949	8.30908
F1NGW2	Thiopurine S-methyltransferase	TPMT	Thiopurine S-methyltransferase OS=Gallus gallus OX=9031 GN=TPMT PE=3 SV=2 - [F1NGW2_CHICK]	91.3524	17.15	2	5	5	9	0.990397	0.99401	0.986934	1.03175	1.02497	0.984472	1.02351	0.193181	239	26.8105	6.84424
A0A1D5PDA1	Enoyl-CoA hydratase 1	ECH1	Enoyl-CoA hydratase 1 OS=Gallus gallus OX=9031 GN=ECH1 PE=4 SV=1 - [A0A1D5PDA1_CHICK]	91.35	9.09	1	3	3	6	1.02912	1.02351	1.04374	0.935931	0.962773	0.99984	0.936111	0.027672	308	33.5651	8.104
A0A1D5P823	Cysteine rich with EGF like domains 1	CRELD1	Cysteine rich with EGF like domains 1 OS=Gallus gallus OX=9031 PE=4 SV=1 - [A0A1D5P823_CHICK]	91.2805	10.97	1	3	3	7	0.974146	0.959884	1.00814	0.983696	1.01775	1.03707	1.03275	0.2039	392	42.9531	4.98291
F1NY54	Thyroid hormone receptor associated protein 3	THRAP3	Thyroid hormone receptor associated protein 3 OS=Gallus gallus OX=9031 GN=THRAP3 PE=4 SV=2 - [F1NY54_CHICK]	90.9826	12.22	3	10	10	14	0.93076	0.951164	0.966604	1.01179	1.06642	1.07854	1.1082	0.0111102	966	109.816	10.1694
F1P241	CRK like proto-oncogene, adaptor protein	CRKL	CRK like proto-oncogene, adaptor protein OS=Gallus gallus OX=9031 GN=CRKL PE=4 SV=2 - [F1P241_CHICK]	90.9748	9.9	2	3	3	5	1.04707	0.985798	0.993708	0.975329	1.0254	1.00197	0.992112	0.757528	303	33.6569	6.65381
A0A1L1RNF8	Uncharacterized protein	LIG1	Uncharacterized protein OS=Gallus gallus OX=9031 GN=LIG1 PE=3 SV=1 - [A0A1L1RNF8_CHICK]	90.9675	13.03	1	8	8	11	0.956544	0.998242	1.01961	1.0028	1.00676	1.01263	1.01607	0.443082	775	85.5489	7.04932
A0A1D5PSQ9	Cysteine and histidine-rich domain-containing protein 1	CHORDC1	Cysteine and histidine-rich domain-containing protein 1 OS=Gallus gallus OX=9031 GN=CHORDC1 PE=4 SV=1 - [A0A1D5PSQ9_CHICK]	90.9655	6.65	2	2	2	6	1.02191	0.990008	1.00613	1.02447	1.02011	0.945938	0.99088	0.75193	331	37.3184	7.23975
E1BRE2	NAD-dependent protein deacylase sirtuin-5, mitochondrial (EC 3.5.1.-) (Regulatory protein SIR2 homolog 5)	SIRT5	NAD-dependent protein deacylase sirtuin-5, mitochondrial OS=Gallus gallus OX=9031 GN=SIRT5 PE=3 SV=1 - [SIR5_CHICK]	90.8566	12.94	1	3	3	5	1.01881	0.984493	1.05651	1.02094	1.00647	0.940133	0.969842	0.396543	309	33.9341	7.44482
E1C8P2	3'-phosphoadenosine 5'-phosphosulfate synthase 1	PAPSS1	3'-phosphoadenosine 5'-phosphosulfate synthase 1 OS=Gallus gallus OX=9031 GN=PAPSS1 PE=3 SV=1 - [E1C8P2_CHICK]	90.8334	8.49	2	5	5	12	0.966827	0.967741	0.993556	1.0105	1.02008	1.01242	1.03924	0.0143093	624	70.7606	6.7417
Q90885	Leucine zipper protein		Leucine zipper protein OS=Gallus gallus OX=9031 PE=2 SV=1 - [Q90885_CHICK]	90.7509	17.8	4	7	7	12	0.984388	0.948399	0.935341	1.04695	1.05638	1.01587	1.08754	0.0118616	354	40.4079	5.47803
Q5ZL55	Charged multivesicular body protein 6 (Chromatin-modifying protein 6)	CHMP6 RCJMB04_7k13	Charged multivesicular body protein 6 OS=Gallus gallus OX=9031 GN=CHMP6 PE=2 SV=3 - [CHMP6_CHICK]	90.638	12.5	1	3	3	5	0.931451	0.963107	1.00179	1.02999	1.01848	1.0152	1.05777	0.0553505	200	23.2442	5.14795
A0A1D5PP61	Coiled-coil domain containing 90B	CCDC90B	Coiled-coil domain containing 90B OS=Gallus gallus OX=9031 GN=CCDC90B PE=4 SV=1 - [A0A1D5PP61_CHICK]	90.4933	14.94	3	4	4	6	0.985796	0.984141	1.03218	1.03674	0.973319	1.01009	1.00601	0.81608	261	29.5644	7.44482
E1C8J9	RAB3B, member RAS oncogene family	RAB3B	RAB3B, member RAS oncogene family OS=Gallus gallus OX=9031 GN=RAB3B PE=4 SV=3 - [E1C8J9_CHICK]	90.4633	13.48	17	2	3	5	0.986873	0.938988	0.969214	1.00697	1.05667	1.03769	1.07124	0.0268903	178	20.5584	8.79248
E1C1G5	Uncharacterized protein		Uncharacterized protein OS=Gallus gallus OX=9031 PE=4 SV=3 - [E1C1G5_CHICK]	90.385	9.44	1	6	6	6	0.916571	0.937005	0.985772	1.01825	1.09334	1.06551	1.11896	0.0199594	625	71.6194	5.24951
F1NHW3	Enhancer of rudimentary homolog	ERH	Enhancer of rudimentary homolog OS=Gallus gallus OX=9031 GN=ERH PE=3 SV=1 - [F1NHW3_CHICK]	90.36	25	3	4	4	8	0.960764	1.06842	0.925984	0.949057	1.03619	1.07019	1.03393	0.583002	104	12.281	5.92236
F1P0P4	Signal recognition particle subunit SRP68 (SRP68)	SRP68	Signal recognition particle subunit SRP68 OS=Gallus gallus OX=9031 GN=SRP68 PE=3 SV=1 - [F1P0P4_CHICK]	90.0347	8.8	3	5	5	9	1.02878	1.02733	0.995806	0.968448	0.966152	0.973309	0.952814	0.0118879	602	68.7886	8.42627
E1C2G1	Transcription factor 25	TCF25	Transcription factor 25 OS=Gallus gallus OX=9031 GN=TCF25 PE=4 SV=2 - [E1C2G1_CHICK]	90.01	5.95	3	3	3	3	1.02067	1.01962	1.04192	0.941879	1.03499	0.900211	0.933449	0.166619	672	77.0417	6.01123
E1BXW9	Tudor domain-containing protein 3	TDRD3	Tudor domain-containing protein 3 OS=Gallus gallus OX=9031 GN=TDRD3 PE=4 SV=2 - [E1BXW9_CHICK]	89.8943	6.21	2	4	4	5	0.977444	1.00383	0.978949	0.987433	1.04463	1.03287	1.03537	0.146785	741	83.767	8.66064
O93417	Caspase-3	CASP3	Caspase-3 OS=Gallus gallus OX=9031 GN=CASP3 PE=2 SV=1 - [O93417_CHICK]	89.883	15.19	1	5	5	7	0.98772	1.00628	1.01686	0.99378	0.989109	0.992066	0.988075	0.237588	283	31.6547	6.87354
P62764	Visinin-like protein 1 (VILIP) (OZ1)	VSNL1	Visinin-like protein 1 OS=Gallus gallus OX=9031 GN=VSNL1 PE=2 SV=2 - [VISL1_CHICK]	89.8657	25.13	2	4	5	10	1.02891	0.990837	1.01724	0.993293	0.992264	1.00401	0.984387	0.253895	191	22.128	5.14795
A0A1D5P480	Uncharacterized protein	IGFBP4	Insulin-like growth factor-binding protein 4 precursor OS=Gallus gallus OX=9031 GN=IGFBP4 PE=4 SV=1 - [A0A1D5P480_CHICK]	89.6748	10.51	2	2	2	3	1.11959	1.03616	0.794945	0.968943	0.946624	1.01174	0.992073	0.941127	257	27.5472	7.62061
S5TQ07	Zinc finger protein 36 C3H1 type-like 1 protein	Zfp36l1 ZFP36L1	ZFP36 ring finger protein like 1 OS=Gallus gallus OX=9031 GN=Zfp36l1 PE=2 SV=1 - [S5TQ07_CHICK]	89.5762	11.94	1	4	4	7	1.00216	0.892884	1.03076	1.08072	1.03383	0.996643	1.06336	0.271982	335	35.9978	7.91357
A0A1L1RV76	Uncharacterized protein	ADK	Adenosine kinase OS=Gallus gallus OX=9031 GN=ADK PE=4 SV=1 - [A0A1L1RV76_CHICK]	89.5466	19.46	3	6	6	13	1.00634	1.0319	0.998322	1.01055	1.00707	0.966441	0.982713	0.371652	334	37.3479	6.26514
E1C7J0	Heme oxygenase (EC 1.14.14.18)	HMOX2	Heme oxygenase OS=Gallus gallus OX=9031 GN=HMOX2 PE=3 SV=2 - [E1C7J0_CHICK]	89.508	14.38	1	4	4	6	1.00079	1.01053	1.02455	0.989171	0.998521	0.991909	0.981466	0.0651564	313	35.3437	5.32568
Q5ZJ96	Serine palmitoyltransferase long chain base subunit 2	SPTLC2 RCJMB04_19n23	Serine palmitoyltransferase long chain base subunit 2 OS=Gallus gallus OX=9031 GN=SPTLC2 PE=2 SV=1 - [Q5ZJ96_CHICK]	89.4711	10.71	2	6	6	7	1.00613	0.99872	0.993895	1.01987	0.985736	1.00994	1.0056	0.629696	560	62.6949	8.29443
F1NJL0	Ataxin 2	ATXN2	Ataxin 2 OS=Gallus gallus OX=9031 GN=ATXN2 PE=4 SV=3 - [F1NJL0_CHICK]	89.0912	7.16	2	7	7	9	0.97427	0.978485	1.00599	1.01222	0.993508	0.955365	1.00079	0.969823	1062	114.622	8.95361
F1NCI5	Heterogeneous nuclear ribonucleoprotein A0	HNRNPA0	Heterogeneous nuclear ribonucleoprotein A0 OS=Gallus gallus OX=9031 GN=HNRNPA0 PE=4 SV=2 - [F1NCI5_CHICK]	88.9077	15.64	1	4	6	14	0.958957	1.0701	0.834695	0.957949	1.07007	1.06082	1.0786	0.384501	307	30.7808	9.34912
A0A1D5PR64	Uncharacterized protein		Uncharacterized protein OS=Gallus gallus OX=9031 PE=4 SV=1 - [A0A1D5PR64_CHICK]	88.8608	23.2	2	3	6	12	0.921179	0.941194	0.902727	1.09414	1.09425	1.06877	1.17795	0.000301177	250	27.8296	8.52881
Q5F3Q3	Uncharacterized protein	RCJMB04_10b17	Uncharacterized protein OS=Gallus gallus OX=9031 GN=RCJMB04_10b17 PE=2 SV=1 - [Q5F3Q3_CHICK]	88.6192	9.07	2	2	6	9	0.972806	0.950209	0.977581	1.01909	1.03798	1.04794	1.07048	0.00467947	540	59.1925	7.1958
A0A1D5PFR6	Uncharacterized protein	SELENOF	15 kDa selenoprotein precursor OS=Gallus gallus OX=9031 GN=SEP15 PE=4 SV=1 - [A0A1D5PFR6_CHICK]	88.37	16.44	2	1	1	1	1.02628	1.02114	0.966547	0.942976	1.0384	1.00976	0.992423	0.834412	73	8.00696	5.09717
Q5ZJ21	Catenin delta 1	RCJMB04_21j12	Catenin delta 1 OS=Gallus gallus OX=9031 GN=Gga.38983 PE=2 SV=1 - [Q5ZJ21_CHICK]	88.0919	10.22	1	6	6	6	0.934054	0.996642	0.981134	1.02785	1.04244	1.00979	1.05778	0.0561692	597	66.6173	6.7417
F1NE97	Nuclear migration protein nudC	NUDC	Nuclear migration protein nudC OS=Gallus gallus OX=9031 GN=NUDC PE=4 SV=1 - [F1NE97_CHICK]	88.0402	21.7	5	6	6	13	1.04908	1.0134	1.0507	0.9781	0.978061	0.956881	0.935712	0.00903825	341	39.1717	5.40186
E1C656	E3 ubiquitin-protein ligase HACE1 (EC 2.3.2.26) (HECT domain and ankyrin repeat-containing E3 ubiquitin-protein ligase 1) (HECT-type E3 ubiquitin transferase HACE1)	HACE1 RCJMB04_37k12	E3 ubiquitin-protein ligase HACE1 OS=Gallus gallus OX=9031 GN=HACE1 PE=2 SV=1 - [HACE1_CHICK]	88.011	4.56	1	3	3	3	1.07509	0.983855	1.01128	1.03394	0.96249	0.999823	0.975905	0.508468	942	106.227	6.22705
A0A1D5P9D7	SWI/SNF related, matrix associated, actin dependent regulator of chromatin subfamily c member 2		SWI/SNF related, matrix associated, actin dependent regulator of chromatin subfamily c member 2 OS=Gallus gallus OX=9031 PE=4 SV=1 - [A0A1D5P9D7_CHICK]	87.9646	6.42	2	7	9	13	0.980155	0.970976	0.955869	1.03594	0.996341	1.03392	1.05476	0.0225295	1183	131.124	6.12549
A0A1D5PJ94	Uncharacterized protein	DTD1	D-tyrosyl-tRNA deacylase 1 OS=Gallus gallus OX=9031 GN=DTD1 PE=4 SV=1 - [A0A1D5PJ94_CHICK]	87.81	12.88	2	1	1	2	0.983735	0.880894	0.93708	1.13998	1.03712	1.01945	1.14093	0.0515529	163	18.5643	7.95752
A0A1D5P8B9	Uncharacterized protein	PUF60	Poly(U) binding splicing factor 60 OS=Gallus gallus OX=9031 GN=PUF60 PE=4 SV=1 - [A0A1D5P8B9_CHICK]	87.7736	7.2	5	3	3	6	1.03332	1.00481	0.976039	0.969756	1.00347	1.00301	0.987415	0.560682	514	55.5454	5.33838
F1NI89	S-(hydroxymethyl)glutathione dehydrogenase (EC 1.1.1.284)	ADH5	S-(hydroxymethyl)glutathione dehydrogenase OS=Gallus gallus OX=9031 GN=ADH5 PE=3 SV=2 - [F1NI89_CHICK]	87.7019	9.63	7	4	4	11	0.997509	1.00466	0.989094	1.01317	0.99119	1.0008	1.00464	0.584163	374	39.5792	7.82568
F1NZC1	Uncharacterized protein	ABRACL	ABRA C-terminal like OS=Gallus gallus OX=9031 GN=ABRACL PE=4 SV=2 - [F1NZC1_CHICK]	87.69	22.22	1	2	2	4	0.973291	0.970697	1.01521	1.02311	1.03265	0.994262	1.03069	0.176559	81	9.04782	5.87158
A0A1D5NZ06	40S ribosomal protein S27	RPS27	40S ribosomal protein S27 OS=Gallus gallus OX=9031 GN=RPS27 PE=3 SV=1 - [A0A1D5NZ06_CHICK]	87.4987	22.62	3	2	2	11	1.00751	1.05598	1.00455	0.944231	1.00267	0.979254	0.953752	0.117789	84	9.45484	9.45166
A0A1D5PHU5	Uncharacterized protein	STT3B	STT3B, catalytic subunit of the oligosaccharyltransferase complex OS=Gallus gallus OX=9031 GN=STT3B PE=4 SV=1 - [A0A1D5PHU5_CHICK]	87.3387	9.09	4	6	8	15	0.986145	1.00792	0.971846	0.998409	1.02543	1.02248	1.02711	0.118758	770	87.0338	7.07861
E1C9J2	Mesencephalic astrocyte derived neurotrophic factor	CDNF	Mesencephalic astrocyte derived neurotrophic factor OS=Gallus gallus OX=9031 GN=MANF PE=4 SV=3 - [E1C9J2_CHICK]	87.2433	17.78	1	4	4	8	0.986855	1.03198	1.03547	0.985692	0.963472	0.978998	0.958697	0.0685146	180	20.3726	8.71924
F1NY37	Acyl-coenzyme A oxidase	ACOX1	Acyl-coenzyme A oxidase OS=Gallus gallus OX=9031 GN=ACOX1 PE=3 SV=1 - [F1NY37_CHICK]	87.0367	6.8	2	4	4	7	0.957802	0.983824	0.948946	0.986429	1.01166	1.03698	1.04999	0.0551155	662	74.4668	7.37158
Q5ZMG7	Uncharacterized protein	AP1M1 RCJMB04_2b13	Adaptor related protein complex 1 mu 1 subunit OS=Gallus gallus OX=9031 GN=AP1M1 PE=2 SV=1 - [Q5ZMG7_CHICK]	86.86	10.87	2	4	4	7	0.968001	0.954316	1.01155	1.01455	1.03263	1.01766	1.04464	0.073755	423	48.5261	7.29834
A0A1D5PC75	Uncharacterized protein	SCD	Stearoyl-CoA desaturase OS=Gallus gallus OX=9031 GN=SCD PE=3 SV=1 - [A0A1D5PC75_CHICK]	86.8523	11.3	3	4	4	10	1.04671	1.04236	1.05968	0.949501	0.930691	0.955021	0.900426	0.000316468	354	40.3678	8.86572
A0A1D5P5F9	Importin subunit alpha	KPNA2	Importin subunit alpha OS=Gallus gallus OX=9031 GN=KPNA2 PE=3 SV=1 - [A0A1D5P5F9_CHICK]	86.8463	11.65	4	5	5	8	0.969695	0.967866	0.983546	1.00948	1.03522	1.03983	1.05595	0.00693728	472	52.0428	5.84619
A0A1D5P9D0	MOB kinase activator 1A	MOB1A	MOB kinase activator 1A OS=Gallus gallus OX=9031 GN=MOB1A PE=4 SV=1 - [A0A1D5P9D0_CHICK]	86.6485	8.8	4	2	2	7	0.979254	0.993833	0.986598	1.02713	1.03443	0.987663	1.03025	0.119692	216	25.0616	7.21045
F1NTJ1	Uncharacterized protein	SLC2A14	Solute carrier family 2, facilitated glucose transporter member 3 OS=Gallus gallus OX=9031 GN=SLC2A3 PE=3 SV=2 - [F1NTJ1_CHICK]	86.6277	8.06	3	4	4	10	1.03077	0.99738	1.04168	1.00592	0.959933	0.962711	0.953981	0.0779368	496	54.0916	8.11865
A0A1L1RYS9	60S ribosomal protein L37a	RPL37A	60S ribosomal protein L37a OS=Gallus gallus OX=9031 GN=RPL37A PE=3 SV=1 - [A0A1L1RYS9_CHICK]	86.6062	33.33	3	3	3	8	1.01865	1.01505	0.918928	0.994799	1.03947	1.0455	1.04306	0.308525	72	8.02924	10.3013
A0A1L1RXH9	NADH:ubiquinone oxidoreductase subunit B9	NDUFB9	NADH:ubiquinone oxidoreductase subunit B9 OS=Gallus gallus OX=9031 GN=NDUFB9 PE=4 SV=1 - [A0A1L1RXH9_CHICK]	86.42	9.76	2	1	1	2	1.00354	0.972108	1.01286	0.967205	1.01362	1.03239	1.00827	0.738041	123	14.9383	5.84619
A0A1L1RWZ4	S-formylglutathione hydrolase (EC 3.1.2.12)	ESD	S-formylglutathione hydrolase OS=Gallus gallus OX=9031 GN=ESD PE=3 SV=1 - [A0A1L1RWZ4_CHICK]	86.3403	15.24	5	3	3	4	1.01093	1.03129	1.01066	0.996525	0.999133	0.992984	0.978958	0.0386634	269	30.1959	6.78564
A0A1D5PNU7	Uncharacterized protein	NPTN	Neuroplastin OS=Gallus gallus OX=9031 GN=NPTN PE=4 SV=1 - [A0A1D5PNU7_CHICK]	86.3323	17.79	2	5	5	8	1.0048	0.952797	0.965689	0.994776	1.01523	1.06842	1.05307	0.12744	281	31.3029	6.55127
F1NZV4	Uncharacterized protein	WASHC2C	Uncharacterized protein OS=Gallus gallus OX=9031 GN=FAM21A PE=4 SV=3 - [F1NZV4_CHICK]	86.2	7.62	3	8	8	10	1.01991	1.00871	1.01632	1.00288	0.973657	0.979375	0.970764	0.03577	1325	146.124	4.71631
E1BXG9	Peptidylprolyl isomerase D	PPID	Peptidylprolyl isomerase D OS=Gallus gallus OX=9031 GN=PPID PE=4 SV=2 - [E1BXG9_CHICK]	86.1383	16.49	6	5	6	14	1.0084	1.00831	0.994207	0.983545	1.00502	1.00442	0.994046	0.520363	370	40.4535	6.37939
A0A1D5P4N3	Microtubule-associated protein RP/EB family member 2	MAPRE2	Microtubule-associated protein RP/EB family member 2 OS=Gallus gallus OX=9031 GN=MAPRE2 PE=4 SV=1 - [A0A1D5P4N3_CHICK]	86.0072	18.4	6	4	8	13	1.00917	1.04505	1.02173	0.949075	1.01244	1.00348	0.963929	0.174315	326	36.8741	5.88428
A0A1D5P1N6	Protein transport protein sec16	SEC16A	Protein transport protein sec16 OS=Gallus gallus OX=9031 GN=SEC16A PE=3 SV=1 - [A0A1D5P1N6_CHICK]	86.0022	2.25	2	5	5	6	0.964752	1.0229	0.962628	0.992978	1.047	1.04004	1.04398	0.17204	2181	237.404	5.94775
A0A1D5P892	Uncharacterized protein	SRSF6	Serine and arginine rich splicing factor 6 OS=Gallus gallus OX=9031 GN=SRSF6 PE=4 SV=1 - [A0A1D5P892_CHICK]	85.9664	20.69	5	7	9	17	0.944464	0.911262	0.91032	1.04323	1.08194	1.10036	1.16611	0.00163358	348	40.1487	11.5024
A0A1D5PKK3	Uncharacterized protein	MRPL53	Uncharacterized protein OS=Gallus gallus OX=9031 GN=MRPL53 PE=4 SV=1 - [A0A1D5PKK3_CHICK]	85.9521	11.11	1	1	1	2	1.10893	1.08321	1.01274	0.950409	0.875045	0.96271	0.869974	0.0249565	108	12.1513	9.53955
A0A1D5NVX1	RNA binding motif single stranded interacting protein 2	RBMS2	RNA binding motif single stranded interacting protein 2 OS=Gallus gallus OX=9031 GN=RBMS2 PE=4 SV=1 - [A0A1D5NVX1_CHICK]	85.9295	9.09	6	3	3	6	0.954074	0.958992	0.967615	1.0329	1.02226	1.04859	1.07744	0.000989218	330	34.6395	9.05615
E1BQI0	Serine palmitoyltransferase long chain base subunit 1	SPTLC1	Serine palmitoyltransferase long chain base subunit 1 OS=Gallus gallus OX=9031 GN=SPTLC1 PE=4 SV=2 - [E1BQI0_CHICK]	85.9163	7.77	1	3	3	5	1.01343	1.03129	1.06783	0.973026	0.979115	0.981502	0.942521	0.0212024	476	53.2917	6.40479
A0A1D5NXS3	Uncharacterized protein		Uncharacterized protein OS=Gallus gallus OX=9031 PE=4 SV=1 - [A0A1D5NXS3_CHICK]	85.8167	0.43	2	1	1	2	1.05118	0.975573	1.02978	0.999394	0.902495	1.03588	0.961143	0.435379	2537	291.578	5.12256
F1NFA4	Zinc finger NFX1-type containing 1	ZNFX1	Zinc finger NFX1-type containing 1 OS=Gallus gallus OX=9031 GN=ZNFX1 PE=4 SV=2 - [F1NFA4_CHICK]	85.7634	2.91	1	5	5	5	1.14113	1.24631	1.01606	0.92067	0.895899	0.905985	0.799926	0.0275044	2027	231.021	7.62061
A0A1L1RUK2	Uncharacterized protein	DNTTIP2	Deoxynucleotidyltransferase terminal interacting protein 2 OS=Gallus gallus OX=9031 GN=GCLM PE=4 SV=1 - [A0A1L1RUK2_CHICK]	85.5217	15.56	3	5	5	8	1.01924	1.01619	1.01201	0.990899	0.954026	0.987659	0.96231	0.0329708	270	30.0844	5.2749
A0A1L1RJZ0	Uncharacterized protein	STX7	Syntaxin 7 OS=Gallus gallus OX=9031 GN=STX7 PE=4 SV=1 - [A0A1L1RJZ0_CHICK]	85.4933	11.76	3	2	2	3	0.884371	0.91939	0.936012	1.0027	1.10051	1.16886	1.19428	0.0246893	187	21.4374	10.1108
Q5ZL77	Synembryn-A (Protein Ric-8A)	RIC8A RCJMB04_7f5	Synembryn-A OS=Gallus gallus OX=9031 GN=RIC8A PE=2 SV=1 - [RIC8A_CHICK]	85.4383	5.57	1	2	3	5	1.06608	1.02517	1.07669	0.990166	0.940399	0.918628	0.899384	0.0157256	539	61.4646	5.24951
F1NPB0	FCH and double SH3 domains 2	FCHSD2	FCH and double SH3 domains 2 OS=Gallus gallus OX=9031 GN=FCHSD2 PE=4 SV=3 - [F1NPB0_CHICK]	85.3654	2.22	3	1	1	2	1.02259	1.00408	0.996983	1.00475	1.03025	0.942677	0.984797	0.602013	720	81.9099	5.40186
E1BXY6	Golgin A3	GOLGA3	Golgin A3 OS=Gallus gallus OX=9031 GN=GOLGA3 PE=4 SV=3 - [E1BXY6_CHICK]	85.2558	5.86	1	7	8	10	1.08891	1.01974	1.10522	0.973748	0.927922	0.850253	0.856266	0.0259228	1518	171.035	5.18604
Q5ZME8	WD40 repeat-containing protein SMU1 (Smu-1 suppressor of mec-8 and unc-52 protein homolog)	SMU1 RCJMB04_2e22	WD40 repeat-containing protein SMU1 OS=Gallus gallus OX=9031 GN=SMU1 PE=2 SV=1 - [SMU1_CHICK]	85.2472	10.33	2	5	5	8	0.988815	0.994862	0.991587	1.0088	1.00851	0.994357	1.01224	0.0751766	513	57.4612	7.18115
A0A1L1RNT6	Uncharacterized protein	RPL14	Uncharacterized protein OS=Gallus gallus OX=9031 GN=RPL14 PE=4 SV=1 - [A0A1L1RNT6_CHICK]	85.22	37.4	7	6	6	9	0.949918	0.970258	0.948428	1.02426	1.06191	1.05128	1.09372	0.00248212	123	14.3308	10.4624
E1BV47	BUD31 homolog	BUD31	BUD31 homolog OS=Gallus gallus OX=9031 GN=BUD31 PE=4 SV=1 - [E1BV47_CHICK]	85.0563	22.22	1	4	4	7	0.987719	0.981804	0.994063	1.00029	0.997141	1.00736	1.01391	0.0419254	144	17.0146	8.82178
A0A1D5P3S0	RuvB-like helicase (EC 3.6.4.12)		RuvB-like helicase OS=Gallus gallus OX=9031 PE=3 SV=1 - [A0A1D5P3S0_CHICK]	85.0134	18.62	2	3	3	6	1.06116	1.07737	0.861225	1.00076	1.01122	1.06212	1.02478	0.748166	188	20.1032	5.59229
A0A1D5PAC4	Ubiquitin like with PHD and ring finger domains 1	UHRF1	Ubiquitin like with PHD and ring finger domains 1 OS=Gallus gallus OX=9031 GN=UHRF1 PE=4 SV=1 - [A0A1D5PAC4_CHICK]	84.9042	3.39	1	2	2	3	1.09669	1.13968	0.989421	1.01463	0.951687	1.00248	0.920333	0.153146	885	98.2489	8.36768
A0A1D5PJ54	Metadherin	MTDH	Metadherin OS=Gallus gallus OX=9031 PE=4 SV=1 - [A0A1D5PJ54_CHICK]	84.8158	6.07	2	3	3	6	1.0268	1.02399	1.03221	0.975852	1.00674	0.944365	0.949387	0.0457963	577	62.0587	6.75635
Q5ZLZ1	DNA helicase (EC 3.6.4.12)	RCJMB04_4e20	DNA helicase OS=Gallus gallus OX=9031 GN=RCJMB04_4e20 PE=2 SV=1 - [Q5ZLZ1_CHICK]	84.7693	5.52	2	6	6	8	1.00058	1.0256	1.01958	0.987079	0.988164	0.961728	0.964281	0.0340783	888	100.288	5.2749
F1NKQ7	Fas associated via death domain	FADD	Fas associated via death domain OS=Gallus gallus OX=9031 GN=FADD PE=4 SV=3 - [F1NKQ7_CHICK]	84.7346	16.41	1	4	4	9	1.06912	1.05419	1.05924	0.944367	0.95175	0.923472	0.885954	0.000222207	195	22.8048	6.29053
O93327	Core histone macro-H2A.1 (Histone macroH2A1) (mH2A1) (H2A.y) (H2A/y)	H2AFY	Core histone macro-H2A.1 OS=Gallus gallus OX=9031 GN=H2AFY PE=1 SV=3 - [H2AY_CHICK]	84.7053	13.17	6	4	5	14	0.958183	0.956109	0.934277	1.02535	1.05518	1.02761	1.09112	0.00212863	372	39.6315	9.78857
A0A1D5PVL4	Eukaryotic translation initiation factor 3 subunit F (eIF3f) (Eukaryotic translation initiation factor 3 subunit 5)	EIF3F EIF3S5	Eukaryotic translation initiation factor 3 subunit F OS=Gallus gallus OX=9031 GN=EIF3F PE=3 SV=1 - [A0A1D5PVL4_CHICK]	84.6612	9.63	2	4	4	6	0.936781	1.00032	0.930973	1.02378	1.06366	1.05151	1.09444	0.0229673	322	34.6427	5.93506
E1BR36	Actin like 6A	ACTL6A	Actin like 6A OS=Gallus gallus OX=9031 GN=ACTL6A PE=3 SV=2 - [E1BR36_CHICK]	84.6121	7.69	2	3	3	6	1.04163	0.990283	0.980045	0.978726	1.03787	0.986925	0.9972	0.920799	429	47.4535	5.71924
R4GM98	Nucleoside diphosphate kinase (EC 2.7.4.6)	NME3	Nucleoside diphosphate kinase OS=Gallus gallus OX=9031 GN=NME3 PE=3 SV=2 - [R4GM98_CHICK]	84.5712	10.93	2	1	2	11	0.953299	0.795796	1.18353	1.09065	0.947214	0.994001	1.03384	0.796873	183	20.4135	7.82568
A0A1D5PN29	AP complex subunit sigma	CLAPS2	AP complex subunit sigma OS=Gallus gallus OX=9031 PE=3 SV=1 - [A0A1D5PN29_CHICK]	84.56	4.91	1	1	1	2	0.943795	0.990202	0.977344	1.02894	1.04093	1.02647	1.06354	0.0132398	163	19.1768	6.53662
E1BVB2	Autophagy-related protein 9	ATG9A	Autophagy-related protein 9 OS=Gallus gallus OX=9031 GN=ATG9A PE=3 SV=2 - [E1BVB2_CHICK]	84.5268	3.1	2	2	2	2	0.972319	1.12416	0.81254	0.991699	1.01053	1.06634	1.05484	0.596952	840	95.1643	6.7417
A0A1D5P605	Uncharacterized protein	SFXN2	Uncharacterized protein OS=Gallus gallus OX=9031 GN=SFXN2 PE=4 SV=1 - [A0A1D5P605_CHICK]	84.5	6.04	5	1	1	1	0.959546	1.03071	1.00602	0.959286	0.999871	1.04947	1.00412	0.907825	265	29.1394	9.27588
F1NHH1	Uncharacterized protein	CSTB	Cystatin B OS=Gallus gallus OX=9031 GN=CSTB PE=4 SV=2 - [F1NHH1_CHICK]	84.4914	39.8	1	3	3	6	1.07721	1.04786	0.990566	0.940088	0.940288	0.939257	0.904996	0.0178732	98	11.1526	6.68311
F1NKE8	Uncharacterized protein	PDXK	Pyridoxal kinase OS=Gallus gallus OX=9031 GN=PDXK PE=4 SV=3 - [F1NKE8_CHICK]	84.4638	13.06	2	4	4	9	1.05481	1.03859	1.01756	0.967746	0.94868	0.946519	0.920276	0.00288964	314	34.9929	6.354
E1BTL3	Retinol dehydrogenase 11	RDH12	Uncharacterized protein OS=Gallus gallus OX=9031 GN=RDH12 PE=3 SV=2 - [E1BTL3_CHICK]	84.43	5.83	1	2	2	3	1.04136	1.05758	1.02527	0.938836	0.967443	0.956738	0.916397	0.00224465	326	36.0456	8.60205
F1NG46	Uncharacterized protein	TFAM	Transcription factor A, mitochondrial OS=Gallus gallus OX=9031 GN=TFAM PE=4 SV=1 - [F1NG46_CHICK]	84.4089	17.94	3	1	6	9	1.00111	0.953744	0.959852	1.06537	1.00699	1.05854	1.07417	0.0382884	262	29.948	10.2866
F1NRG3	Uncharacterized protein	TCOF1	Uncharacterized protein OS=Gallus gallus OX=9031 GN=TCOF1 PE=4 SV=2 - [F1NRG3_CHICK]	84.2525	10.16	2	2	7	8	0.900272	0.888071	0.88601	1.17703	1.08741	1.07216	1.24763	0.00260141	974	100.91	9.02686
A0A1D5P5S4	Uncharacterized protein		Uncharacterized protein OS=Gallus gallus OX=9031 GN=LOC425324 PE=4 SV=1 - [A0A1D5P5S4_CHICK]	84.21	2.59	8	3	4	4	0.978428	0.895828	0.996808	1.01846	1.08444	1.01807	1.08704	0.0940033	1622	176.78	6.91748
A0A1D5P5X7	Uncharacterized protein	LOC772071	Uncharacterized protein OS=Gallus gallus OX=9031 GN=LOC772071 PE=4 SV=1 - [A0A1D5P5X7_CHICK]	84.1518	7.44	10	2	4	9	1.01003	0.993147	0.956362	1.03894	1.02913	1.00831	1.03948	0.0995653	605	65.6423	8.47021
A0A1D5NVI1	Ribosomal protein L9	RPL9	Ribosomal protein L9 OS=Gallus gallus OX=9031 GN=RPL9 PE=4 SV=1 - [A0A1D5NVI1_CHICK]	84.1438	26.04	3	6	6	9	0.92976	0.973293	0.926213	1.07308	1.06347	1.02105	1.11605	0.00764472	192	21.8218	10.0815
A0A1D5PKM3	G-patch domain containing 8	GPATCH8	G-patch domain containing 8 OS=Gallus gallus OX=9031 GN=GPATCH8 PE=4 SV=1 - [A0A1D5PKM3_CHICK]	84.13	1.95	1	2	2	2	0.926198	0.857994	0.949079	1.02805	1.11296	1.12104	1.19346	0.012045	1434	156.956	8.90967
Q5ZIS8	Uncharacterized protein	RCJMB04_23n3	Uncharacterized protein OS=Gallus gallus OX=9031 GN=RCJMB04_23n3 PE=2 SV=1 - [Q5ZIS8_CHICK]	84.0967	8.99	3	1	2	4	1.03907	1.01329	1.06135	0.954724	0.97003	0.964104	0.927785	0.0067949	178	20.4975	6.81494
A0A1D5PH20	Uncharacterized protein	SMG8	Uncharacterized protein OS=Gallus gallus OX=9031 GN=SMG8 PE=4 SV=1 - [A0A1D5PH20_CHICK]	84.0643	3.45	5	3	3	5	1.04279	1.03146	1.03274	0.995582	0.969538	0.935935	0.933721	0.0176477	957	105.708	7.54736
F1ND14	CUGBP Elav-like family member 1	CELF1	CUGBP Elav-like family member 1 OS=Gallus gallus OX=9031 GN=CELF1 PE=4 SV=3 - [F1ND14_CHICK]	83.8017	7.01	3	1	4	9	1.00209	1.00514	0.989959	1.07013	0.928067	1.0065	1.00251	0.954626	485	51.6357	8.39697
Q8AWE3	Serine/threonine-protein phosphatase 2A 55 kDa regulatory subunit B (Fragment)		Serine/threonine-protein phosphatase 2A 55 kDa regulatory subunit B (Fragment) OS=Gallus gallus OX=9031 PE=2 SV=1 - [Q8AWE3_CHICK]	83.7602	2.58	4	1	1	4	0.943471	1.01736	1.01469	0.962353	0.966775	1.0457	0.999767	0.995218	426	49.6665	6.26514
A0A1L1RYC4	Uncharacterized protein	EEF1E1	Uncharacterized protein OS=Gallus gallus OX=9031 GN=EEF1E1 PE=4 SV=1 - [A0A1L1RYC4_CHICK]	83.4594	20.44	5	4	4	10	0.945628	0.969262	0.979561	1.03001	1.02557	1.05048	1.07311	0.00505561	181	20.1856	8.83643
Q92071	Integrin beta	ITGB3	Integrin beta OS=Gallus gallus OX=9031 GN=ITGB3 PE=2 SV=1 - [Q92071_CHICK]	83.3245	6.66	1	5	5	11	0.992551	0.944513	1.00394	1.03093	1.02023	1.03466	1.04924	0.0613889	781	86.059	5.22412
A0A1L1RQZ4	Uncharacterized protein	CBFB	Core-binding factor beta subunit OS=Gallus gallus OX=9031 GN=CBFB PE=4 SV=1 - [A0A1L1RQZ4_CHICK]	83.2485	13.89	2	1	2	4	1.07663	1.05085	1.00536	0.954229	0.962175	0.952918	0.915883	0.0139585	180	20.7951	5.75732
A0A1L1RQW6	Uncharacterized protein	NDUFA5	NADH:ubiquinone oxidoreductase subunit A5 OS=Gallus gallus OX=9031 GN=NDUFA5 PE=4 SV=1 - [A0A1L1RQW6_CHICK]	83.24	24.51	2	2	2	2	0.994004	1.0653	0.997008	1.0341	0.975622	0.933057	0.962854	0.369017	102	11.5791	9.08545
A0A1D5PGT4	Caveolin	CAV2	Caveolin OS=Gallus gallus OX=9031 GN=CAV2 PE=3 SV=1 - [A0A1D5PGT4_CHICK]	83.0749	6.83	2	2	2	4	0.983928	0.963547	0.991924	1.02294	1.00475	1.02411	1.03824	0.0235402	161	17.9742	5.0083
A0A1L1RMG5	Uncharacterized protein	NIPSNAP2	Nipsnap homolog 2 OS=Gallus gallus OX=9031 GN=GBAS PE=4 SV=1 - [A0A1L1RMG5_CHICK]	83.06	14.96	3	5	5	10	0.975082	0.986763	0.949861	1.00582	1.03422	1.02066	1.05117	0.0218956	254	30.2003	8.68994
Q805C1	Glycogen [starch] synthase (EC 2.4.1.11) (Fragment)	GS	Glycogen [starch] synthase (Fragment) OS=Gallus gallus OX=9031 GN=GS PE=2 SV=1 - [Q805C1_CHICK]	82.8933	6.72	1	2	2	4	0.995372	1.01612	0.98053	1.00746	0.975454	1.00999	1.00029	0.985527	238	27.367	8.39697
F1NPL8	Glycogen synthase kinase 3 beta	GSK3A	Glycogen synthase kinase 3 beta OS=Gallus gallus OX=9031 PE=1 SV=3 - [F1NPL8_CHICK]	82.7483	12.81	1	3	3	3	0.968831	1.00735	0.988204	0.960061	0.977314	1.02809	1.00036	0.988372	320	35.9674	8.32373
F1NTM7	Aspartate aminotransferase (EC 2.6.1.1)	GOT1	Aspartate aminotransferase OS=Gallus gallus OX=9031 GN=GOT1 PE=4 SV=2 - [F1NTM7_CHICK]	82.7412	20.63	2	8	8	10	1.05896	1.00726	1.00208	0.969889	1.00117	0.925108	0.943901	0.115129	412	45.8792	8.11865
F1NXD7	SEC23 interacting protein	SEC23IP	SEC23 interacting protein OS=Gallus gallus OX=9031 GN=SEC23IP PE=4 SV=4 - [F1NXD7_CHICK]	82.644	5.18	1	5	5	5	0.995952	0.970756	0.996683	0.994191	1.00375	1.03031	1.02188	0.1913	985	109.367	5.24951
Q0KKP4	Lanosterol 14alpha-demethylase (Fragment)	CYP51	Lanosterol 14alpha-demethylase (Fragment) OS=Gallus gallus OX=9031 GN=CYP51 PE=2 SV=1 - [Q0KKP4_CHICK]	82.592	6.36	4	3	3	5	1.04691	1.00765	1.01087	0.950749	0.982156	0.986082	0.952229	0.0441288	472	53.4836	8.33838
Q90WI4	Matrix remodeling-associated protein 8 (Plasma membrane protein 1B3)	MXRA8	Matrix remodeling-associated protein 8 OS=Gallus gallus OX=9031 GN=MXRA8 PE=2 SV=1 - [MXRA8_CHICK]	82.5823	13.04	2	6	6	9	1.02749	1.04249	0.996545	0.972467	0.943887	0.985682	0.946361	0.0401331	437	50.6718	7.76709
E1C944	Uncharacterized protein	PLPP3	Uncharacterized protein OS=Gallus gallus OX=9031 GN=PLPP3 PE=4 SV=2 - [E1C944_CHICK]	82.5333	3.19	1	1	1	3	0.982784	0.988963	0.951877	0.986869	0.995205	1.09496	1.05247	0.234572	313	35.1231	8.76318
F1NQI4	Pleckstrin homology and RUN domain containing M2	PLEKHM2	Pleckstrin homology and RUN domain containing M2 OS=Gallus gallus OX=9031 GN=PLEKHM2 PE=4 SV=2 - [F1NQI4_CHICK]	82.4683	2.18	1	1	1	2	0.98002	1.03694	0.847537	1.08562	1.10015	0.918214	1.08361	0.379961	1011	111.99	4.83057
A0A1L1RSG4	Regulator of G protein signaling 10	RGS10	Regulator of G protein signaling 10 OS=Gallus gallus OX=9031 GN=RGS10 PE=4 SV=1 - [A0A1L1RSG4_CHICK]	82.2133	9.94	4	1	1	2	1.04247	1.06481	0.995046	0.923164	1.00363	0.971989	0.934389	0.0950142	171	19.992	6.94678
Q5ZKW2	Protein LZIC (Leucine zipper and CTNNBIP1 domain-containing protein) (Leucine zipper and ICAT homologous domain-containing protein)	LZIC RCJMB04_8o19	Protein LZIC OS=Gallus gallus OX=9031 GN=LZIC PE=2 SV=1 - [LZIC_CHICK]	81.7808	13.68	1	3	3	4	0.961942	0.947203	1.01723	0.996789	1.06847	1.04702	1.06353	0.10855	190	21.4569	4.88135
A0A1D5PHF3	Myosin phosphatase Rho interacting protein	MPRIP	Myosin phosphatase Rho interacting protein OS=Gallus gallus OX=9031 PE=4 SV=1 - [A0A1D5PHF3_CHICK]	81.743	2.83	5	2	2	2	1.03682	0.934296	0.940018	1.04828	1.00906	1.03322	1.06163	0.164227	1025	116.825	6.37939
A0A1L1RV80	Uncharacterized protein	FLOT2	Flotillin 2 OS=Gallus gallus OX=9031 GN=FLOT2 PE=4 SV=1 - [A0A1L1RV80_CHICK]	81.6522	11.76	3	4	4	4	1.02697	0.993487	0.995943	1.02052	1.00618	1.00214	1.00412	0.749689	323	35.6219	5.12256
Q5ZJZ9	Protein arginine N-methyltransferase 5 (EC 2.1.1.-)	RCJMB04_14b8	Protein arginine N-methyltransferase 5 OS=Gallus gallus OX=9031 GN=RCJMB04_14b8 PE=2 SV=1 - [Q5ZJZ9_CHICK]	81.6427	9.34	1	5	5	9	1.01113	1.01166	0.972597	1.02122	1.01135	0.988868	1.0087	0.618018	578	64.5582	8.08936
Q5ZKJ3	Deoxyuridine triphosphatase	DUT RCJMB04_10g8	Deoxyuridine triphosphatase OS=Gallus gallus OX=9031 GN=DUT PE=2 SV=1 - [Q5ZKJ3_CHICK]	81.62	12.05	1	2	2	2	0.96966	1.00698	1.00817	0.990335	1.00564	1.02418	1.01184	0.502032	166	17.7849	6.17627
F1N8E4	Switch-associated protein 70	SWAP70	Switch-associated protein 70 OS=Gallus gallus OX=9031 GN=SWAP70 PE=4 SV=3 - [F1N8E4_CHICK]	81.5679	12.12	2	8	8	11	1.01239	0.986865	1.02054	1.00383	0.98942	1.00874	0.994101	0.638047	586	68.3825	6.34131
A0A1D5P9Z1	Low molecular weight phosphotyrosine protein phosphatase	ACP1	Low molecular weight phosphotyrosine protein phosphatase OS=Gallus gallus OX=9031 GN=ACP1 PE=4 SV=1 - [A0A1D5P9Z1_CHICK]	81.38	20.25	3	1	4	9	1.08715	1.06338	0.961737	0.96282	0.94137	0.976723	0.925664	0.124792	158	18.074	6.7417
A0A1D5PNA3	Lunapark, ER junction formation factor	LNPK	Lunapark, ER junction formation factor OS=Gallus gallus OX=9031 GN=KIAA1715 PE=4 SV=1 - [A0A1D5PNA3_CHICK]	81.376	16.19	1	5	5	8	1.0342	1.02383	1.0106	0.984834	0.952716	0.99754	0.956482	0.0411228	420	47.4182	5.36377
A0A1L1RS05	Adenosylhomocysteinase (EC 3.3.1.1)	AHCYL1	Adenosylhomocysteinase OS=Gallus gallus OX=9031 GN=AHCYL2 PE=3 SV=1 - [A0A1L1RS05_CHICK]	81.3236	9.15	7	1	5	8	0.894789	0.881777	0.959065	0.97584	1.08824	1.2096	1.19668	0.0664199	459	50.9576	6.69775
A0A1D5PL06	Transforming growth factor beta regulator 4	TBRG4	Transforming growth factor beta regulator 4 OS=Gallus gallus OX=9031 GN=TBRG4 PE=4 SV=1 - [A0A1D5PL06_CHICK]	81.21	9.78	1	4	4	5	0.855116	1.06805	0.924854	0.911393	1.03686	1.22144	1.11294	0.383746	634	71.3516	8.04541
E1C1A1	RBR-type E3 ubiquitin transferase (EC 2.3.2.31)	ARIH2	RBR-type E3 ubiquitin transferase OS=Gallus gallus OX=9031 GN=ARIH2 PE=3 SV=1 - [E1C1A1_CHICK]	81.068	4.9	2	2	2	2	0.968293	1.0671	0.952219	1.01786	1.00762	0.992202	1.01007	0.798155	490	57.2809	5.63037
A0A1I7Q3Z0	Tyrosine-protein kinase (EC 2.7.10.2)	SRC	Tyrosine-protein kinase OS=Gallus gallus OX=9031 GN=SRC PE=3 SV=1 - [A0A1I7Q3Z0_CHICK]	80.8868	6.57	4	2	3	5	0.998405	1.12356	0.974765	0.961126	0.954156	0.972449	0.932509	0.208229	533	59.9401	7.6499
A0A1D5NU82	Tubulin gamma chain	TUBG2	Tubulin gamma chain OS=Gallus gallus OX=9031 GN=TUBG1 PE=3 SV=1 - [A0A1D5NU82_CHICK]	80.8491	5.99	2	3	3	4	0.925635	0.962982	0.900221	1.05291	1.04502	1.05549	1.13073	0.00277666	451	51.1288	5.90967
O57580	High molecular mass nuclear antigen (Fragment)		High molecular mass nuclear antigen (Fragment) OS=Gallus gallus OX=9031 PE=2 SV=1 - [O57580_CHICK]	80.656	9.64	1	7	7	16	0.970213	0.95681	0.980694	1.04098	1.01449	1.04075	1.06483	0.00493387	1151	109.64	9.86182
R4GIM6	GDT1 family protein	TMEM165	Transmembrane protein 165 OS=Gallus gallus OX=9031 GN=TMEM165 PE=4 SV=2 - [R4GIM6_CHICK]	80.5442	5.59	1	1	1	2	1.09055	1.02748	1.07836	0.950403	0.908719	0.94399	0.876962	0.00487829	322	34.086	6.93213
A0A1D5P7M3	Cullin 4B	CUL4B	Cullin 4B OS=Gallus gallus OX=9031 GN=CUL4B PE=3 SV=1 - [A0A1D5P7M3_CHICK]	80.5304	8.95	2	6	9	12	1.00667	1.034	1.02974	0.941586	0.981512	1.01799	0.957881	0.142296	883	101.24	7.91357
A0A1D5P5J0	Chromatin target of PRMT1	CHTOP	Chromatin target of PRMT1 OS=Gallus gallus OX=9031 GN=CHTOP PE=4 SV=1 - [A0A1D5P5J0_CHICK]	80.2865	14.98	2	3	3	6	0.965479	0.977677	1.00457	1.02608	0.996677	1.02261	1.03312	0.0929517	247	26.1378	12.2349
A0A1D5P6D5	Diacylglycerol kinase (DAG kinase) (EC 2.7.1.107)	DGKA	Diacylglycerol kinase OS=Gallus gallus OX=9031 GN=LOC101748037 PE=3 SV=1 - [A0A1D5P6D5_CHICK]	80.0641	7.03	1	3	3	4	1.02617	1.01287	1.11851	0.968876	0.923015	0.959405	0.903007	0.0472242	740	82.3484	6.82959
A0A1D5P179	NADH:ubiquinone oxidoreductase subunit A13	NDUFA13	Uncharacterized protein OS=Gallus gallus OX=9031 GN=NDUFA13 PE=4 SV=1 - [A0A1D5P179_CHICK]	79.9913	11.81	2	2	2	3	0.991532	0.993292	0.988192	1.0804	0.992861	1.04605	1.04921	0.128493	144	16.7668	9.14404
Q5ZIB9	Protein arginine N-methyltransferase 7 (EC 2.1.1.321) (Histone-arginine N-methyltransferase PRMT7) ([Myelin basic protein]-arginine N-methyltransferase PRMT7)	PRMT7 RCJMB04_28e13	Protein arginine N-methyltransferase 7 OS=Gallus gallus OX=9031 GN=PRMT7 PE=2 SV=1 - [ANM7_CHICK]	79.8488	4.35	2	3	3	5	1.05863	0.978639	1.02959	1.01628	0.961396	0.986	0.966358	0.290463	689	78.0204	5.79541
Q5ZK58	Uncharacterized protein	RCJMB04_13a24	Uncharacterized protein OS=Gallus gallus OX=9031 GN=RCJMB04_13a24 PE=2 SV=1 - [Q5ZK58_CHICK]	79.77	10.63	3	4	4	5	1.04035	1.02091	1.09091	0.955769	0.967542	0.923583	0.903154	0.0145239	395	44.615	8.11865
P63283	SUMO-conjugating enzyme UBC9 (EC 2.3.2.-) (RING-type E3 SUMO transferase UBC9) (SUMO-protein ligase) (Ubiquitin carrier protein 9) (Ubiquitin carrier protein I) (Ubiquitin-conjugating enzyme E2 I) (Ubiquitin-protein ligase I)	UBE2I UBC9 UBCE9	SUMO-conjugating enzyme UBC9 OS=Gallus gallus OX=9031 GN=UBE2I PE=1 SV=1 - [UBC9_CHICK]	79.763	22.78	2	5	5	9	1.06417	1.03743	1.00964	0.980889	1.03473	0.915995	0.942264	0.188012	158	17.9952	8.66064
A0A1D5PG96	GATA zinc finger domain containing 2A	GATAD2A	GATA zinc finger domain containing 2A OS=Gallus gallus OX=9031 GN=GATAD2A PE=4 SV=1 - [A0A1D5PG96_CHICK]	79.642	3.51	3	1	2	3	1.01545	1.04848	1.03031	1.03255	1.00915	0.870317	0.941112	0.303797	569	61.9447	9.78857
E1C525	Uncharacterized protein	EXOSC10	Exosome component 10 OS=Gallus gallus OX=9031 GN=EXOSC10 PE=4 SV=1 - [E1C525_CHICK]	79.61	3.3	1	3	3	4	0.887903	0.963106	0.965257	1.04524	1.04384	1.08128	1.12573	0.0139102	910	103.838	7.91357
F1N9Q2	Lactoylglutathione lyase (EC 4.4.1.5) (Glyoxalase I)	GLO1	Lactoylglutathione lyase OS=Gallus gallus OX=9031 GN=GLO1 PE=3 SV=3 - [F1N9Q2_CHICK]	79.5833	20	2	5	5	11	1.01464	1.02156	1.05875	0.96426	0.965152	0.990252	0.943362	0.0223094	180	20.5402	6.55127
R4GI40	Uncharacterized protein	MESD	Mesoderm development LRP chaperone OS=Gallus gallus OX=9031 GN=MESDC2 PE=4 SV=1 - [R4GI40_CHICK]	79.5751	20.55	3	5	5	18	0.976809	0.982994	0.954244	1.04957	1.03917	1.0395	1.0735	0.00159913	219	24.5485	7.37158
F1P372	Uncharacterized protein	TARSL2	Threonyl-tRNA synthetase like 2 OS=Gallus gallus OX=9031 GN=TARSL2 PE=3 SV=2 - [F1P372_CHICK]	79.5722	4.85	2	1	4	5	1.02958	0.990899	0.941726	0.955667	1.00093	1.08564	1.02702	0.591469	784	90.2056	6.99072
F1NSX8	Cytochrome c heme lyase (EC 4.4.1.17)	HCCS	Cytochrome c heme lyase OS=Gallus gallus OX=9031 GN=HCCS PE=3 SV=1 - [F1NSX8_CHICK]	79.5648	11.36	2	3	3	5	0.995151	1.02543	1.01505	0.988104	1.02225	0.945657	0.973769	0.328441	273	31.386	6.53662
F1NVL5	Uncharacterized protein	SEPT5	Septin 5 OS=Gallus gallus OX=9031 GN=SEPT5 PE=3 SV=3 - [F1NVL5_CHICK]	79.49	12.2	5	5	5	6	1.02918	1.04694	0.964648	0.989585	0.967085	1.0061	0.974348	0.397018	369	42.9248	6.40479
A0A1L1RS76	Uncharacterized protein	ETFDH	Electron transfer flavoprotein dehydrogenase OS=Gallus gallus OX=9031 GN=ETFDH PE=4 SV=1 - [A0A1L1RS76_CHICK]	79.4128	11.06	1	3	5	8	1.03356	1.0123	0.94759	0.996236	1.01034	1.04013	1.01779	0.572301	452	50.1693	7.25439
A0A1D5PCE8	Uncharacterized protein		Uncharacterized protein OS=Gallus gallus OX=9031 PE=4 SV=1 - [A0A1D5PCE8_CHICK]	79.4012	8.26	1	5	5	7	1.01179	1.06342	0.972981	0.988892	1.07571	0.987999	1.00145	0.971839	581	63.9942	5.75732
P33879	Sodium/potassium-transporting ATPase subunit beta-3 (Sodium/potassium-dependent ATPase subunit beta-3)	ATP1B3	Sodium/potassium-transporting ATPase subunit beta-3 OS=Gallus gallus OX=9031 GN=ATP1B3 PE=2 SV=1 - [AT1B3_CHICK]	79.3236	20.36	2	6	6	10	0.986215	0.989018	0.989306	1.00982	1.01567	1.0249	1.02896	0.00312372	280	31.838	7.94287
F1NA05	Uncharacterized protein	LOC776067	RAN binding protein 2 OS=Gallus gallus OX=9031 GN=RANBP2 PE=4 SV=3 - [F1NA05_CHICK]	79.3134	4.81	4	9	11	13	0.978213	1.00352	1.01288	0.994242	0.972913	1.01981	0.997448	0.88849	2742	302.742	5.85889
A0A1L1RLG3	Uncharacterized protein		Uncharacterized protein OS=Gallus gallus OX=9031 PE=4 SV=1 - [A0A1L1RLG3_CHICK]	79.2476	9.9	1	2	2	5	1.01405	1.02629	1.02466	0.996557	0.937309	0.948451	0.940396	0.0305743	313	34.2601	4.27197
F1NCH3	HECT and RLD domain containing E3 ubiquitin protein ligase 4	HERC4	HECT and RLD domain containing E3 ubiquitin protein ligase 4 OS=Gallus gallus OX=9031 GN=HERC4 PE=4 SV=1 - [F1NCH3_CHICK]	79.1329	2.77	5	3	3	3	0.978808	0.965664	0.98139	1.00376	0.985778	1.00204	1.02246	0.0435208	1048	117.837	6.7124
A0A1D5PMD4	Uncharacterized protein		Uncharacterized protein OS=Gallus gallus OX=9031 PE=4 SV=2 - [A0A1D5PMD4_CHICK]	79.1169	12.26	1	3	3	4	1.18466	1.05359	1.05906	1.0667	0.913221	0.873582	0.865405	0.111967	367	39.1185	5.57959
A0A1D5P6M9	Uncharacterized protein		Uncharacterized protein OS=Gallus gallus OX=9031 GN=RAB4B PE=4 SV=1 - [A0A1D5P6M9_CHICK]	79.09	15.96	15	2	3	5	0.983562	0.999734	0.956549	1.00523	1.00228	1.05646	1.04222	0.128358	213	23.706	6.90283
F1NQG0	Wolframin ER transmembrane glycoprotein	WFS1	Wolframin ER transmembrane glycoprotein OS=Gallus gallus OX=9031 GN=WFS1 PE=4 SV=3 - [F1NQG0_CHICK]	78.97	4.23	1	4	4	4	0.974478	0.948488	1.02171	1.01785	1.02871	1.03338	1.04593	0.108872	874	100.198	7.97217
A2IAR9	Cyclin dependent kinase 2	CDK2	Cyclin dependent kinase 2 OS=Gallus gallus OX=9031 GN=CDK2 PE=2 SV=1 - [A2IAR9_CHICK]	78.9206	18.79	29	4	6	10	1.0155	1.04033	1.02295	0.96277	0.94822	1.01581	0.950634	0.0809455	298	33.711	8.99756
A0A1D5NY19	Uncharacterized protein	LOC107049500	Uncharacterized protein OS=Gallus gallus OX=9031 PE=4 SV=1 - [A0A1D5NY19_CHICK]	78.8194	4.62	1	1	1	2	0.970168	0.995755	1.03858	1.04909	0.930491	1.01115	0.995416	0.914716	368	39.9319	5.10986
F1NUL5	RAN binding protein 10	RANBP10	RAN binding protein 10 OS=Gallus gallus OX=9031 GN=RANBP10 PE=4 SV=3 - [F1NUL5_CHICK]	78.756	1.97	1	1	1	2	1.06489	0.962628	0.937816	0.976206	1.03749	1.02175	1.02364	0.615726	608	66.817	6.7417
A0A1D5PZK6	GATA zinc finger domain containing 2B	GATAD2B	GATA zinc finger domain containing 2B OS=Gallus gallus OX=9031 PE=4 SV=1 - [A0A1D5PZK6_CHICK]	78.5415	9.34	2	4	5	7	0.998722	0.980432	0.991566	0.977349	0.960726	1.02762	0.998308	0.939672	621	67.9105	9.81787
F1NA76	Uncharacterized protein	TMED10	Transmembrane p24 trafficking protein 10 OS=Gallus gallus OX=9031 GN=TMED10 PE=3 SV=1 - [F1NA76_CHICK]	78.509	22.37	3	5	5	12	0.98059	1.00984	0.976425	0.989546	1.03876	1.02842	1.03029	0.177045	219	24.7869	7.78174
A0A1D5PI25	Signal transducer and activator of transcription 6		Signal transducer and activator of transcription 6 OS=Gallus gallus OX=9031 PE=4 SV=1 - [A0A1D5PI25_CHICK]	78.4854	5.8	3	2	3	4	0.945785	0.973326	0.970629	1.03101	1.0501	1.03155	1.07714	0.00232313	517	58.0083	9.42236
Q5F465	RBR-type E3 ubiquitin transferase (EC 2.3.2.31)	ARIH1 RCJMB04_2l18	RBR-type E3 ubiquitin transferase OS=Gallus gallus OX=9031 GN=ARIH1 PE=2 SV=1 - [Q5F465_CHICK]	78.46	4.87	1	2	2	3	1.07408	1.01576	1.05976	0.961789	0.931994	0.938323	0.899196	0.0058496	349	41.3707	7.45947
A0A1D5PFA1	Zinc finger C2HC-type containing 1A	ZC2HC1A	Zinc finger C2HC-type containing 1A OS=Gallus gallus OX=9031 GN=ZC2HC1A PE=4 SV=2 - [A0A1D5PFA1_CHICK]	78.3893	17.06	1	8	8	10	0.962599	0.94345	0.995944	1.03961	1.02325	1.00115	1.05583	0.0464659	381	41.6834	10.0962
Q5ZHU2	Phosphoglucomutase 2	PGM2 RCJMB04_33e1	Phosphoglucomutase 2 OS=Gallus gallus OX=9031 GN=PGM2 PE=2 SV=1 - [Q5ZHU2_CHICK]	78.34	8.87	1	5	6	11	1.0028	0.983913	1.03801	0.989719	0.992569	0.99128	0.983088	0.343165	609	67.9001	7.00537
F6RHH1	Importin subunit alpha	KPNA4	Importin subunit alpha OS=Gallus gallus OX=9031 GN=KPNA4 PE=3 SV=2 - [F6RHH1_CHICK]	78.2272	7.28	2	1	4	5	0.986772	0.910025	1.07867	0.969847	1.04163	1.01888	1.01844	0.748038	508	56.0147	4.93213
Q5ZJ03	Guanine nucleotide-binding protein subunit gamma	GNG2 RCJMB04_22c19	Guanine nucleotide-binding protein subunit gamma OS=Gallus gallus OX=9031 GN=GNG2 PE=2 SV=1 - [Q5ZJ03_CHICK]	78.2061	61.97	3	4	4	8	1.04361	1.05495	0.993956	1.00203	1.01343	1.03575	0.98664	0.551139	71	7.87307	7.98682
A0A1D5P6I8	Uncharacterized protein	PRKACB	Protein kinase cAMP-activated catalytic subunit beta OS=Gallus gallus OX=9031 GN=PRKACB PE=3 SV=1 - [A0A1D5P6I8_CHICK]	77.8954	12.25	5	5	5	10	1.07643	1.00817	1.04654	0.948464	0.971098	0.988388	0.928721	0.0313727	351	40.5989	8.54346
E1C351	Uncharacterized protein	ACTR10L	Uncharacterized protein OS=Gallus gallus OX=9031 GN=ACTR10L PE=3 SV=3 - [E1C351_CHICK]	77.8919	7.91	7	4	4	7	0.979913	1.04045	0.98904	0.994119	0.993746	1.04352	1.0073	0.784571	417	46.3192	7.06396
A0A1D5PAC0	Multidrug resistance-associated protein 1	ABCC1	Multidrug resistance-associated protein 1 OS=Gallus gallus OX=9031 GN=ABCC1 PE=4 SV=1 - [A0A1D5PAC0_CHICK]	77.83	3.62	9	5	5	9	1.04048	1.00898	1.02084	0.985196	0.966238	0.949268	0.944762	0.0151044	1300	144.706	8.29443
A0A1D5PNV1	Uncharacterized protein	GLS	Glutaminase kidney isoform, mitochondrial precursor OS=Gallus gallus OX=9031 GN=GLS PE=3 SV=1 - [A0A1D5PNV1_CHICK]	77.7618	4.5	2	3	3	6	0.995678	1.02148	1.03659	0.967593	0.971222	0.985336	0.95756	0.0300872	667	73.3279	8.49951
F1NI86	Uncharacterized protein	GUSB	Glucuronidase beta OS=Gallus gallus OX=9031 GN=GUSB PE=4 SV=1 - [F1NI86_CHICK]	77.7093	7.46	3	6	6	8	0.970206	0.993155	1.01389	1.01059	1.00589	1.0214	1.02036	0.206693	657	74.5337	6.96143
F1NGM7	Uncharacterized protein	CUX1	Uncharacterized protein OS=Gallus gallus OX=9031 GN=CUX1 PE=4 SV=3 - [F1NGM7_CHICK]	77.675	4.87	2	4	4	6	1.0938	1.08629	0.984753	0.976186	1.00659	0.863714	0.89941	0.130486	678	77.3829	5.69385
Q5ZKG5	Low molecular weight phosphotyrosine protein phosphatase (LMW-PTP) (LMW-PTPase) (EC 3.1.3.48) (Low molecular weight cytosolic acid phosphatase) (EC 3.1.3.2)	ACP1 RCJMB04_11a4	Low molecular weight phosphotyrosine protein phosphatase OS=Gallus gallus OX=9031 GN=ACP1 PE=2 SV=3 - [PPAC_CHICK]	77.6555	29.75	3	2	5	9	1.02953	1.08664	1.04581	0.81195	1.05038	0.952869	0.890326	0.180097	158	18.184	7.1958
Q5ZLY8	cAMP-regulated phosphoprotein 19 (ARPP-19)	ARPP19 RCJMB04_4f12	cAMP-regulated phosphoprotein 19 OS=Gallus gallus OX=9031 GN=ARPP19 PE=3 SV=3 - [ARP19_CHICK]	77.5893	41.96	2	4	4	7	1.09911	1.02926	1.13217	0.891497	0.998883	0.883698	0.850803	0.0277775	112	12.3413	9.08545
Q5F3B9	Succinate--CoA ligase [ADP-forming] subunit beta, mitochondrial (EC 6.2.1.5) (ATP-specific succinyl-CoA synthetase subunit beta) (A-SCS) (Succinyl-CoA synthetase beta-A chain) (SCS-betaA)	SUCLA2 RCJMB04_22i13	Succinate--CoA ligase [ADP-forming] subunit beta, mitochondrial OS=Gallus gallus OX=9031 GN=SUCLA2 PE=2 SV=1 - [Q5F3B9_CHICK]	77.5093	12.74	4	7	7	9	0.987647	1.00721	1.00715	1.05618	1.01083	1.00202	1.02233	0.282293	463	49.9661	7.28369
A0A1D5P6X3	Ubiquitin associated and SH3 domain containing B	UBASH3B	Ubiquitin associated and SH3 domain containing B OS=Gallus gallus OX=9031 GN=UBASH3B PE=4 SV=2 - [A0A1D5P6X3_CHICK]	77.46	5.32	1	4	4	8	1.06841	1.03935	1.05849	0.961623	0.941644	0.95319	0.902158	0.000558704	639	71.432	6.87354
A0A1D5PAR3	Toll-interacting protein	TOLLIP	Toll-interacting protein OS=Gallus gallus OX=9031 GN=TOLLIP PE=4 SV=1 - [A0A1D5PAR3_CHICK]	77.452	6.64	3	2	2	4	0.999853	0.957571	0.991136	0.966042	1.04821	1.04057	1.03604	0.29195	271	30.297	5.43994
A0A1D5PWG8	Uncharacterized protein	PHPT1	Phosphohistidine phosphatase 1 OS=Gallus gallus OX=9031 GN=PHPT1 PE=4 SV=1 - [A0A1D5PWG8_CHICK]	77.4007	25.6	2	4	4	6	0.997993	1.00933	0.955619	1.02261	1.03315	1.00171	1.0319	0.168607	125	13.8218	6.0874
E1C3Q7	RAB interacting factor	RABIF	RAB interacting factor OS=Gallus gallus OX=9031 GN=RABIF PE=4 SV=4 - [E1C3Q7_CHICK]	77.34	11.68	1	2	2	2	1.03473	0.98306	1.00071	0.961634	1.03966	0.980688	0.987903	0.685737	137	14.5722	5.87158
F1NC34	Solute carrier family 35 member B2	SLC35B2	Solute carrier family 35 member B2 OS=Gallus gallus OX=9031 GN=SLC35B2 PE=4 SV=4 - [F1NC34_CHICK]	77.2968	6.59	1	3	3	4	0.941582	0.98955	0.978137	1.02412	1.03658	1.01099	1.05583	0.0290269	425	47.1372	9.08545
F1NWK2	Uncharacterized protein	COX7A2	Cytochrome c oxidase subunit 7A2 OS=Gallus gallus OX=9031 GN=COX7A2 PE=4 SV=2 - [F1NWK2_CHICK]	77.2791	12.05	2	1	1	3	0.846054	0.924085	0.923423	1.0704	1.04684	1.19653	1.23025	0.0177509	83	9.5901	10.1548
A0A1D5PDG4	GNAS complex locus	GNAS	GNAS complex locus OS=Gallus gallus OX=9031 GN=GNAS PE=4 SV=1 - [A0A1D5PDG4_CHICK]	77.2436	12.81	1	4	4	5	0.953754	0.993017	0.992274	0.823815	1.08974	1.08409	1.01994	0.836445	320	37.6919	5.63037
A0A1D5PVL7	Piezo-type mechanosensitive ion channel component	PIEZO1	Piezo-type mechanosensitive ion channel component OS=Gallus gallus OX=9031 GN=FAM38A PE=3 SV=1 - [A0A1D5PVL7_CHICK]	77.0023	1.73	1	4	4	6	0.992972	0.971601	0.977281	1.00667	1.01364	1.0303	1.03697	0.0187452	2491	284.315	6.52197
F1NN49	Delta-aminolevulinic acid dehydratase (EC 4.2.1.24)	ALAD	Delta-aminolevulinic acid dehydratase OS=Gallus gallus OX=9031 GN=ALAD PE=3 SV=2 - [F1NN49_CHICK]	77.0003	8.63	1	2	2	3	0.996171	0.951433	0.982485	1.01691	0.957804	1.14081	1.06329	0.327971	336	36.4462	7.38623
E1BRV6	Solute carrier family 1 member 4	SLC1A4	Solute carrier family 1 member 4 OS=Gallus gallus OX=9031 GN=SLC1A4 PE=4 SV=3 - [E1BRV6_CHICK]	76.8368	4.9	1	2	2	2	1.05909	0.99308	1.08125	0.963684	0.975887	0.928554	0.915333	0.0422387	531	55.6506	6.02393
Q5ZJL3	Proteasome inhibitor subunit 1	PSMF1 RCJMB04_17f8	Proteasome inhibitor subunit 1 OS=Gallus gallus OX=9031 GN=PSMF1 PE=2 SV=1 - [Q5ZJL3_CHICK]	76.8049	12.92	2	3	3	4	1.01842	1.01927	1.03474	0.953997	0.979382	0.979209	0.947975	0.00589457	271	29.1236	5.37646
A0A1L1RKI8	Succinate--CoA ligase [GDP-forming] subunit beta, mitochondrial (EC 6.2.1.4) (GTP-specific succinyl-CoA synthetase subunit beta) (G-SCS) (GTPSCS) (Succinyl-CoA synthetase beta-G chain) (SCS-betaG)	SUCLG2	Succinate--CoA ligase [GDP-forming] subunit beta, mitochondrial OS=Gallus gallus OX=9031 GN=SUCLG2 PE=3 SV=1 - [A0A1L1RKI8_CHICK]	76.7367	2.86	2	1	1	2	0.972718	1.03753	1.01252	1.02894	0.987227	0.957701	0.983823	0.591524	384	41.3004	5.43994
A0A1D5P8F9	Uncharacterized protein		Uncharacterized protein OS=Gallus gallus OX=9031 PE=4 SV=1 - [A0A1D5P8F9_CHICK]	76.7071	17.39	1	4	4	10	0.943767	0.963183	0.956898	1.02405	1.05198	1.0448	1.08973	0.00107588	184	20.4602	5.61768
Q5ZHT7	Signal recognition particle 9 kDa protein (SRP9)	SRP9 RCJMB04_33f17	Signal recognition particle 9 kDa protein OS=Gallus gallus OX=9031 GN=SRP9 PE=2 SV=1 - [Q5ZHT7_CHICK]	76.68	37.21	1	4	4	7	1.0383	0.995197	1.05666	0.985007	0.962637	0.963198	0.941972	0.0383226	86	10.073	7.88428
A0A1D5PQ16	Unconventional myosin-VI	MYO6	Unconventional myosin-VI OS=Gallus gallus OX=9031 GN=MYO6 PE=3 SV=1 - [A0A1D5PQ16_CHICK]	76.6151	7.69	7	8	9	13	1.05227	1.03669	0.990857	1.00169	0.975413	0.974083	0.958234	0.104726	1262	145.961	8.60205
Q9IAR7	TvbS1	tvb TNFRSF10B	TvbS1 OS=Gallus gallus OX=9031 GN=tvb PE=2 SV=1 - [Q9IAR7_CHICK]	76.49	8.15	2	2	2	2	0.940333	0.97104	0.845832	1.10235	0.99334	1.14564	1.17558	0.0519823	368	41.5047	6.60986
A0A1D5PJX5	Uncharacterized protein	CLASP2	Cytoplasmic linker associated protein 2 OS=Gallus gallus OX=9031 GN=CLASP2 PE=4 SV=1 - [A0A1D5PJX5_CHICK]	76.28	2.34	2	2	4	7	1.03046	1.0379	1.03222	0.977556	0.964789	0.93242	0.927173	0.00523636	1496	164.102	8.41162
Q5F3P0	Uncharacterized protein	RCJMB04_11e7	Uncharacterized protein OS=Gallus gallus OX=9031 GN=RCJMB04_11e7 PE=2 SV=1 - [Q5F3P0_CHICK]	76.1747	9.13	2	5	5	6	1.00013	1.06177	0.981052	0.985252	0.977358	1.01638	0.978982	0.475663	504	55.6931	5.33838
A0A1D5PDZ3	RAS protein activator like 2	RASAL2	RAS protein activator like 2 OS=Gallus gallus OX=9031 GN=RASAL2 PE=4 SV=1 - [A0A1D5PDZ3_CHICK]	76.1602	3.89	4	4	4	4	1.01799	0.998958	1.05712	0.987939	0.974492	0.996899	0.962676	0.105087	1235	139.235	8.26514
E1C4H6	U6 snRNA-associated Sm-like protein LSm4	LSM4	LSM4 homolog, U6 small nuclear RNA and mRNA degradation associated OS=Gallus gallus OX=9031 GN=LSM4 PE=4 SV=3 - [E1C4H6_CHICK]	76.0931	18.06	2	3	3	5	1.06949	1.01547	0.996157	0.988603	1.00849	0.966389	0.96182	0.193086	144	16.0342	10.1548
E1C6D1	Microtubule-associated protein	MAP2	Microtubule-associated protein OS=Gallus gallus OX=9031 GN=MAP2 PE=4 SV=3 - [E1C6D1_CHICK]	75.8964	7.33	1	3	4	6	0.96518	1.09724	0.971734	0.99687	1.02257	1.04328	1.00941	0.842852	505	53.3578	9.62744
Q90ZH5	Histone deacetylase complex subunit SAP18	chSAP18 SAP18	Histone deacetylase complex subunit SAP18 OS=Gallus gallus OX=9031 GN=chSAP18 PE=1 SV=1 - [Q90ZH5_CHICK]	75.8753	34.64	4	6	6	14	0.982841	0.984986	0.975596	1.00844	1.015	1.03023	1.03746	0.00646809	153	17.594	9.34912
F1NB68	Paxillin	PXN	Paxillin OS=Gallus gallus OX=9031 GN=PXN PE=4 SV=3 - [F1NB68_CHICK]	75.7963	13.77	3	7	7	15	1.00131	0.98568	0.975709	0.997223	0.994983	0.999299	1.00972	0.272589	559	61.2354	6.55127
E1C1B4	Galactokinase 1	GALK1	Galactokinase 1 OS=Gallus gallus OX=9031 PE=4 SV=2 - [E1C1B4_CHICK]	75.7821	11.99	1	5	5	7	1.01531	1.06419	0.965557	0.95132	0.970464	0.985158	0.954643	0.201005	392	41.5689	6.0874
A0A146F038	Type II alpha-keratin IIB	KRT75	Type II alpha-keratin IIB OS=Gallus gallus OX=9031 GN=KRT75 PE=2 SV=1 - [A0A146F038_CHICK]	75.6704	5.6	6	1	4	9	1.04302	0.987117	0.980313	0.999318	1.006	0.989572	0.994832	0.812135	536	57.5715	5.96045
Q5ZM25	Obg-like ATPase 1	OLA1 RCJMB04_3f20	Obg-like ATPase 1 OS=Gallus gallus OX=9031 GN=OLA1 PE=2 SV=1 - [OLA1_CHICK]	75.6597	18.94	6	9	9	18	1.02401	1.01602	1.03299	0.986683	0.990893	0.932885	0.947102	0.0484857	396	44.7503	8.07471
A0A1D5PV78	Smad nuclear interacting protein 1	SNIP1	Smad nuclear interacting protein 1 OS=Gallus gallus OX=9031 PE=4 SV=1 - [A0A1D5PV78_CHICK]	75.65	4.98	2	1	1	1	0.911027	0.969405	0.741026	1.16822	1.08231	1.14324	1.29461	0.0244105	301	35.5739	9.40771
F1P0A9	Uncharacterized protein	APLP2	Uncharacterized protein OS=Gallus gallus OX=9031 GN=APLP2 PE=4 SV=3 - [F1P0A9_CHICK]	75.6378	9.58	7	6	7	11	1.01187	1.01728	0.981145	0.995486	1.00531	0.9811	0.990567	0.514994	741	84.6031	4.90674
A0A1D5NYT2	Nicotinamide nucleotide transhydrogenase	NNT	Nicotinamide nucleotide transhydrogenase OS=Gallus gallus OX=9031 GN=NNT PE=4 SV=1 - [A0A1D5NYT2_CHICK]	75.5757	8.29	3	8	8	12	1.00136	0.990739	1.00778	1.00448	0.995644	0.995984	0.998743	0.837685	1086	113.705	7.34229
E1C3C6	V-type proton ATPase subunit G	ATP6V1G1	V-type proton ATPase subunit G OS=Gallus gallus OX=9031 GN=ATP6V1G1 PE=3 SV=1 - [E1C3C6_CHICK]	75.35	9.32	1	1	1	2	0.963299	1.05802	0.933379	0.988168	1.00641	1.05532	1.03222	0.497537	118	13.5441	9.26123
R4GK96	NADH:ubiquinone oxidoreductase subunit S4	NDUFS4	NADH:ubiquinone oxidoreductase subunit S4 OS=Gallus gallus OX=9031 GN=NDUFS4 PE=4 SV=2 - [R4GK96_CHICK]	75.3174	30.99	5	5	5	7	0.94449	1.06988	0.95657	1.00337	0.989813	1.01083	1.01113	0.798456	171	19.1708	9.87646
Q8UWJ1	Bcl-x (Fragment)		Bcl-x (Fragment) OS=Gallus gallus OX=9031 PE=2 SV=1 - [Q8UWJ1_CHICK]	75.2877	10.11	2	1	1	2	0.966804	0.952129	0.938133	1.0566	1.04818	1.0269	1.09612	0.00164157	89	10.1181	5.87158
Q05916	Homeobox protein engrailed-1 (Gg-En-1) (Homeobox protein en-1)	EN1 EN-1	Homeobox protein engrailed-1 OS=Gallus gallus OX=9031 GN=EN1 PE=3 SV=1 - [HME1_CHICK]	75.27	6.61	2	1	1	1	0.928562	0.909032	1.01759	1.08693	0.978212	1.08772	1.10426	0.114916	333	34.4944	9.51025
A0A1D5PCQ9	HERPUD family member 2	HERPUD2	HERPUD family member 2 OS=Gallus gallus OX=9031 GN=HERPUD2 PE=4 SV=1 - [A0A1D5PCQ9_CHICK]	75.25	4.21	2	1	1	2	1.09612	0.877561	0.933164	0.97326	1.04306	1.06841	1.06119	0.453469	380	41.6478	5.07178
F1NCJ8	Arsenite methyltransferase	AS3MT	Arsenite methyltransferase OS=Gallus gallus OX=9031 GN=AS3MT PE=4 SV=2 - [F1NCJ8_CHICK]	75.2291	11.26	1	5	5	8	1.01094	1.04829	0.979072	0.984975	0.986382	1.00571	0.979847	0.388003	382	41.8527	5.73193
E1BYH2	TAO kinase 1	TAOK1	TAO kinase 1 OS=Gallus gallus OX=9031 GN=TAOK1 PE=4 SV=1 - [E1BYH2_CHICK]	75.1047	4.7	1	3	5	7	1.03664	1.01159	1.06149	0.974374	0.969976	0.963198	0.934986	0.010312	1001	115.863	7.6499
F1P5I5	Ubiquitin conjugating enzyme E2 O	UBE2O	Ubiquitin conjugating enzyme E2 O OS=Gallus gallus OX=9031 GN=UBE2O PE=4 SV=3 - [F1P5I5_CHICK]	75.0698	4.37	1	5	5	8	1.01971	0.976566	1.05167	0.992923	0.986994	0.990412	0.974534	0.301519	1374	149.625	5.2876
A0A1L1RNG8	Lysophosphatidylcholine acyltransferase 3	LPCAT3	Lysophosphatidylcholine acyltransferase 3 OS=Gallus gallus OX=9031 GN=LPCAT3 PE=3 SV=1 - [A0A1L1RNG8_CHICK]	74.8439	12.03	3	2	2	3	0.995811	1.01503	0.958095	1.00807	1.02241	1.02534	1.02927	0.174254	266	30.1213	7.94287
A0A1D5NV04	Zinc finger E-box-binding homeobox 1	ZEB1	Zinc finger E-box-binding homeobox 1 OS=Gallus gallus OX=9031 GN=ZEB1 PE=4 SV=1 - [A0A1D5NV04_CHICK]	74.68	3.97	5	3	3	3	0.964524	0.959885	0.941499	1.01802	1.06201	1.05003	1.09217	0.0041011	1109	122.401	4.91943
A0A1D5NYS9	Oxysterol-binding protein	OSBPL11	Oxysterol-binding protein OS=Gallus gallus OX=9031 GN=OSBPL11 PE=3 SV=2 - [A0A1D5NYS9_CHICK]	74.51	5.74	1	3	3	3	0.949173	0.907049	1.05367	1.0064	1.04132	1.02454	1.0558	0.292936	714	80.7333	6.52197
E1BVN5	Pleiotropic regulator 1	PLRG1	Pleiotropic regulator 1 OS=Gallus gallus OX=9031 GN=PLRG1 PE=4 SV=1 - [E1BVN5_CHICK]	74.5079	4.84	1	2	2	2	0.996212	1.0281	0.813411	1.00159	1.07331	1.08967	1.11518	0.205548	516	57.0861	8.93896
F1NSS5	Consortin, connexin sorting protein	CNST	Consortin, connexin sorting protein OS=Gallus gallus OX=9031 PE=4 SV=4 - [F1NSS5_CHICK]	74.3214	2.17	1	1	1	2	0.977841	0.99214	1.10845	1.03824	0.914104	0.960632	0.946254	0.37248	645	71.5351	4.88135
A0A1D5P8P5	Uncharacterized protein	EIF2B3	Eukaryotic translation initiation factor 2B subunit gamma OS=Gallus gallus OX=9031 GN=EIF2B3 PE=4 SV=1 - [A0A1D5P8P5_CHICK]	74.321	6.41	4	3	3	6	1.02921	1.00656	1.00276	0.973912	1.00747	0.983053	0.975618	0.129904	437	48.8784	7.45947
A0A1D5PY15	Coronin	LOC107056441	Coronin OS=Gallus gallus OX=9031 PE=3 SV=1 - [A0A1D5PY15_CHICK]	74.0294	9.89	5	3	4	7	1.00457	0.992587	0.960892	0.984223	1.03622	1.02349	1.02903	0.232517	354	39.6667	7.04932
F1NT28	Pyrophosphatase (inorganic) 1	PPA1	Pyrophosphatase (inorganic) 1 OS=Gallus gallus OX=9031 GN=PPA1 PE=4 SV=2 - [F1NT28_CHICK]	73.9947	15.52	1	5	5	10	1.00863	1.00293	1.00153	0.997957	1.0018	0.971558	0.986137	0.226491	290	32.6161	5.75732
A0A1D5NYH2	Uncharacterized protein	GULP1	Collagen alpha-1(III) chain OS=Gallus gallus OX=9031 GN=COL3A1 PE=4 SV=1 - [A0A1D5NYH2_CHICK]	73.95	14.43	2	4	4	6	1.01759	0.993368	1.03407	1.01231	0.945112	0.995021	0.969597	0.256953	291	33.1649	8.73389
D0VX32	Mitochondrial ubiquinol-cytochrome c reductase ubiquinone-binding protein qp-c (EC 1.10.2.2)		Mitochondrial ubiquinol-cytochrome c reductase ubiquinone-binding protein qp-c OS=Gallus gallus OX=9031 PE=1 SV=1 - [D0VX32_CHICK]	73.67	24.69	3	3	3	3	1.04703	1.01951	0.977375	1.00764	0.988509	0.968686	0.974022	0.318773	81	9.48091	9.59814
Q9PVL6	Mitochondrial carrier 2 (Mitochondrial carrier homolog 2)	Mtch2 MTCH2	Mitochondrial carrier 2 OS=Gallus gallus OX=9031 GN=Mtch2 PE=2 SV=1 - [Q9PVL6_CHICK]	73.5796	19.73	3	7	7	14	0.979876	0.972763	0.975876	1.02181	1.04229	1.04283	1.06092	0.00118381	299	33.1052	9.30518
I3VQH4	Interleukin enhancer binding factor 3-like protein	ILF3	Interleukin enhancer binding factor 3-like protein OS=Gallus gallus OX=9031 GN=ILF3 PE=2 SV=1 - [I3VQH4_CHICK]	73.4146	11.98	6	10	10	18	0.984095	0.971637	1.00264	1.01615	1.01983	1.02429	1.03444	0.0218013	893	94.9591	8.80713
E1BZ56	Proteasome assembly chaperone 2	PSMG2	Proteasome assembly chaperone 2 OS=Gallus gallus OX=9031 GN=PSMG2 PE=3 SV=2 - [E1BZ56_CHICK]	73.35	11.72	2	3	3	3	0.968213	1.02332	0.952706	0.959671	0.987465	1.03663	1.01343	0.693311	273	30.3087	6.88818
A0A1D5NYD8	Uncharacterized protein	VPS4A	Uncharacterized protein OS=Gallus gallus OX=9031 GN=VPS4A PE=3 SV=1 - [A0A1D5NYD8_CHICK]	73.3385	17.58	3	4	8	13	1.00799	1.01918	0.95876	1.02789	0.97951	0.979157	1.00021	0.993637	438	49.1674	8.08936
A0A1L1RNA0	Signal peptidase complex subunit 2	SPCS2	Signal peptidase complex subunit 2 OS=Gallus gallus OX=9031 GN=SPCS2 PE=4 SV=1 - [A0A1L1RNA0_CHICK]	73.2533	10.95	3	3	3	5	0.994762	0.915989	0.977193	1.03202	0.996566	1.01985	1.05557	0.109159	201	23.0041	8.83643
Q91955	Myotrophin (Granule cell differentiation protein) (Protein V-1)	MTPN RCJMB04_23o21 RCJMB04_35l16	Myotrophin OS=Gallus gallus OX=9031 GN=MTPN PE=3 SV=1 - [MTPN_CHICK]	73.1154	18.64	1	2	2	3	0.903221	0.917035	0.911523	1.06124	1.10742	1.07129	1.18602	0.000314104	118	12.8776	5.2876
A0A1L1RL62	Eukaryotic translation initiation factor 3 subunit K (eIF3k) (Eukaryotic translation initiation factor 3 subunit 12) (eIF-3 p25)	EIF3K EIF3S12 TGM2	Eukaryotic translation initiation factor 3 subunit K OS=Gallus gallus OX=9031 GN=EIF3K PE=3 SV=1 - [A0A1L1RL62_CHICK]	73.0711	27.06	2	5	5	12	1.00871	0.986931	1.01765	1.01027	0.998955	0.943653	0.979955	0.421679	218	25.1136	5.0083
E1BUH7	Uncharacterized protein	TMEM43	Uncharacterized protein OS=Gallus gallus OX=9031 GN=TMEM43 PE=4 SV=1 - [E1BUH7_CHICK]	73.0609	9	1	4	4	5	0.980135	0.944608	1.00173	1.03518	1.00016	1.04084	1.05115	0.0758969	400	44.8393	7.40088
E1C769	G3BP stress granule assembly factor 2	G3BP2	G3BP stress granule assembly factor 2 OS=Gallus gallus OX=9031 GN=G3BP2 PE=4 SV=3 - [E1C769_CHICK]	73.024	14.88	1	4	5	9	1.00671	1.02882	1.01307	0.987584	0.981136	0.983131	0.968267	0.00921297	410	45.5402	5.14795
A0A1D5NUM3	Adipogenesis associated Mth938 domain containing	AAMDC	Adipogenesis associated Mth938 domain containing OS=Gallus gallus OX=9031 GN=AAMDC PE=4 SV=1 - [A0A1D5NUM3_CHICK]	72.99	16.39	1	1	1	2	0.980286	1.04664	1.06905	1.14329	0.869066	0.876021	0.932948	0.503011	122	13.1146	8.27979
A0A1D5PGD7	Elongation of very long chain fatty acids protein (EC 2.3.1.199) (Very-long-chain 3-oxoacyl-CoA synthase)	ELOVL1	Elongation of very long chain fatty acids protein OS=Gallus gallus OX=9031 GN=ELOVL1 PE=3 SV=1 - [A0A1D5PGD7_CHICK]	72.9757	10.12	3	2	2	3	0.955429	1.05269	1.034	0.958364	1.02814	1.03649	0.993713	0.877289	168	19.8413	9.15869
A0A1D5PM81	Uncharacterized protein		Uncharacterized protein OS=Gallus gallus OX=9031 PE=4 SV=1 - [A0A1D5PM81_CHICK]	72.8936	6.94	1	2	2	4	1.12025	1.11496	1.05272	0.905539	0.931899	0.917758	0.837975	0.00151023	245	27.5278	4.93213
F1NCX2	Ubiquitin family domain containing 1	UBFD1	Ubiquitin family domain containing 1 OS=Gallus gallus OX=9031 GN=UBFD1 PE=4 SV=4 - [F1NCX2_CHICK]	72.8596	17.56	1	4	4	11	1.05903	0.999534	1.0037	0.996384	1.00393	0.98381	0.974482	0.263764	279	30.7266	7.85498
Q58I02	Nicotinamide phosphoribosyltransferase (NAmPRTase) (EC 2.4.2.12)	PBEF1 NAMPT	Nicotinamide phosphoribosyltransferase OS=Gallus gallus OX=9031 GN=PBEF1 PE=2 SV=1 - [Q58I02_CHICK]	72.8583	14.2	5	8	8	13	1.00915	1.02754	1.01967	0.957572	0.979761	0.990345	0.957898	0.0176976	493	55.5526	7.12256
F1N9R8	Uncharacterized protein	NUCKS1	Nuclear casein kinase and cyclin dependent kinase substrate 1 OS=Gallus gallus OX=9031 GN=NUCKS1 PE=4 SV=3 - [F1N9R8_CHICK]	72.8114	19.52	2	6	6	13	0.957777	0.948354	0.95738	1.04502	1.056	1.01767	1.08911	0.00196552	292	32.6056	5.2749
A0A1D5PFJ0	Uncharacterized protein		Uncharacterized protein OS=Gallus gallus OX=9031 PE=4 SV=1 - [A0A1D5PFJ0_CHICK]	72.8	12.27	1	3	3	4	0.959665	0.946471	0.923966	1.07879	1.03032	1.03199	1.10989	0.00548315	220	23.6365	6.26514
A0A1D5PJQ6	WAS/WASL interacting protein family member 2		WAS/WASL interacting protein family member 2 OS=Gallus gallus OX=9031 PE=4 SV=1 - [A0A1D5PJQ6_CHICK]	72.792	20.86	1	5	5	7	0.914831	0.947584	1.02792	1.0334	0.988103	1.02456	1.05388	0.226386	350	36.1991	11.7222
E1BRE5	Early endosome antigen 1	EEA1	Early endosome antigen 1 OS=Gallus gallus OX=9031 GN=EEA1 PE=4 SV=2 - [E1BRE5_CHICK]	72.7286	6.88	2	9	9	10	1.03327	1.01149	1.01915	0.97027	0.995973	0.960981	0.955388	0.0205198	1409	161.643	5.73193
A0A1D5NZW2	Nicotinamide-nucleotide adenylyltransferase (EC 2.7.7.1) (EC 2.7.7.18) (Nicotinate-nucleotide adenylyltransferase)	NMNAT1	Nicotinamide-nucleotide adenylyltransferase OS=Gallus gallus OX=9031 GN=NMNAT1 PE=3 SV=1 - [A0A1D5NZW2_CHICK]	72.72	3.9	1	1	1	1	1.04056	0.983241	0.913002	0.979037	1.00389	1.08547	1.04481	0.420651	282	32.1678	8.646
Q5ZK62	Arf-GAP with coiled-coil, ANK repeat and PH domain-containing protein 2 (Centaurin-beta-2) (Cnt-b2)	ACAP2 CENTB2 RCJMB04_12p24	Arf-GAP with coiled-coil, ANK repeat and PH domain-containing protein 2 OS=Gallus gallus OX=9031 GN=ACAP2 PE=2 SV=1 - [ACAP2_CHICK]	72.68	4.23	1	3	3	3	1.1012	1.05334	1.05163	0.945777	0.919887	0.88611	0.858272	0.0030835	781	88.3986	6.771
F1NIP3	Kinesin-like protein	KIF3A	Kinesin-like protein OS=Gallus gallus OX=9031 GN=KIF3A PE=3 SV=2 - [F1NIP3_CHICK]	72.6593	3.82	4	2	3	5	1.08254	1.01098	0.993856	1.01972	0.980177	0.903605	0.940447	0.232374	706	80.6263	6.53662
F1NNV4	Peptidylprolyl isomerase (EC 5.2.1.8)	FKBP15	Peptidylprolyl isomerase OS=Gallus gallus OX=9031 GN=FKBP15 PE=4 SV=3 - [F1NNV4_CHICK]	72.61	1.12	2	1	1	1	0.91201	1.09214	1.22441	0.931208	0.948963	0.893009	0.858954	0.174403	1250	136.991	4.94482
A0A1D5PEZ7	Hypoxanthine phosphoribosyltransferase (EC 2.4.2.8)	HPRT1	Hypoxanthine phosphoribosyltransferase OS=Gallus gallus OX=9031 GN=HPRT1 PE=3 SV=1 - [A0A1D5PEZ7_CHICK]	72.5916	15.57	2	3	3	6	1.02931	1.04457	1.01061	0.963358	1.01126	0.924136	0.939784	0.083886	212	24.0144	7.82568
A0A1D5PDY9	Uncharacterized protein	MON2	MON2 homolog, regulator of endosome-to-Golgi trafficking OS=Gallus gallus OX=9031 GN=MON2 PE=4 SV=1 - [A0A1D5PDY9_CHICK]	72.5403	1.86	7	2	2	3	1.07998	1.0215	0.948394	0.961633	1.01576	0.991916	0.973583	0.549693	1663	183.621	5.99854
A0A1D5PHQ5	Ankyrin repeat domain 17	ANKRD17	Ankyrin repeat domain 17 OS=Gallus gallus OX=9031 GN=ANKRD17 PE=4 SV=1 - [A0A1D5PHQ5_CHICK]	72.44	1.07	3	2	2	2	1.06899	1.01394	0.976508	0.989323	1.01718	0.938047	0.962447	0.341083	2342	244.999	6.52197
F1NLE3	Uncharacterized protein	CRLF3	Cytokine receptor like factor 3 OS=Gallus gallus OX=9031 GN=CRLF3 PE=4 SV=4 - [F1NLE3_CHICK]	72.4293	6.15	1	2	2	4	1.08047	1.05099	1.00992	0.978783	0.925092	0.990857	0.921485	0.0459818	439	49.6458	5.21143
F1NI98	Protein kintoun (Dynein assembly factor 2, axonemal)	DNAAF2 KTU	Protein kintoun OS=Gallus gallus OX=9031 GN=DNAAF2 PE=3 SV=3 - [F1NI98_CHICK]	72.4032	3.25	1	1	1	2	0.936088	1.0668	0.735985	1.01152	0.96247	1.27909	1.18774	0.280884	738	78.4145	5.42725
E1BZ63	MICOS complex subunit	CHCHD3	MICOS complex subunit OS=Gallus gallus OX=9031 GN=CHCHD3 PE=3 SV=3 - [E1BZ63_CHICK]	72.3473	33.88	4	9	9	15	0.945705	0.954662	0.949713	1.02583	1.04645	1.04768	1.09469	0.000283527	242	28.0583	8.93896
E1BYW9	Proteasome subunit beta (EC 3.4.25.1)	PSMB3	Proteasome subunit beta type OS=Gallus gallus OX=9031 GN=PSMB3 PE=3 SV=1 - [E1BYW9_CHICK]	72.2698	8.29	1	3	3	5	1.00343	0.985433	1.00095	1.01551	1.02586	0.998929	1.01689	0.156281	205	23.0694	5.41455
R4GHW9	Erythroid protein 4.1	EPB41	Erythroid protein 4.1 OS=Gallus gallus OX=9031 GN=EPB41 PE=4 SV=1 - [R4GHW9_CHICK]	72.1828	10.61	9	7	8	8	0.996124	1.01498	0.977214	1.03387	0.98372	0.961121	0.996785	0.900718	867	96.7504	5.92236
F1NNN2	Serine/threonine-protein phosphatase 2A 55 kDa regulatory subunit B	PPP2R2D	Serine/threonine-protein phosphatase 2A 55 kDa regulatory subunit B OS=Gallus gallus OX=9031 GN=PPP2R2D PE=3 SV=3 - [F1NNN2_CHICK]	72.0421	2.44	4	1	1	3	0.992679	0.96664	1.03479	0.985727	1.00845	0.998071	0.99938	0.97782	450	51.9116	6.49365
E1C281	PHD finger protein 6	PHF6	PHD finger protein 6 OS=Gallus gallus OX=9031 GN=PHF6 PE=4 SV=2 - [E1C281_CHICK]	71.9037	8.52	2	2	2	2	1.03002	1.0392	0.969312	0.988918	0.996318	0.980342	0.97599	0.338832	364	40.9248	8.6167
E1BR74	PDX1 C-terminal inhibiting factor 1	PCIF1	PDX1 C-terminal inhibiting factor 1 OS=Gallus gallus OX=9031 GN=PCIF1 PE=4 SV=2 - [E1BR74_CHICK]	71.8312	5.09	1	2	2	3	1.0736	1.04751	0.957455	1.00092	0.936475	0.96777	0.943676	0.220077	707	80.6553	7.34229
A0A1L1RTB3	Uncharacterized protein	C20H20ORF24	Uncharacterized protein OS=Gallus gallus OX=9031 GN=C20H20ORF24 PE=4 SV=1 - [A0A1L1RTB3_CHICK]	71.79	15.04	3	1	1	1	1.03729	1.09328	1.00894	0.883301	1.01863	0.961011	0.911908	0.117775	133	15.0197	5.74463
A0A1D5PMG4	Exportin-7	XPO7	Exportin-7 OS=Gallus gallus OX=9031 GN=XPO7 PE=4 SV=1 - [A0A1D5PMG4_CHICK]	71.7674	6.29	5	7	7	9	1.01075	0.999752	0.972261	0.973912	0.97279	1.01807	0.993967	0.765591	1065	121.394	6.50732
E1C218	Uncharacterized protein		Uncharacterized protein OS=Gallus gallus OX=9031 PE=3 SV=3 - [E1C218_CHICK]	71.6931	2.52	1	3	3	3	1.06451	0.997232	1.03522	0.934045	0.962169	0.961481	0.922742	0.0208667	1111	126.451	6.81494
A0A1D5PW83	Uncharacterized protein	EDA2R	Ectodysplasin A2 receptor OS=Gallus gallus OX=9031 GN=EDA2R PE=4 SV=1 - [A0A1D5PW83_CHICK]	71.6633	3.97	2	2	2	3	1.02522	1.05571	1.09678	0.933895	0.936196	0.970224	0.893823	0.00917121	504	54.3838	6.93213
F1NGM2	Uncharacterized protein	COQ8B	Coenzyme Q8A OS=Gallus gallus OX=9031 GN=ADCK3 PE=4 SV=2 - [F1NGM2_CHICK]	71.554	3.86	1	3	3	7	0.976394	0.986535	0.969033	0.975403	1.01398	1.00504	1.0213	0.17685	648	72.4438	6.81494
A0A1D5PZC7	Transmembrane anterior posterior transformation protein 1 homolog	TAPT1	Transmembrane anterior posterior transformation protein 1 homolog OS=Gallus gallus OX=9031 GN=TAPT1 PE=4 SV=1 - [A0A1D5PZC7_CHICK]	71.5432	5.96	3	3	3	3	0.926609	1.00621	0.964038	1.07417	1.09484	1.07507	1.11986	0.00845845	570	64.3681	8.38232
A0A1D5PM61	Metastasis associated 1 family member 2		Metastasis associated 1 family member 2 OS=Gallus gallus OX=9031 PE=4 SV=1 - [A0A1D5PM61_CHICK]	71.4205	20.35	4	3	7	11	1.0337	1.03188	1.07964	0.937771	0.993628	0.987207	0.927951	0.032749	344	39.4077	5.80811
A0A1D5NXK7	Prefoldin subunit 5	PFDN5	Prefoldin subunit 5 OS=Gallus gallus OX=9031 GN=PFDN5 PE=3 SV=1 - [A0A1D5NXK7_CHICK]	71.38	21.29	2	4	4	6	0.953319	1.00333	1.00457	1.01058	0.997054	1.02423	1.02385	0.274612	155	17.2481	6.16357
F1NGN9	CD99 molecule like 2	CD99L2	CD99 molecule like 2 OS=Gallus gallus OX=9031 GN=CD99L2 PE=4 SV=3 - [F1NGN9_CHICK]	71.3521	11.72	1	3	3	3	0.972616	1.00021	0.977403	0.994206	1.03884	1.02649	1.03705	0.0823342	256	27.2387	5.42725
Q5ZMK3	Saccharopine dehydrogenase (putative)	SCCPDH RCJMB04_1m12	Saccharopine dehydrogenase (putative) OS=Gallus gallus OX=9031 GN=SCCPDH PE=2 SV=1 - [Q5ZMK3_CHICK]	71.3132	11.75	4	5	5	8	0.996124	1.0069	1.00045	0.996187	1.00292	1.00399	0.999874	0.976196	434	46.8252	9.01221
A0A1D5PHJ9	1,4-alpha-glucan branching enzyme 1	GBE1	1,4-alpha-glucan branching enzyme 1 OS=Gallus gallus OX=9031 GN=GBE1 PE=4 SV=1 - [A0A1D5PHJ9_CHICK]	71.2975	5.67	2	4	4	4	0.977907	0.984028	0.970916	0.973825	1.01558	1.07083	1.04343	0.208504	688	79.4511	6.41748
Q5F406	Uncharacterized protein	RCJMB04_3o14	Uncharacterized protein OS=Gallus gallus OX=9031 GN=RCJMB04_3o14 PE=2 SV=1 - [Q5F406_CHICK]	71.2135	16.6	4	7	7	8	1.01301	1.0132	0.997756	0.98667	1.00798	1.01368	0.994833	0.619179	518	58.3815	5.16064
A0A1D5PFB3	Transmembrane and ubiquitin like domain containing 1	TMUB1	Transmembrane and ubiquitin like domain containing 1 OS=Gallus gallus OX=9031 GN=TMUB1 PE=4 SV=1 - [A0A1D5PFB3_CHICK]	71.1528	8.3	1	1	1	2	1.08188	0.920455	0.970086	1.09906	0.902666	1.02397	1.01792	0.823329	253	26.1927	8.80713
A0A1D5PHT9	GTPase activating protein and VPS9 domains 1	GAPVD1	GTPase activating protein and VPS9 domains 1 OS=Gallus gallus OX=9031 GN=GAPVD1 PE=4 SV=1 - [A0A1D5PHT9_CHICK]	71.1191	2.89	2	2	2	3	0.777956	0.879518	1.14005	0.799041	0.987953	1.43377	1.15129	0.550838	866	95.3425	4.83057
F1NC58	Pyridoxal phosphatase	PDXP	Pyridoxal phosphatase OS=Gallus gallus OX=9031 GN=PDXP PE=3 SV=3 - [F1NC58_CHICK]	70.98	6.67	1	2	2	3	0.926919	0.97904	1.05376	1.01886	1.01477	1.04451	1.04001	0.357194	300	31.9082	5.5415
F1NYZ1	Uncharacterized protein	MRPS5	Mitochondrial ribosomal protein S5 OS=Gallus gallus OX=9031 GN=MRPS5 PE=3 SV=3 - [F1NYZ1_CHICK]	70.8648	5.65	1	2	2	3	1.07143	1.04831	1.05301	0.934512	0.988811	0.960788	0.909025	0.00500317	407	45.6602	10.0229
E1BU33	VPS26, retromer complex component A	VPS26A	VPS26, retromer complex component A OS=Gallus gallus OX=9031 GN=VPS26A PE=4 SV=1 - [E1BU33_CHICK]	70.8067	12.88	2	3	4	8	1.02625	1.03399	0.971223	0.939114	0.990556	0.956603	0.952106	0.12352	326	37.9717	6.56592
A0A1D5NW43	Vacuolar protein sorting 25 homolog	VPS25	Vacuolar protein sorting 25 homolog OS=Gallus gallus OX=9031 GN=VPS25 PE=4 SV=1 - [A0A1D5NW43_CHICK]	70.7593	12.07	1	2	2	4	1.00699	1.00104	1.02616	0.996667	1.00669	0.98679	0.985484	0.197562	174	20.3915	8.1333
R4GKU1	Uncharacterized protein	TRIM47	Tripartite motif containing 47 OS=Gallus gallus OX=9031 PE=4 SV=2 - [R4GKU1_CHICK]	70.7469	2.62	1	1	1	2	0.992049	1.00169	1.00877	0.973332	1.04229	0.987185	1.0001	0.9965	381	43.0987	6.56592
O73816	High mobility group AT-hook 2 (High mobility group protein I-C)	HMGI-C HMGA2	High mobility group AT-hook 2 OS=Gallus gallus OX=9031 GN=HMGI-C PE=2 SV=1 - [O73816_CHICK]	70.7325	19.27	2	2	2	5	1.02671	0.94726	0.963526	1.04422	1.02092	1.00419	1.04488	0.177309	109	11.839	10.1841
F1NAD9	Alpha-1,4 glucan phosphorylase (EC 2.4.1.1)	PYGL	Alpha-1,4 glucan phosphorylase OS=Gallus gallus OX=9031 GN=PYGL PE=3 SV=3 - [F1NAD9_CHICK]	70.5776	8.52	5	7	7	9	1.00976	0.99789	1.00744	1.01095	1.00809	0.992452	0.998808	0.86872	857	98.5134	6.52197
E1C929	Uncharacterized protein	AKAP2	Uncharacterized protein OS=Gallus gallus OX=9031 GN=AKAP2 PE=4 SV=1 - [E1C929_CHICK]	70.3882	4.94	3	4	4	4	1.01422	1.02265	1.01574	0.984694	0.998465	0.968306	0.966865	0.0207058	851	93.9256	5.35107
E1C8Y3	Actin-related protein 2/3 complex subunit 3	ARPC3	Actin-related protein 2/3 complex subunit 3 OS=Gallus gallus OX=9031 GN=ARPC3 PE=3 SV=3 - [E1C8Y3_CHICK]	69.924	20.22	1	4	4	8	0.928363	0.91382	0.943453	1.00726	1.07403	1.09718	1.14102	0.00980936	178	20.5364	8.5874
E1BT66	TATA-box binding protein associated factor 15	TAF15	TATA-box binding protein associated factor 15 OS=Gallus gallus OX=9031 GN=TAF15 PE=4 SV=2 - [E1BT66_CHICK]	69.91	4.03	1	1	2	4	1.02588	1.05655	0.890747	1.01075	1.08471	0.940086	1.02098	0.768049	472	51.2205	8.04541
F6QGM9	Uncharacterized protein	HNRNPD	Heterogeneous nuclear ribonucleoprotein D OS=Gallus gallus OX=9031 GN=HNRNPD PE=4 SV=1 - [F6QGM9_CHICK]	69.6793	9.57	2	3	4	8	0.939441	0.928132	0.978922	1.01239	1.03312	1.09594	1.10362	0.0289109	324	35.4059	8.104
A0A1D5PPY8	Uncharacterized protein	ELL	Elongation factor for RNA polymerase II OS=Gallus gallus OX=9031 GN=ELL PE=4 SV=1 - [A0A1D5PPY8_CHICK]	69.5688	5.83	2	3	3	3	0.957079	0.986259	1.01041	1.06896	0.974317	1.01653	1.03591	0.323419	583	64.7842	9.17334
F1NBL6	Uncharacterized protein	XPO5	Exportin 5 OS=Gallus gallus OX=9031 GN=XPO5 PE=4 SV=3 - [F1NBL6_CHICK]	69.4192	0.83	2	1	1	2	1.00571	1.09503	0.941049	0.919524	0.994714	1.04696	0.973507	0.667188	1206	136.61	5.75732
A0A1D5PSX2	Histone deacetylase (EC 3.5.1.98)	HDAC1	Histone deacetylase OS=Gallus gallus OX=9031 GN=HDAC1 PE=3 SV=1 - [A0A1D5PSX2_CHICK]	69.3567	6.74	3	1	3	7	0.96302	0.978231	0.979925	1.02593	1.02802	1.03257	1.0566	0.0006496	475	54.3344	5.66846
F1NH35	Dehydrogenase/reductase 7B	DHRS7B	Dehydrogenase/reductase 7B OS=Gallus gallus OX=9031 GN=DHRS7B PE=3 SV=4 - [F1NH35_CHICK]	69.3291	13.27	1	4	4	6	0.943874	0.998064	0.965145	1.00119	1.01932	1.06739	1.0622	0.0755681	309	33.802	9.53955
A0A1L1RLT7	Uncharacterized protein	LOC770653	Uncharacterized protein OS=Gallus gallus OX=9031 GN=LOC770653 PE=4 SV=1 - [A0A1L1RLT7_CHICK]	69.09	11.61	1	4	4	4	1.04028	1.02051	1.05125	0.953695	0.972304	0.969037	0.93027	0.00246885	336	34.8662	6.45557
E1BVT9	Intersectin 2	ITSN2	Intersectin 2 OS=Gallus gallus OX=9031 PE=4 SV=3 - [E1BVT9_CHICK]	68.8941	3.09	4	3	5	5	0.983467	0.989581	1.0204	1.02295	0.977589	1.02932	1.01216	0.574794	1648	187.923	8.00146
A0A1D5P2T7	Nuclear receptor coactivator 5	NCOA5	Nuclear receptor coactivator 5 OS=Gallus gallus OX=9031 GN=NCOA5 PE=4 SV=1 - [A0A1D5P2T7_CHICK]	68.79	6.84	2	5	5	6	1.01269	1.04237	0.985453	0.96454	1.00704	0.997167	0.976396	0.315358	658	74.9214	9.53955
A0A1D5PQJ6	Uncharacterized protein	VAPA	Uncharacterized protein OS=Gallus gallus OX=9031 GN=VAPA PE=4 SV=1 - [A0A1D5PQJ6_CHICK]	68.7852	42.97	5	9	11	22	0.980388	0.959466	1.01353	0.991671	1.02138	1.01306	1.02463	0.250507	249	27.7374	8.60205
F1NCE1	Eukaryotic translation initiation factor 3 subunit D (eIF3d) (Eukaryotic translation initiation factor 3 subunit 7)	EIF3D EIF3S7	Eukaryotic translation initiation factor 3 subunit D OS=Gallus gallus OX=9031 GN=EIF3D PE=3 SV=3 - [F1NCE1_CHICK]	68.6493	7.12	3	4	4	5	1.06188	1.02064	1.02961	0.913636	1.00742	1.00822	0.941245	0.145677	548	63.9175	6.41748
F1P458	Sulfhydryl oxidase (EC 1.8.3.2)	QSOX2	Sulfhydryl oxidase OS=Gallus gallus OX=9031 GN=QSOX2 PE=4 SV=3 - [F1P458_CHICK]	68.649	12.52	3	7	7	8	1.02864	1.08984	1.01709	0.992411	0.960813	0.924431	0.917743	0.0453134	679	77.0055	8.1333
Q5ZIU1	Mapk-regulated corepressor-interacting protein 1 (Protein FAM195B)	MCRIP1 FAM195B RCJMB04_23i24	Mapk-regulated corepressor-interacting protein 1 OS=Gallus gallus OX=9031 GN=MCRIP1 PE=3 SV=1 - [MCRI1_CHICK]	68.61	18.75	1	1	1	2	1.11988	1.04768	1.02429	0.96082	0.91233	0.930269	0.878306	0.0156255	96	10.7794	9.14404
A0A1D5PBE5	TBC1 domain family member 13	TBC1D13	TBC1 domain family member 13 OS=Gallus gallus OX=9031 GN=TBC1D13 PE=4 SV=2 - [A0A1D5PBE5_CHICK]	68.5054	4.39	3	1	1	2	1.01343	1.05453	1.01154	0.996195	0.861452	1.06047	0.947593	0.422697	387	44.9739	5.16064
F1NHG6	Family with sequence similarity 162 member A	FAM162A	Family with sequence similarity 162 member A OS=Gallus gallus OX=9031 PE=4 SV=3 - [F1NHG6_CHICK]	68.4023	17.22	1	2	2	4	0.954432	1.03223	1.01563	1.03187	1.0001	1.02912	1.01958	0.488922	151	17.0752	10.2427
A0A1D5PHR3	Twinfilin-2	TWF2	Twinfilin-2 OS=Gallus gallus OX=9031 GN=TWF2 PE=4 SV=1 - [A0A1D5PHR3_CHICK]	68.3644	10.69	6	5	5	9	0.964801	1.00457	0.983171	0.996387	1.0094	1.05102	1.03531	0.158651	346	39.4383	6.46826
F1P0U3	RAB GTPase activating protein 1	RABGAP1	RAB GTPase activating protein 1 OS=Gallus gallus OX=9031 GN=RABGAP1 PE=4 SV=2 - [F1P0U3_CHICK]	68.35	2.43	4	3	3	3	1.12112	1.07951	1.03745	0.970844	0.911072	0.876701	0.851928	0.0120037	1069	121.642	5.18604
E1C578	Multiple C2 and transmembrane domain containing 1	MCTP1	Multiple C2 and transmembrane domain containing 1 OS=Gallus gallus OX=9031 GN=MCTP1 PE=4 SV=4 - [E1C578_CHICK]	68.3392	6.73	3	5	5	6	0.946677	0.899802	0.968623	0.949864	1.07033	1.02666	1.08233	0.130127	684	79.1813	6.99072
F1NCU8	Uncharacterized protein	DNAJC25	Uncharacterized protein OS=Gallus gallus OX=9031 GN=DNAJC25 PE=4 SV=3 - [F1NCU8_CHICK]	68.32	8.38	1	2	2	2	0.992516	1.05994	0.914236	0.971827	1.04827	1.01748	1.02389	0.645651	346	41.5664	9.0415
F1NCA1	Uncharacterized protein	CCNK	Cyclin K OS=Gallus gallus OX=9031 GN=CCNK PE=3 SV=1 - [F1NCA1_CHICK]	68.32	3.24	1	1	1	1	1.19513	0.987949	1.18723	0.891795	0.885078	0.848489	0.778967	0.0228942	587	65.5181	8.41162
A0A077KY10	Prolactin regulatory element-binding protein	PREB	Prolactin regulatory element-binding protein OS=Gallus gallus OX=9031 GN=PREB PE=2 SV=1 - [A0A077KY10_CHICK]	68.2858	9.25	2	3	3	5	1.02569	1.02814	1.0251	1.03218	1.03326	0.932606	0.97373	0.464624	411	44.2779	8.04541
H9L3J2	U4/U6 small nuclear ribonucleoprotein Prp3	PRPF3	U4/U6 small nuclear ribonucleoprotein Prp3 OS=Gallus gallus OX=9031 GN=PRPF3 PE=4 SV=1 - [H9L3J2_CHICK]	68.2167	4.39	3	3	3	3	0.953009	0.946597	1.06828	1.02114	1.02672	1.02857	1.03657	0.412543	684	77.3369	9.53955
A0A1D5PAA4	Monocarboxylate transporter 3	SLC16A3	Monocarboxylate transporter 3 OS=Gallus gallus OX=9031 GN=SLC16A3 PE=4 SV=1 - [A0A1D5PAA4_CHICK]	68.18	10.69	3	7	7	10	1.01342	1.01294	1.00113	0.99464	0.995639	0.967774	0.977063	0.0810327	449	48.8204	7.50342
E1BTE0	Uncharacterized protein	SSBP1	Single stranded DNA binding protein 1 OS=Gallus gallus OX=9031 GN=SSBP1 PE=3 SV=3 - [E1BTE0_CHICK]	68.1567	30.2	1	5	5	5	1.0241	1.05223	1.00744	0.982048	0.99517	0.963117	0.953488	0.0407334	149	17.2219	9.45166
A0A1D5PDN8	Uncharacterized protein	KLHDC4	Kelch domain containing 4 OS=Gallus gallus OX=9031 GN=KLHDC4 PE=4 SV=1 - [A0A1D5PDN8_CHICK]	68.0593	5.87	2	3	3	5	1.00474	0.927196	0.917163	1.08684	1.04795	1.00912	1.10347	0.0509359	579	65.096	5.16064
F1NM59	Uncharacterized protein	RBM27	Uncharacterized protein OS=Gallus gallus OX=9031 GN=RBM27 PE=4 SV=2 - [F1NM59_CHICK]	68.0197	6.16	1	5	5	5	0.972348	0.99302	0.982908	0.977724	1.06854	1.03091	1.04372	0.186894	1006	113.005	8.93896
A0A1D5P1H5	ILK associated serine/threonine phosphatase	ILKAP	ILK associated serine/threonine phosphatase OS=Gallus gallus OX=9031 GN=ILKAP PE=4 SV=1 - [A0A1D5P1H5_CHICK]	68.0092	12.18	2	4	4	5	1.05279	1.04247	0.973374	0.972403	1.01306	0.97493	0.964724	0.269692	271	29.636	5.94775
F1NF19	Fragile X mental retardation 1	FMR1	Fragile X mental retardation 1 OS=Gallus gallus OX=9031 GN=FMR1 PE=4 SV=3 - [F1NF19_CHICK]	67.9178	12.97	5	5	6	6	1.07417	1.0392	1.01895	0.9777	0.971826	0.98319	0.936277	0.015572	555	62.7405	6.99072
E1BSW6	Pleckstrin homology and FYVE domain containing 1	PLEKHF1	Pleckstrin homology and FYVE domain containing 1 OS=Gallus gallus OX=9031 GN=PLEKHF1 PE=4 SV=4 - [E1BSW6_CHICK]	67.8624	11.72	1	3	3	3	1.02793	1.00933	0.991243	0.991923	1.00589	1.1096	1.02606	0.53298	273	31.2957	8.22119
F1NN66	Nucleoside-triphosphatase	NTPCR	Nucleoside-triphosphatase OS=Gallus gallus OX=9031 GN=NTPCR PE=2 SV=1 - [F1NN66_CHICK]	67.854	16.32	3	3	3	5	1.02109	1.00104	1.04597	0.986421	0.98289	0.990071	0.964564	0.0511748	190	20.8191	9.11475
A0A1D5PFT2	Uncharacterized protein	BABAM1	Uncharacterized protein OS=Gallus gallus OX=9031 GN=BABAM1 PE=4 SV=1 - [A0A1D5PFT2_CHICK]	67.7025	15.9	3	4	4	5	1.04571	0.995489	0.959897	1.03973	0.988242	1.04288	1.02324	0.488987	346	37.9854	4.85596
F1NR44	Uncharacterized protein	ECHS1	Enoyl-CoA hydratase, short chain 1 OS=Gallus gallus OX=9031 GN=ECHS1 PE=3 SV=2 - [F1NR44_CHICK]	67.6826	6.64	2	2	2	2	0.998524	0.980416	0.989229	1.0678	1.00992	0.951895	1.0207	0.577914	301	31.5543	8.68994
A0A1D5P927	Remodeling and spacing factor 1		Remodeling and spacing factor 1 OS=Gallus gallus OX=9031 GN=RSF1 PE=4 SV=1 - [A0A1D5P927_CHICK]	67.6317	2.6	1	3	3	4	0.968486	0.925126	1.00557	1.04003	1.05305	0.992721	1.06437	0.103503	1424	161.826	4.93213
Q5ZKA4	Eukaryotic translation initiation factor 3 subunit J (eIF3j) (Eukaryotic translation initiation factor 3 subunit 1) (eIF-3-alpha) (eIF3 p35)	EIF3J EIF3S1 RCJMB04_12b11	Eukaryotic translation initiation factor 3 subunit J OS=Gallus gallus OX=9031 GN=EIF3J PE=2 SV=1 - [EIF3J_CHICK]	67.6085	17.06	2	5	5	11	0.972198	0.98154	1.01414	0.983963	1.00558	1.03637	1.01955	0.384383	252	28.7065	4.84326
F1P0P0	HN1-like protein (Jupiter microtubule associated homolog 2)	JPT2	HN1-like protein OS=Gallus gallus OX=9031 GN=HN1L PE=2 SV=2 - [F1P0P0_CHICK]	67.5352	25	2	5	5	7	1.02145	0.993803	0.991585	1.02068	1.00143	0.962102	0.992472	0.721675	188	20.2002	9.08545
A0A1L1RPJ0	Uncharacterized protein	BPNT1	3'(2'), 5'-bisphosphate nucleotidase 1 OS=Gallus gallus OX=9031 GN=BPNT1 PE=4 SV=1 - [A0A1L1RPJ0_CHICK]	67.5248	7.94	3	2	2	4	1.02058	1.09465	0.889444	0.956459	1.01583	0.990234	0.985972	0.832918	189	19.9694	8.98291
A0A1D5PNK3	Solute carrier family 25 member 11		Solute carrier family 25 member 11 OS=Gallus gallus OX=9031 GN=SLC25A11 PE=3 SV=1 - [A0A1D5PNK3_CHICK]	67.4808	17.75	1	5	5	9	1.01511	1.05225	1.0636	0.939016	0.965344	0.965461	0.916593	0.00700066	231	25.3403	9.83252
[truncated: 2,417 more rows]

## Sheet: experiment vs control
Details list of 163 proteins differentially expressed in DF-1 cells transfected transiently with EtAMA1 protein
[truncated: 164 more rows]
